# Supplementary material for: Familial and sporadic idiopathic pulmonary fibrosis: making the diagnosis from peripheral blood
Source: BMC Genomics. 2014 Oct 16;15(1):902. doi: 10.1186/1471-2164-15-902 (PMC4288625; doi:10.1186/1471-2164-15-902)
Supplement: Supplementary file 2 — Additional file 2: The training set, subset of the complete dataset. (XLS 29 MB) [file 12864_2014_6786_MOESM2_ESM.xls]

## Sheet: S2_training.subset
#1.2
22078	76
Name	Description	IPF_PBB_VF.164.205_0448_1_1.2	IPF_PBB_VF.125.301_0430_1_2.2	IPF_PBB_NJ.5623_0432_1_3.2	IPF_PBB_NJ.5608_0430_1_3.2	IPF_PBB_NJ.4609_0447_1_2.2	IPF_PBB_NJ.2642_0430_1_1.2	IPF_PBB_NJ.100.206_9288_1_1.2	IPF_PBB_NJ.55.310_9414_1_1.2	IPF_PBB_DS.412.203_9362_1_2.2	IPF_PBB_NJ.5867_9416_1_2.2	IPF_PBB_NJ.5718_9362_1_1.2	IPF_PBB_NJ.5520_9415_1_3.2	IPF_PBB_NJ.5238_0432_1_2.2	IPF_PBB_NJ.88.203_0444_1_4.2	IPF_PBB_DS.466.207_9360_1_1.2	IPF_PBB_DS.282.212_9363_1_4.2	IPF_PBB_NJ.5397_3499_1_1.2	IPF_PBB_NJ.5258_9134_1_3.2	IPF_PBB_NJ.93.201_9131_1_2.2	IPF_PBB_NJ.25.320_3612_1_1.2	IPF_PBB_DS.386.202_9135_1_3.2	IPF_PBB_DS.316.305_0448_1_2.2	IPF_PBB_NJ.4908_9133_1_2.2	IPF_PBB_NJ.99.201_9134_1_2.2	N_PBB_NJ.116.301_0432_1_4.1	N_PBB_NJ.111.301_3499_1_4.1	N_PBB_NJ.105.301_9289_1_4.1	N_PBB_NJ.103.202_9134_1_4.1	N_PBB_NJ.100.305_9289_1_2.1	N_PBB_NJ.92.204_9292_1_4.1	N_PBB_NJ.47.306_9291_1_4.1	N_PBB_NJ.36.203_0444_1_3.1	N_PBB_IC.9999.98_0431_1_4.1	N_PBB_IC.9999.93_0445_1_4.1	N_PBB_IC.9999.89_9363_1_1.1	N_PBB_DS.453.301_9360_1_4.1	N_PBB_DS.446.202_9359_1_4.1	N_PBB_DS.445.302_9288_1_3.1	N_PBB_DS.425.301_9413_1_4.1	N_PBB_DS.354.311_9289_1_3.1	N_PBB_DS.236.301_0447_1_1.1	IPF_PBB_NJ.5859_0446_1_1.2	IPF_PBB_NJ.5835_0446_1_4.2	IPF_PBB_NJ.5779_3498_1_2.2	IPF_PBB_NJ.5640_9132_1_1.2	IPF_PBB_NJ.81.204_9292_1_2.2	IPF_PBB_DS.442.202_9135_1_4.2	IPF_PBB_DS.211.204_9290_1_2.2
A_24_P66027		9.387	9.282	8.573	8.758	9.52	9.795	9.975	11.47	11.127	8.38	8.814	9.043	8.96	10.049	9.438	8.703	9.92	10.56	9.859	9.893	9.922	10.454	9.566	9.698	9.682	9.408	9.515	10.003	9.277	10.093	8.909	9.72	9.59	9.002	9.8	9.306	9.234	9.146	9.558	8.716	10.244	9.518	9.323	10.833	10.04	9.374	10.27	8.617
A_23_P212522		7.866	7.716	8.567	7.931	8.301	8.288	8.427	8.693	8.231	7.628	8.369	7.923	7.911	8.488	7.424	7.443	7.936	7.911	7.753	7.654	7.824	8.321	7.976	7.422	8.065	8.697	7.603	9.007	8.669	8.099	8.113	8.479	7.595	7.488	8.676	7.91	7.498	8.7	8.671	8.454	9.529	8.801	9.425	8.214	7.065	9.094	7.709	7.441
A_24_P934473		6.558	6.495	6.648	6.491	6.803	6.542	6.535	6.686	6.727	6.518	6.465	6.705	6.982	6.483	6.319	6.481	6.551	6.282	6.421	6.717	6.356	6.948	6.503	6.307	6.831	6.934	6.263	6.377	6.338	6.574	6.393	6.288	6.64	6.305	6.506	6.626	6.294	6.537	6.426	6.392	6.923	6.93	7.268	6.863	6.545	6.606	6.787	6.23
A_24_P9671		8.769	7.783	7.907	8.234	7.892	8.594	8.483	8.142	8.07	7.889	8.194	7.969	8.681	9.392	9.226	8.592	8.279	7.705	9.032	8.082	8.554	8.008	8.49	8.948	8.253	8.087	7.996	8.607	8.721	7.82	7.718	7.793	7.709	7.205	7.901	8.003	8.276	8.473	9.026	7.938	8.408	7.644	7.743	8.77	7.712	8.533	8.117	8.086
A_32_P30710		12.609	10.905	12.296	11.246	9.791	10.754	11.991	9.182	10.014	11.022	12.552	10.531	11.081	13.486	11.507	12.024	11.026	10.706	12.922	9.574	11.623	9.904	10.007	10.708	10.791	11.436	10.129	13.022	12.965	11.461	10.796	10.995	10.271	9.794	11.076	10.567	10.804	12.502	13.024	10.691	10.392	9.692	12.027	11.224	10.716	13.834	9.876	10.092
A_32_P86028		13.357	13.006	13.5	13.51	12.625	13.135	13.863	11.872	12.399	13.312	14.077	13.531	13.116	14.548	12.774	13.245	14.047	12.352	13.402	12.569	13.364	12.079	12.965	12.436	13.575	14.091	13.082	13.993	14.41	13.402	13.105	14.084	12.882	12.279	13.381	13.557	13.445	14.148	13.699	13.251	12.812	12.478	13.45	13.269	12.99	14.138	11.761	12.527
A_24_P470079		6.067	6.163	6.607	6.385	6.292	6.467	6.313	6.367	6.313	6.23	6.243	6.368	6.852	6.489	6.21	6.319	6.101	6.087	6.211	6.354	6.347	6.617	6.358	6.129	6.561	6.335	6.285	6.123	6.056	6.287	6.295	6.458	6.417	6.251	6.363	6.591	6.401	6.361	6.287	6.434	6.798	6.589	6.313	5.992	6.101	6.127	6.323	6.139
A_23_P65830		8.269	8.235	7.813	8.165	8.116	8.31	8.109	7.756	7.769	8.212	7.917	8.32	8.639	8.477	8.056	8.66	8.484	8.178	8.344	8.405	7.802	7.633	8.094	7.899	8.154	8.281	8.11	8.046	8.512	8.602	8.066	8.874	7.95	7.8	8.231	8.328	8.603	8.21	8.059	8.863	8.366	7.781	8.284	7.71	7.683	8.282	7.735	8.066
A_23_P109143		6.955	7.321	7.407	7.723	6.756	6.978	7.74	7.503	6.823	7.922	7.961	6.911	7.957	7.965	7.649	7.129	7.707	6.735	7.807	7.639	6.949	7.109	7.774	7.821	6.825	8.777	7.306	7.297	7.808	6.569	6.457	6.413	6.482	6.923	6.541	7.255	7.65	7.05	7.682	7.227	7.253	6.978	7.409	7.708	6.346	7.257	5.966	6.544
A_24_P391591		7.061	7.407	7.397	7.655	6.898	7.325	7.271	6.849	7.029	7.118	6.901	7.211	7.605	7.735	7.124	7.393	7.544	6.612	7.298	7.378	7.329	6.832	7.507	7.518	7.3	7.735	7.091	7.021	7.389	6.784	7.067	7.293	7.041	6.667	7.36	7.676	7.692	7.725	7.543	7.082	6.842	6.502	6.9	6.871	7.043	6.911	6.347	7.125
A_24_P835500		7.859	7.645	7.557	7.185	7.39	7.337	7.797	7.05	7.364	7.689	8.122	7.269	7.838	7.897	7.611	7.491	7.07	7.35	7.42	7.602	7.004	7.651	7.22	7.634	7.048	6.738	7.188	7.716	7.004	7.16	6.865	6.835	7.015	6.921	7.254	7.173	7.269	7.175	7.129	7.101	7.455	7.409	7.334	7.462	6.324	7.578	7.264	7.128
A_23_P67555		6.713	7.223	7.063	7.256	6.707	7.13	7.064	7.022	7.01	7.114	6.901	7.044	7.605	6.95	7.467	7.189	5.776	6.916	6.952	6.112	6.735	6.908	6.537	6.667	7.73	5.948	7.158	6.399	6.707	6.86	6.821	6.952	7.058	6.467	7.159	7.525	7.392	7.019	6.864	6.621	6.766	6.732	6.523	5.987	5.935	6.372	7.141	6.987
A_24_P286412		7.568	7.234	7.459	7.14	6.963	7.009	7.352	7.5	7.244	7.066	6.95	7.414	7.274	7.291	6.865	7.03	7.229	6.657	6.953	7.546	7.233	7.386	6.762	6.628	7.493	7.029	6.952	6.938	6.871	7.053	7.128	7.413	7.36	7.038	7.03	7.105	6.709	7.245	7.174	7.481	7.472	7.116	7.555	7.376	6.693	7.164	7.187	6.937
A_23_P202696		6.873	7.389	7.22	7.505	7.074	7.323	7.254	7.424	6.909	7.147	7.252	7.141	7.653	7.365	7.694	7.33	6.711	7.089	7.359	7.178	7.098	6.684	7.328	7.264	7.578	7.094	7.259	6.792	7.141	7.142	7.091	7.113	7.195	6.58	7.463	7.178	7.33	7.201	7.44	6.918	6.587	6.723	6.393	6.781	6.458	6.769	6.756	7.061
A_24_P927716		7.477	7.159	7.529	6.557	8.57	7.882	8.546	9.802	9.531	7.891	7.686	8.404	7.469	8.664	7.404	6.631	7.319	8.33	7.487	8.464	6.83	9.411	7.21	7.683	8.094	7.355	7.84	8.311	7.786	7.697	6.818	8.038	7.545	7.284	8.475	8.33	7.236	7.917	8.162	7.566	8.538	9.632	7.56	8.726	7.082	8.483	9.259	6.818
A_23_P124837		6.388	6.562	6.682	6.268	6.539	6.266	6.296	6.232	6.781	6.025	6.412	6.332	6.711	6.349	6.591	6.576	6.158	6.626	7.049	7.128	6.203	6.449	6.798	6.606	6.483	6.4	6.343	6.09	5.978	6.418	6.122	6.731	6.42	6.405	6.544	6.438	6.209	6.256	6.108	6.32	6.123	6.263	6.414	6.636	8.077	6.123	6.581	6.172
A_24_P329635		7.382	7.514	6.863	7.257	7.301	7.373	7.581	7.646	7.224	7.607	7.433	7.305	7.506	8.076	8.003	7.68	6.412	7.231	7.549	7.22	6.933	7.493	7.396	7.729	7.524	6.624	7.612	7.233	7.241	7.222	7.046	6.825	7.094	7.34	7	7.814	7.824	7.474	7.599	7.068	6.739	7.06	7.255	6.82	7.021	7.323	7.145	7.359
A_23_P148439		9.412	8.583	8.346	8.182	9.342	8.56	8.647	8.018	8.481	9.775	7.924	9.179	8.654	7.373	7.19	8.793	7.381	8.818	7.759	7.263	7.275	9.877	8.077	7.979	8.69	7.312	8.664	8.89	8.563	8.459	9.391	8.427	8.373	7.75	8.632	9.158	7.9	8.388	8.525	9.794	10.494	10.882	10.673	7.832	7.894	9.047	8.619	8.743
A_23_P203819		8.301	8.672	7.736	8.291	8.451	8.503	8.33	8.248	8.283	8.606	8.674	8.456	8.2	8.816	8.407	8.855	8.723	8.761	8.64	8.632	7.964	8.184	8.524	8.605	8.511	8.443	8.564	8.19	8.528	8.727	8.454	8.34	8.272	8.028	8.116	8.59	8.175	8.823	8.505	8.152	7.763	8.16	8.238	8.111	8.709	8.175	7.915	8.474
A_23_P253052		9.692	9.95	9.01	9.808	10.066	9.73	10.37	9.295	9.998	10.002	10.484	10.189	9.526	10.44	10.191	10.229	9.868	9.122	9.989	10.827	9.02	9.737	9.719	13.46	9.759	9.892	9.982	9.455	9.669	9.707	9.493	10.459	9.752	8.953	9.929	10.298	10.011	10.162	9.759	9.598	8.705	9.736	9.863	10.108	9.342	9.403	9.981	9.866
A_23_P201647		7.161	7.034	6.419	6.957	7.407	7.044	6.935	7.593	7.17	6.926	7.173	7.145	7.389	7.262	7.091	7.491	6.986	7.504	7.6	7.326	6.742	6.96	7.087	6.89	7.447	6.967	7.244	6.9	7.196	7.249	7.204	7.478	6.756	7.44	7.665	6.931	6.686	6.659	7.057	6.805	7.343	6.777	6.925	6.782	6.554	6.999	7.348	7.196
A_23_P146584		6.37	6.334	6.351	6.203	6.344	6.235	6.193	6.099	6.182	6.268	6.389	6.269	6.773	6.423	6.147	6.374	6.534	6.143	6.263	6.485	6.146	6.448	6.083	6.071	6.573	6.414	6.129	6.164	6.18	6.133	6.12	6.811	6.266	6.327	6.324	6.301	6.144	6.311	6.399	6.145	6.715	6.398	6.983	5.983	6.475	6.498	6.322	6.181
A_32_P54289		9.403	9.954	9.064	9.571	10.827	9.645	10.681	11.393	11.329	9.885	9.227	10.265	9.664	10.502	10.361	9.66	8.388	9.977	9.749	10.263	9.32	11.251	9.251	10.325	10.368	8.641	10.362	10.082	9.539	10.021	9.389	10.258	9.931	10.125	9.739	10.5	8.99	10.338	10.477	8.688	9.482	10.624	9.02	10.652	10.293	9.635	11.279	9.697
A_23_P77000		11.569	10.528	8.548	12.071	11.309	11.52	9.138	8.998	8.628	10.214	9.779	10.497	11.955	9.601	9.387	12.182	7.88	11.929	8.707	8.955	9.086	10.467	11.256	10.623	9.221	8.951	11.078	9.312	8.364	11.009	11.156	11.368	9.294	10.341	9.741	10.946	10.381	9.259	8.856	10.741	11.005	11.004	10.058	8.497	11.65	9.087	10.992	12.333
A_23_P111020		6.363	6.308	6.736	6.284	6.772	6.443	6.365	6.545	6.682	6.609	6.375	6.516	6.544	6.299	6.425	6.379	6.375	6.754	6.513	6.527	6.204	6.872	6.42	6.44	6.421	6.235	6.568	6.583	6.26	6.352	6.646	6.8	6.284	6.216	6.343	6.613	6.41	6.294	6.46	6.609	7.284	6.897	7.092	6.055	6.53	6.267	6.605	6.334
A_32_P235289		6.562	6.3	6.45	6.578	6.985	6.531	5.956	6.173	6.34	6.275	6.014	6.518	6.702	6.097	6.204	7.083	5.8	6.789	6.165	6.205	6.018	6.515	7.056	6.409	6.253	5.923	6.708	6.036	6.009	6.848	6.884	7.202	6.186	6.204	6.149	6.616	6.377	6.059	5.987	6.21	7.164	6.319	6.929	5.969	6.806	6.121	6.575	7.274
A_32_P22191		7.45	7.098	7.473	7.234	7.507	7.301	7.475	7.425	7.307	7.521	7.238	7.68	7.199	7.36	6.878	7.205	7.974	7.47	7.194	7.494	7.004	7.622	7.539	7.347	7.193	7.92	7.456	7.638	7.878	7.592	7.532	7.74	6.947	7.118	7.38	7.413	7.12	7.784	7.851	7.799	8.231	7.624	7.838	6.951	6.757	7.777	7.253	7.423
A_24_P52168		11.277	11.492	11.47	10.324	11.317	9.965	10.829	9.054	8.993	11.337	9.593	10.778	11.146	10.917	12.076	9.806	11.289	11.483	11.712	11.817	9.645	10.849	9.856	9.213	10.585	11.521	9.799	10.734	9.393	11.549	11.037	10.584	9.574	10.967	9.393	10.798	9.406	10.635	10.675	11.183	10.903	9.876	11.124	10.521	11.023	9.488	9.374	10.572
A_24_P530900		6.615	6.596	6.686	6.873	7.097	6.916	6.338	6.551	6.482	7.307	6.299	6.958	6.825	6.26	6.386	7.182	6.004	8.059	6.601	6.424	6.374	6.71	7.568	7.327	6.417	6.166	6.929	6.615	6.426	7.468	7.139	7.124	6.345	6.569	6.621	6.674	6.512	6.278	6.48	6.706	7.303	6.735	7.005	6.107	7.968	6.801	6.81	7.442
A_24_P209571		11.155	10.808	10.99	10.823	10.696	10.613	11.259	11.194	10.962	10.931	10.531	10.785	10.017	10.993	11.063	10.013	10.953	10.993	11.53	10.876	10.426	11.116	11.19	11.07	10.574	11.024	10.653	11.403	11.535	11.352	10.777	11.639	10.065	10.77	10.976	10.887	10.717	11.174	11.148	10.984	11.124	10.902	10.971	10.409	10.51	10.872	10.735	10.566
A_24_P148907		8.695	8.441	9.748	6.923	9.036	7.959	8.22	7.17	7.005	9.892	8.15	6.493	8.877	6.788	7.526	9.63	5.965	6.644	8.613	6.031	8.991	7.132	6.94	7.652	8.391	6.049	8.717	8.625	8.705	9.346	7.259	8.492	8.643	7.493	8.509	8.991	7.886	9.271	8.235	7.338	7.49	6.925	8.701	6.006	8.129	6.283	8.003	9.091
A_24_P252223		9.233	8.699	8.725	8.938	8.554	8.583	8.37	8.096	7.927	9.379	7.042	9.418	9.057	7.089	9.03	10.983	6.272	9.828	8.289	6.779	7.377	9.151	9.311	8.493	8.091	6.575	9.183	8.005	7.866	8.501	9.478	9.257	7.964	8.035	8.535	9.772	9.233	7.312	7.712	9.026	9.232	9.459	8.813	6.374	10.719	7.479	9.768	9.833
A_32_P141065		7.845	7.134	7.342	7.279	8.534	7.462	7.428	7.395	7.231	7.818	6.69	8.131	7.38	6.333	6.803	7.97	6.957	9.109	7.045	7.312	6.805	8.137	8.174	8.229	7.104	7.976	7.762	8.796	7.603	8.18	8.668	7.621	7.14	6.803	7.185	7.361	6.794	7.044	7.397	8.524	9.834	8.78	8.769	7.545	8.102	7.941	7.849	8.253
A_23_P217015		9.354	7.554	7.218	7.32	8.835	7.255	9.031	8.11	7.958	8.784	8.193	9.255	7.102	7.823	7.919	7.835	8.05	6.795	7.876	7.402	6.7	8.588	7.053	7.313	7.714	7.449	8.351	7.407	8.547	7.168	8.256	7.526	7.524	7.505	7.427	8.41	7.482	9.226	9.403	8.425	9.036	9.045	9.653	7.629	6.507	8.31	7.501	8.521
A_32_P156549		10.724	10.713	9.689	10.247	11.946	10.59	11.094	12.18	11.987	10.679	10.177	10.876	9.815	11.07	11.324	10.653	9.917	11.298	11.5	11.341	10.257	11.813	10.263	11.553	11.61	9.798	10.91	11.008	10.515	11.449	10.959	11.125	11.346	10.676	11.361	11.312	10.785	10.935	10.784	10.689	10.27	11.312	10.093	11.356	11.269	10.859	11.797	10.452
A_23_P215419		7.607	7.355	7.761	7.628	7.782	7.631	7.497	7.237	7.197	7.711	7.033	8.142	8.238	7.526	7.353	7.789	7.164	10.567	7.13	7.272	7.63	7.124	9.167	9.105	7.554	7.552	7.684	8.247	7.439	8.125	8.416	8.192	6.957	7.552	7.72	7.794	7.667	7.253	7.279	8.141	8.404	7.718	7.585	7.398	8.263	7.488	7.862	8.578
A_23_P145874		9.487	8.346	7.912	7.881	7.921	9.325	9.767	10.488	9.159	8.653	8.653	8.25	8.422	10.123	9.084	8.195	10.44	8.143	8.679	8.463	8.389	8.866	8.229	8.025	8.342	9.629	8.64	9.288	8.829	8.266	7.934	8.213	7.955	7.728	8.437	7.957	8.636	8.823	9.044	8.254	11.244	8.65	8.967	7.846	7.223	8.949	7.901	7.752
A_24_P298846		7.86	7.536	8.465	8.281	8.468	8.13	7.849	7.355	7.87	7.436	8.061	7.886	7.857	7.534	7.185	7.553	8.254	7.524	7.864	8.113	7.611	7.587	7.977	7.331	7.781	8.483	7.619	7.932	8.03	7.646	7.569	8.219	7.727	7.305	8.154	7.785	7.304	8.283	7.762	8.566	8.116	7.927	8.425	7.952	7.759	8.332	7.613	7.576
A_23_P141315		7.08	7.063	7.377	7.249	7.234	7.089	6.752	6.367	6.768	7.126	7.049	7.231	7.234	7.028	6.812	7.076	7.672	6.731	7.223	7.366	6.809	6.721	7.172	6.794	7.368	7.994	7.007	7.233	7.216	7.311	6.956	7.467	7.499	6.594	7.132	7.321	7.111	7.013	6.91	7.198	7.364	6.963	7.983	7.172	8.106	6.946	6.371	6.857
A_23_P87351		7.018	7.113	7.288	7.409	7.039	7.058	7.18	6.762	6.672	7.488	7.632	7.203	7.536	6.898	7.298	7.373	7.414	6.44	7.355	6.948	6.906	6.954	7.357	7.191	7.072	7.264	7.162	7.1	7.631	6.654	6.836	6.671	6.993	6.407	6.564	7.34	7.357	7.057	7.339	7.098	6.798	6.983	7.325	6.59	6.109	7.179	6.285	6.887
A_23_P155677		7.32	7.24	7.614	7.263	6.682	7.286	7.761	7.348	7.13	7.396	7.448	7.226	7.607	7.731	7.198	7.124	7.257	7.127	7.337	7.322	6.9	7.229	7.073	7.164	7.366	7.691	7.03	7.31	7.793	7.055	7.206	7.288	6.846	6.956	7.382	7.368	7.304	7.511	7.62	7.675	7.341	7.027	7.436	7.126	6.768	7.767	6.719	6.824
A_32_P76091		6.884	6.928	7.136	7.241	6.746	7.093	6.981	6.477	6.897	6.881	7.031	7.191	7.209	7.328	6.764	7.418	6.865	6.508	6.96	6.809	6.734	6.833	6.748	6.723	7.636	7.235	6.976	7.11	7.181	6.659	6.812	7.245	7.146	6.827	7.143	7.376	6.919	7.555	7.216	7.125	7.114	7.11	7.3	7.37	6.08	7.224	6.688	6.823
A_24_P50489		11.251	10.141	11.215	10.598	10.478	10.283	10.581	8.662	9.747	10.383	11.422	10.766	10.336	11.375	10.192	10.826	9.749	9.326	11.112	9.051	10.518	10.123	9.538	9.551	10.525	9.296	10.309	10.841	11.614	10.953	10.432	10.846	10.161	9.545	10.464	10.008	9.934	11.255	11.069	10.712	10.323	10.799	11.718	9.229	9.577	12.436	9.544	10.401
A_23_P337746		6.092	6.194	5.953	6.166	6.121	6.189	6.215	6.038	5.922	6.167	6.291	6.175	6.774	6.603	6.416	6.317	5.915	6.012	6.177	6.065	6.202	6.259	5.876	6.019	6.603	6.167	6.368	5.994	6.267	6.132	6.131	6.463	6.218	5.994	6.346	6.375	6.715	6.195	6.057	6.326	6.168	6.074	5.805	5.852	5.792	5.982	5.95	5.973
A_23_P216689		7.995	8.625	7.896	8.459	8.922	8.769	8.19	8.514	9.098	8.214	8.695	8.65	8.623	9.132	8.977	8.685	7.924	8.065	8.592	9.328	7.989	8.528	8.474	8.638	8.664	7.906	8.569	7.895	7.624	8.489	8.021	9.066	8.68	8.478	9.034	8.926	8.75	8.654	8.339	7.99	7.536	8.457	7.776	9.418	7.371	7.274	8.773	8.661
A_24_P926770		7.127	6.919	8.364	7.283	7.595	7.019	6.795	7.481	6.998	7.018	6.497	7.387	7.632	6.822	6.899	7.708	6.785	7.938	6.815	7.202	6.567	7.8	7.872	7.138	7.065	6.843	7.105	7.033	8.345	7.171	7.343	7.744	6.822	7.032	7.104	7.131	6.955	6.522	6.715	7.086	7.861	7.989	7.607	6.86	8.805	6.704	7.467	7.694
A_23_P129829		15.614	15.297	13.575	16.366	15.899	15.938	13.496	14.297	13.269	15.512	12.346	15.381	16.821	13.426	15.071	17.494	11.192	14.954	12.644	11.663	13.652	15.655	15.676	14.437	13.82	11.295	15.861	12.737	13.326	15.165	15.579	15.607	14.127	14.921	14.684	16.047	15.713	13.321	13.318	15.22	15.565	15.369	14.711	11.795	15.614	12.28	15.531	16.662
A_23_P142688		7.785	7.998	7.264	8.046	7.347	8.574	7.954	8.508	7.646	7.396	7.756	8.233	8.572	8.175	7.914	8.961	6.342	8.662	7.81	8.221	7.618	7.682	8.771	7.796	7.971	7.527	8.436	7.149	7.438	8.336	7.993	8.545	7.447	8.231	8.178	8.409	8.264	7.723	8.029	7.549	7.342	7.072	6.863	7.251	8.246	6.585	8.15	7.736
A_32_P10665		6.895	6.713	6.566	6.44	6.501	6.673	6.976	7.061	7.214	6.709	6.456	6.759	6.86	7.282	6.874	6.942	6.668	6.875	7.121	6.824	6.242	6.973	6.415	6.663	7.049	6.735	6.748	6.799	6.883	6.647	6.706	7.327	6.807	6.854	7.025	7.265	6.874	6.759	6.807	6.928	6.937	7.145	6.863	6.956	6.383	6.831	6.729	6.479
A_23_P53015		6.42	6.427	7.145	6.232	6.361	6.317	6.278	6.221	6.52	6.246	6.238	6.274	6.599	6.433	6.288	6.294	6.621	6.245	6.595	7.123	6.131	6.626	6.856	7.264	6.458	6.632	6.419	6.313	6.353	6.603	6.4	6.762	6.387	6.247	6.266	6.633	6.198	6.441	6.255	5.991	6.564	6.693	6.944	6.925	7.466	6.19	6.361	6.162
A_32_P184330		7.483	7.931	5.951	6.546	6.691	6.763	6.842	6.831	7.346	6.183	6.544	6.603	6.903	6.726	7.733	7.705	6.089	7.256	7.748	7.991	6.308	6.693	5.996	7.369	7.639	6.152	6.818	6.434	6.21	7.702	6.652	7.579	7.347	6.988	7.191	7.229	6.609	7.187	6.242	6.451	6.389	6.131	6.161	6.077	6.219	6.297	7.856	6.688
A_23_P152107		9.922	10.279	9.85	10.553	11.414	10.365	10.133	10.341	10.582	10.715	10.417	10.998	10.167	10.287	10.691	10.129	10.393	10.757	10.603	10.515	9.659	10.574	11.364	11.36	9.677	10.375	11.174	10.395	10.197	10.815	11.367	10.78	9.854	10.357	9.965	10.761	10.716	10.14	10.39	10.68	10.525	10.49	10.546	10.015	11.069	10.058	10.058	10.8
A_23_P97584		8.049	7.07	7.56	7.604	7.609	7.463	8.002	7.046	7.146	7.765	8.548	7.471	7.653	8.903	8.06	8.106	8.225	6.965	8.318	7.436	7.772	7.131	7.417	7.734	7.05	7.724	7.126	7.883	8.335	7.243	7.178	7.179	6.799	7.338	7.173	7.09	7.12	7.614	8.754	8.177	7.596	7.344	7.834	7.222	6.382	8.871	6.868	7.408
A_24_P305467		6.889	7.263	7.144	6.907	6.869	6.99	7.16	7.34	7.335	7.135	7.248	7.38	7.206	7.054	7.301	7.073	6.312	6.855	7.293	6.978	6.897	7.237	7.335	7.262	7.14	6.328	7.244	6.871	8.533	6.823	6.729	7.127	7.334	6.551	6.986	7.467	7.128	7.106	7.343	6.755	7.233	6.704	6.699	6.3	7.072	6.71	7.106	7.008
A_23_P426140		6.605	6.566	6.923	6.59	6.615	6.699	7.169	6.796	6.749	6.659	6.887	6.651	6.655	6.838	6.599	6.223	6.307	6.74	6.548	6.594	6.619	7	6.733	6.508	6.813	6.617	6.497	7.103	7.038	6.572	6.608	6.884	6.41	6.564	6.833	7.006	6.668	6.951	6.942	6.747	6.958	7.086	7.061	6.049	5.862	7.609	6.508	6.215
A_24_P356721		12.85	13.296	13.362	13.307	12.738	13.513	13.12	12.108	12.744	12.603	13.046	13.318	12.368	13.814	12.934	13.247	13.904	12.555	13.267	13.954	13.488	12.141	13.443	13.058	13.704	14.717	13.541	13.072	13.663	14.03	13.273	13.744	13.28	13.014	13.422	13.539	13.291	14.08	13.443	13.105	11.602	11.754	12.208	13.06	12.304	13.652	12.121	13.209
A_23_P356755		9.084	8.64	9.211	8.515	8.807	8.329	9.474	7.985	8.622	9.042	9.543	8.854	8.031	9.115	8.844	8.354	9.371	8.333	8.941	8.793	8.268	8.82	8.735	8.65	8.671	9.048	8.5	9.092	9.087	8.623	8.532	8.525	8.201	8.576	8.562	8.624	8.282	9.104	8.88	8.792	8.861	9.064	9.573	9.13	7.738	9.694	8.353	8.298
A_23_P379550		6.258	6.6	6.363	6.444	6.323	6.607	6.467	6.173	6.393	6.515	6.274	6.477	6.258	6.434	6.731	6.426	6.608	6.122	7.138	7.514	6.279	6.192	6.513	6.791	6.598	6.767	6.694	6.15	6.277	6.369	6.305	6.839	6.485	6.328	6.492	6.529	6.36	6.512	6.578	6.117	6.188	6.119	6.497	7.119	5.923	6.027	6.507	6.511
A_23_P345710		6.921	6.652	6.985	6.64	7.163	6.745	6.598	6.508	6.582	6.652	6.419	6.654	6.579	6.424	6.643	6.498	6.287	6.693	6.657	6.691	6.215	6.915	7.043	6.57	6.542	6.583	6.795	6.589	6.68	6.801	6.72	6.941	6.488	6.425	6.367	6.706	6.406	6.38	6.444	7.009	8.321	7.523	7.942	6.759	8.04	6.789	6.774	6.696
A_24_P719096		7.337	6.863	6.304	6.76	8.386	7.181	7.724	8.437	8.525	7.396	7.107	7.161	6.688	6.585	7.295	6.779	7.438	7.387	6.961	8.02	7.067	8.038	6.632	7.475	5.731	7.075	7.7	7.368	7.629	7.678	6.598	7.527	6.864	6.766	7.231	7.193	6.684	7.558	8.554	7.355	8.659	8.18	8.493	9.419	6.333	7.654	8.411	6.681
A_24_P343233		12.52	12.876	11.69	11.95	12.903	12.26	12.581	11.425	13.097	12.769	12.785	13.014	11.071	12.606	13.534	11.644	12.386	12.322	13.496	12.913	11.913	12.59	12.636	13.204	12.553	12.902	12.826	12.296	12.228	12.934	12.42	12.597	12.479	12.254	12.42	12.788	12.461	12.954	11.628	12.403	11.655	11.875	12.199	12.447	12.028	11.923	12.603	12.308
A_23_P145024		8.624	8.868	9.118	8.45	8.29	7.836	9.665	8.653	8.341	9.366	9.804	8.589	8.305	9.183	9.279	8.122	9.014	7.651	9.292	9.398	7.411	9.217	8.448	9.035	8.427	9.444	8.546	9.07	9.299	7.863	8.695	9.046	7.76	8.271	9.197	8.531	8.941	8.778	9.886	8.787	8.12	9.276	9.317	8.59	7.64	9.198	7.965	8.836
A_24_P104115		7.208	7.381	7.171	6.697	7.064	6.769	7.007	7.01	7.584	7.28	6.995	7.52	6.9	7.304	7.353	7.631	7.292	7.124	8.014	7.465	6.468	7.257	6.797	7.262	7.786	6.979	7.309	6.839	7.183	7.287	7.434	8.046	7.574	7.585	7.577	7.664	7.333	7.042	7.004	7.513	6.839	7.244	7.609	6.902	6.96	6.977	7.095	7.346
A_23_P110846		7.242	7.317	6.975	7.483	7.017	7.177	7.77	7.836	6.996	7.309	7.504	7.095	7.092	7.648	7.741	7.087	6.965	7.272	7.687	7.22	7.182	6.954	7.749	7.838	7.288	7.277	7.205	7.348	7.735	6.713	6.821	6.668	6.787	7.263	6.97	6.909	7.052	7.45	7.56	7.14	7.24	6.765	7.065	7.29	6.246	7.391	6.381	6.513
A_24_P910381		7.724	6.503	6.621	6.951	7.635	6.383	7.159	6.583	6.752	7.049	6.07	6.883	6.644	6.097	6.068	6.611	6.207	6.981	6.274	6.919	6.223	7.691	6.509	7.461	6.692	6.859	6.355	7.912	6.756	6.227	6.358	6.21	7.311	6.208	6.289	6.592	6.283	6.511	7.027	6.906	7.7	7.418	7.602	7.045	6.009	6.557	6.348	6.492
A_24_P344890		6.601	6.403	7.34	6.497	6.515	6.523	6.481	6.492	6.603	6.181	6.366	6.342	6.631	6.45	6.316	6.12	6.302	6.385	6.412	6.615	6.449	6.391	6.803	6.251	6.693	6.732	6.453	6.863	6.294	6.609	6.219	6.404	6.505	6.144	6.413	6.716	6.273	6.629	6.657	6.564	6.51	6.606	6.362	6.878	8.831	6.689	6.443	6.067
A_23_P111381		6.671	6.495	6.699	6.603	6.257	6.554	6.926	6.646	6.333	6.552	7.138	6.373	7.178	7.163	6.893	6.616	6.65	6.266	6.733	6.432	6.7	6.466	6.35	6.446	6.569	7.131	6.239	6.561	6.968	6.298	6.439	6.241	6.119	6.344	6.367	6.421	6.562	6.488	6.902	6.337	6.517	6.075	6.533	6.354	5.958	7.153	5.878	6.158
A_32_P430743		6.085	6.628	6.615	6.544	6.141	6.402	6.33	5.923	6.129	6.063	6.185	6.265	6.784	6.536	6.349	6.623	6.24	6.095	6.306	6.321	6.645	6.08	6.164	6.407	6.807	6.431	6.33	6.139	6.349	6.478	6.073	6.285	6.583	6.034	6.244	6.67	6.338	6.553	6.174	5.987	6.418	6.04	6.013	5.84	5.992	5.834	6.195	6.067
A_24_P405552		7.972	7.725	8.252	7.872	7.875	8.349	8.623	7.905	8.484	8.453	8.615	8.501	7.925	8.378	7.226	7.819	8.011	7.631	7.946	8.104	7.696	8.155	7.752	7.502	8.069	8.375	8.044	8.411	8.352	8.106	7.995	8.636	7.898	8.099	8.66	8.372	8.113	8.414	8.154	9.008	8.613	8.663	8.681	7.733	6.682	9.011	7.867	7.389
A_23_P369815		6.614	6.977	7.344	6.85	6.123	6.556	7.005	6.341	6.343	6.814	7.087	6.74	7.372	6.866	7.692	6.334	7.793	5.914	7.115	7.257	6.416	6.173	6.971	7.076	6.624	7.685	6.767	6.428	6.9	6.508	6.631	6.662	6.273	6.342	6.837	6.722	6.952	6.46	7.445	6.947	6.173	6.756	6.835	6.663	7.452	6.49	6.073	6.823
A_32_P174908		8.797	8.194	8.42	8.112	7.923	8.224	9.105	8.302	7.635	8.622	8.808	7.514	8.387	9.795	8.456	8.086	8.91	7.958	8.409	8.121	8.167	8.154	8.323	8.048	8.196	9.266	8.007	9.05	9.476	8.261	8.006	8.165	7.412	7.893	8.177	7.907	8.543	8.485	8.956	8.712	8.78	8.452	8.787	8.126	7.358	9.343	7.138	7.388
A_23_P47155		6.666	6.794	7.167	6.411	6.553	6.79	6.758	6.432	6.903	6.512	6.792	6.769	7.144	7.099	6.233	6.707	7.274	6.114	6.525	6.864	6.242	7.059	6.606	6.368	6.788	6.884	6.821	6.473	6.605	6.909	6.627	6.956	6.713	6.833	7.092	6.806	6.602	6.53	6.543	6.718	7.277	7.355	7.003	7.006	7.212	6.734	6.711	6.628
A_23_P66211		6.097	6.247	5.852	6.346	7.137	6.413	6.047	6.13	6.318	6.102	6.02	6.739	6.764	6.143	6.286	6.925	6.02	6.798	6.035	6.312	6.199	6.364	6.894	6.469	6.288	6.165	6.813	6.274	6.247	6.703	6.959	6.797	6.065	6.086	6.336	6.488	6.32	5.974	6.069	6.921	7.383	6.966	6.369	5.811	6.269	5.828	6.449	7.329
A_24_P236008		6.642	6.505	6.998	6.633	6.032	6.416	6.819	7.163	6.228	6.88	7.166	6.15	7.201	7.423	6.854	6.308	6.599	6.388	6.887	6.008	6.507	6.732	6.678	6.38	6.167	6.978	6.301	6.74	7.275	6.147	6.066	6.232	5.863	6.488	6.207	6.357	6.336	6.221	6.754	6.709	7.285	6.518	6.561	6.027	5.953	7.449	5.719	5.87
A_23_P419038		6.333	6.342	6.206	6.318	6.318	6.076	6.108	5.901	6.224	6	6.093	6.068	6.551	6.363	6.18	6.465	6.162	5.991	6.338	6.464	6.098	5.994	5.957	6.155	6.488	6.288	6.096	6.12	6.272	6.156	6.172	6.41	6.262	6.142	6.266	6.289	6.526	6.198	6.185	6.346	6.37	6.072	5.777	5.924	6.012	6.15	5.818	6.034
A_23_P165078		8.539	8.858	8.511	8.432	9.032	8.491	8.017	8.347	8.304	8.06	7.999	8.679	8.11	8.514	8.968	8.713	9.534	8.356	9.506	10.367	7.64	8.712	8.278	8.458	8.579	9.76	8.959	8.282	8.712	9.034	8.882	9.779	8.521	8.416	9.135	8.68	8.863	8.182	8.571	9.005	8.648	9.015	9.393	9.067	7.478	8.328	8.036	8.997
A_23_P252145		7.636	6.892	7.951	7.036	6.844	7.312	7.67	7.951	7.509	7.336	7.525	6.993	7.275	7.591	6.94	6.493	7.577	7.144	6.91	7.012	6.732	7.636	6.938	6.979	6.822	7.763	7.029	7.535	8.641	6.73	7.247	6.699	6.592	6.363	6.823	6.994	6.849	7.333	7.637	7.374	8.795	7.808	7.585	7.309	6.393	8.094	6.364	6.329
A_23_P200425		8.026	7.894	7.692	7.928	7.96	7.97	8.129	7.955	7.7	7.902	7.526	7.997	8.187	8.504	7.865	8.2	8.153	7.819	7.617	7.755	7.68	8.138	7.558	7.759	8.263	7.703	8.178	8.104	8.227	8.005	7.96	7.994	7.859	7.633	8.205	8.341	8.405	8.063	8.281	8.347	7.728	7.865	8.052	7.947	6.962	8.288	7.895	7.555
A_23_P155830		8.317	8.328	8.715	8.76	9.316	8.936	8.765	10.233	8.782	8.89	9.264	8.92	9.121	9.19	9.288	8.449	8.245	8.65	9.294	9.772	8.712	9.186	9.473	9.37	8.751	9.157	9.075	8.828	8.671	9.161	8.587	8.875	8.336	9.097	9.198	8.601	8.543	8.726	8.998	8.533	8.634	8.84	8.199	9.714	8.832	8.509	8.883	8.345
A_32_P230059		14.237	13.547	12.78	13.447	14.245	13.45	13.191	13.03	12.932	14.313	12.096	14.274	13.91	12.651	13.263	14.553	10.817	14.043	13.116	10.879	11.661	14.589	13.541	13.068	13.211	11.93	13.964	13.116	13.348	12.902	14.237	13.916	12.955	12.835	12.835	14.233	13.77	12.153	12.646	14.19	15.279	15.374	15.557	10.954	14.221	12.74	13.85	14.03
A_23_P63167		6.542	6.402	6.041	6.19	6.545	6.441	6.459	6.258	6.208	6.897	6.616	6.579	6.81	6.944	6.803	6.513	6.445	6.457	6.464	6.33	6.272	6.103	6.221	6.465	6.681	6.484	6.458	6.352	6.651	6.622	6.494	6.672	6.214	6.248	6.349	6.511	6.406	6.523	6.254	6.475	7.043	6.431	5.787	6.364	6.178	6.307	6.112	6.169
A_23_P75973		6.261	6.233	6.296	6.179	6.141	6.235	6.197	6.17	6.018	6.241	6.255	6.371	6.408	6.249	6.31	6.079	6.226	6.372	6.331	6.328	6.029	6.042	6.064	6.345	6.224	6.19	6.323	6.322	6.301	6.689	6.234	6.689	6.224	6.152	6.013	6.342	6.234	6.188	6.297	6.05	6.455	6.127	6.331	5.914	6.341	5.982	6.282	6.382
A_24_P209204		10.796	9.89	10.614	10.312	10.32	10.852	11.175	11.266	9.962	10.98	11.312	9.92	10.611	11.651	10.466	9.994	9.226	10.934	10.563	8.954	10.126	11.114	10.618	10.282	9.601	9.744	10.218	11.027	11.351	10.108	10.56	9.902	9.039	9.865	9.962	10.577	10.491	10.685	11.229	10.606	11.249	11.099	11.066	9.313	11.047	11.445	9.211	9.646
A_24_P119002		7.318	6.834	6.733	7.074	7.338	6.71	7.09	6.431	6.901	6.714	7.07	7.366	6.964	6.956	6.576	7.082	7.745	6.281	6.824	7.171	6.471	7.072	6.751	6.716	6.849	7.124	6.941	6.862	7.084	6.773	6.932	6.943	6.816	6.353	6.763	7.027	6.529	7.557	7.172	6.881	7.301	7.172	7.702	6.999	5.98	6.954	6.641	6.962
A_24_P161086		7.255	7.378	7.812	6.946	7.086	7.193	7.071	7.297	7.551	7.019	7.616	7.287	7.149	7.385	7.851	6.989	7.119	6.935	7.576	8.245	6.98	7.242	7.719	7.394	7.201	7.572	7.801	7.246	7.128	7.167	7.265	7.804	7.366	6.934	7.349	7.792	7.541	7.207	7.493	7.111	6.969	6.938	7.065	7.878	8.525	6.967	7.436	7.364
A_23_P427299		6.295	6.445	6.41	6.176	6.787	6.187	7.013	7.768	7.18	6.573	6.219	6.25	6.446	6.152	6.533	6.232	6.568	6.742	6.437	7.177	6.342	6.449	6.41	6.879	6.458	6.399	6.701	6.763	7.235	6.679	6.064	6.424	6.313	6.385	6.141	6.214	6.395	6.289	6.928	5.983	7.106	7.006	7.023	8.011	7.427	6.638	6.916	5.94
A_23_P17655		10.662	9.159	10.03	9.723	11.269	10.929	11.02	13.024	11.985	10.594	10.771	11.35	10.247	11.378	11.518	9.092	9.552	11.178	10.977	10.923	10.664	12.169	11.332	10.893	10.36	10.23	10.872	11.592	10.321	11.255	9.626	10.737	9.695	11.04	11.441	10.513	10.827	10.75	11.003	10.187	12.691	12.265	10.943	11.609	11.186	10.817	11.489	10.097
A_23_P31725		6.149	7.255	7.181	8.231	7.188	7.971	6.573	6.361	7.385	7.835	7.679	7.662	7.253	8.627	8.286	7.82	8.89	6.777	8.75	7.535	8.075	7.277	8.053	7.477	8.532	8.39	8.455	7.708	8.293	8.239	7.882	9.328	7.653	7.201	8.263	8.571	8.752	8.103	7.644	7.845	7.467	8.058	6.789	8.361	6.8	7.285	6.45	7.008
A_23_P67332		10.156	9.669	9.099	10.628	10.231	9.85	8.908	9.774	9.3	9.936	8.545	10.184	10.478	8.691	9.586	11.227	8.481	10.953	9.861	9.471	8.978	10.017	10.634	9.743	9.232	8.726	10.399	9.273	8.847	10.281	10.334	10.644	9.087	9.604	9.53	10.475	9.998	8.766	9.108	10.059	10.211	9.959	9.317	8.55	11.43	8.732	10.369	11.314
A_23_P205646		7.975	6.971	6.988	7.117	6.799	7.211	7.851	7.418	6.496	7.198	7.364	6.778	7.208	8.06	6.986	7.06	7.121	7.511	7.013	6.959	6.62	6.894	6.989	6.835	6.784	7.684	6.902	7.322	7.858	7.117	7.009	7.061	6.581	7.11	7.274	7.048	7.101	7.258	7.848	7.397	7.125	7.325	7.522	6.361	7.775	8.001	6.911	6.676
A_24_P157415		6.813	6.611	6.744	6.498	6.299	6.662	7.433	8.148	7.139	7.115	6.946	6.689	6.509	7.488	6.834	6.288	7.417	6.771	6.873	7.019	6.382	7.175	6.663	6.595	6.8	7.504	6.71	7.076	7.475	6.236	6.781	7.136	6.087	6.588	6.666	6.735	6.489	6.752	7.237	7.32	7.616	7.327	7.213	7.506	6.335	7.879	6.21	6.309
A_23_P418493		7.593	8.107	7.783	7.537	8.144	7.64	7.689	7.421	7.811	7.602	7.805	7.961	7.231	7.667	8.061	7.87	7.389	7.661	8.378	8.46	7.398	7.7	8.037	7.823	8.013	7.515	7.935	7.489	7.277	8.351	7.726	8.32	7.676	7.586	8.126	8.205	7.949	7.335	7.234	7.593	7.195	7.363	7.426	7.743	7.057	7.328	8.234	7.617
A_32_P136269		6.319	6.356	6.046	6.31	6.869	6.453	7.018	8.078	8.103	6.693	6.597	6.264	6.509	7.162	6.583	6.176	6.123	6.779	6.608	7.019	6.761	7.782	5.972	6.4	6.91	6.71	6.769	6.846	6.561	6.576	6.615	6.159	6.312	6.937	7.133	6.382	6.312	6.479	6.935	6.519	6.166	7.075	6.306	7.592	6.235	7.731	6.965	6.23
A_23_P39040		7.054	7.924	7.764	7.239	7.223	7.285	7.337	7.294	8.051	7.19	7.471	7.48	7.096	7.719	7.908	8.045	7.882	7.205	8.143	9.053	7.069	7.275	7.876	7.923	7.674	7.864	7.734	7.051	6.922	7.761	7.32	8.25	7.905	7.426	7.689	7.944	7.72	7.674	7.356	7.915	6.748	7.013	7.205	7.997	7.259	6.95	7.704	7.747
A_24_P295620		7.001	6.967	7.352	7.223	7.009	6.835	7.662	7.204	6.75	7.855	8.055	6.703	7.135	7.713	7.125	6.905	7.569	6.544	7.314	6.821	6.853	6.997	7.311	7.154	6.683	7.848	6.811	7.224	8.301	6.143	6.681	6.477	6.485	6.847	6.509	6.74	7.046	6.979	7.292	6.797	7.603	7.121	7.572	6.689	6.606	7.997	6.179	6.311
A_32_P146777		8.499	8.239	8.382	8.872	8.365	8.424	8.925	9.289	9.138	8.874	8.244	9.124	8.635	8.166	8.532	8.222	9.501	7.989	8.493	8.921	7.439	8.949	8.695	8.848	8.957	8.165	8.948	8.376	8.365	8.642	8.646	8.885	9.108	8.184	8.732	8.923	8.435	9.489	8.798	8.473	8.484	8.765	9.07	8.421	7.328	9.282	8.742	8.397
A_24_P410639		8.548	7.815	7.776	7.824	7.685	7.962	8.901	9.001	7.678	8.269	8.524	7.449	7.56	9.022	8.407	7.771	7.821	8.082	8.308	8.053	8.053	8.075	8.465	8.239	7.626	8.319	7.897	8.681	9.036	7.705	7.727	7.382	6.997	8.028	7.781	7.442	7.917	7.762	8.59	8.182	8.287	7.737	7.949	8.086	7.24	9.5	7.227	7.057
A_23_P124384		6.483	6.179	6.238	6.321	6.939	6.369	6.146	6.089	6.105	6.1	5.942	6.144	6.491	6.001	6.102	6.526	5.919	6.44	6.156	6.004	6.04	6.55	6.297	6.16	6.383	5.819	6.356	6.114	6.214	6.418	6.234	6.301	6.127	6.042	6.142	6.154	6.082	6.031	6.172	6.032	7.761	6.669	6.518	5.959	6.214	6.202	6.345	6.458
A_23_P132294		10.363	11.174	10.238	11.159	11.026	10.983	10.563	10.364	10.612	10.312	10.661	10.716	10.878	10.562	11.097	10.936	10.579	10.199	11.066	12.466	10.945	10.04	10.891	10.99	10.481	11.422	10.659	10.874	10.766	10.942	10.379	11.054	10.754	10.072	10.777	10.991	11.087	10.922	10.559	10.698	9.799	10.695	10.829	11.092	10.117	10.607	10.734	11.471
A_23_P313640		8.667	8.559	8.792	8.568	8.803	9.032	9.192	9.735	8.953	8.313	8.539	8.263	8.904	9.634	9.118	8.197	7.649	8.938	8.58	8.101	8.762	8.947	9.115	9.197	8.972	8.308	8.499	9.09	8.903	8.357	8.208	7.853	8.139	8.204	8.013	8.208	8.628	8.553	9.287	8.489	8.56	8.768	8.539	8.999	7.991	8.52	8.67	8.295
A_24_P100368		7.139	6.709	7.969	6.93	6.315	6.972	6.984	6.337	6.862	6.916	7.556	6.652	6.865	7.527	6.448	6.793	7.552	6.562	7.101	6.912	6.757	6.557	6.648	6.441	6.941	7.629	6.504	7.68	7.783	7.072	6.824	6.965	6.634	6.451	6.902	6.679	6.727	7.611	7.764	7.011	7.246	6.948	7.339	6.536	6.046	8.378	6.705	6.711
A_24_P121271		7.164	7.217	7.642	7.541	7.332	7.465	7.322	7.122	7.384	7.347	7.787	7.575	7.518	7.764	7.316	7.377	8.281	6.657	7.507	7.811	7.074	7.274	7.5	7.354	7.434	8.421	7.504	7.467	7.648	7.322	7.291	7.357	7.564	7.253	7.403	7.361	7.44	7.712	7.649	7.54	7.473	7.68	7.618	8.03	6.128	7.779	7.242	7.136
A_24_P144183		10.988	11.554	11.828	11.115	10.902	11.219	11.485	10.247	11.078	11.3	11.787	11.942	10.699	12.29	10.86	11.595	10.884	10.778	12.009	10.093	11.719	10.769	11.578	11.103	12.238	11.263	11.75	11.835	12.346	12.124	11.324	12.226	11.921	10.624	12.148	12.064	11.897	12.597	11.925	11.628	10.359	10.272	11.353	10.354	11.146	12.546	10.722	11.138
A_23_P8625		7.861	8.088	7.468	7.433	8.381	8.275	8.712	9.265	8.478	7.817	7.511	7.912	8.411	8.58	8.461	7.492	6.214	8.416	7.26	7.295	7.554	9.016	8.518	8.447	8.9	6.699	8.224	7.887	7.818	7.839	7.623	7.548	8.281	7.744	7.996	8.252	7.843	8.099	8.067	7.846	7.5	8.574	7.77	7.996	7.813	7.68	9.288	7.736
A_23_P92842		6.863	6.535	6.693	6.516	6.55	6.539	6.838	6.415	6.191	6.518	6.858	6.21	6.72	7.2	6.61	6.618	7.174	6.569	6.773	6.724	6.641	6.505	6.545	6.494	6.479	6.994	6.35	6.682	7.022	6.378	6.435	6.528	6.003	6.527	6.531	6.365	6.402	6.51	6.729	6.279	6.968	6.535	6.443	6.193	6.179	7.183	6.207	6.156
A_23_P7033		6.602	7.119	7.04	7.241	6.849	7.457	7.368	7.434	7.033	7.527	7.577	7.141	7.412	7.638	7.626	7.23	7.799	6.604	7.248	7.407	6.825	6.622	7.487	7.233	7.217	8.036	7.331	7.079	7.431	6.613	6.947	6.969	6.823	6.681	6.977	7.411	7.482	7.147	7.15	7.321	6.393	6.955	7.566	7.606	7.127	6.757	6.354	6.701
A_23_P130865		7.269	7.392	6.895	7.274	7.572	7.521	6.875	6.777	7.086	6.922	7.182	7.451	7.426	6.919	7.255	7.572	7.616	7.051	7.805	8.003	6.855	7.204	7.479	7.212	7.175	7.814	7.355	6.999	6.958	7.851	7.311	7.811	7.225	6.9	7.516	7.389	7.247	7.007	6.939	7.282	7.03	7.232	6.739	7.574	6.331	6.805	7.207	7.332
A_23_P33809		8.977	9.469	9.544	9.427	8.994	9.209	9.134	8.517	8.96	9.385	9.47	9.446	9.123	9.827	9.077	9.214	10.006	8.361	9.316	9.865	8.852	8.904	9.172	8.979	9.088	10.518	9.277	9.1	9.694	9.214	9.096	9.507	9.082	8.519	9.256	9.711	9.853	9.55	9.247	9.251	8.446	9.009	9.419	9.624	8.061	9.237	8.198	9.004
A_23_P367071		7.496	6.883	7.287	6.688	8.092	7.255	7.059	7.269	7.183	8.225	6.787	7.758	7.255	6.511	6.523	7.701	7.302	8.614	6.643	6.789	6.086	8.563	7.781	7.675	7.016	7.591	7.549	9.274	7.134	7.035	8.35	7.176	7.243	6.817	7.154	7.898	7.157	6.443	6.741	8.517	9.842	9.772	9.835	6.328	6.41	7.289	7.723	7.756
A_24_P50437		9.598	8.173	10.192	8.886	6.758	8.23	9.039	7.107	7.361	8.075	9.099	7.824	8.065	10.236	8.935	9.276	6.65	7.479	10.232	6.046	9.365	7.43	7.313	8.29	8.206	6.764	7.257	10.226	11.005	8.668	8.125	7.907	7.505	7.535	8.064	7.466	8.038	9.148	10.266	8.307	7.504	6.839	8.617	6.94	6.678	11.495	7.12	7.531
A_23_P95050		7.117	6.889	7.302	6.71	6.775	7.309	7.437	7.698	7.213	7.083	7.162	6.926	7.272	6.905	6.978	6.439	6.195	6.855	6.701	6.299	6.859	7.387	6.97	6.913	7.628	6.473	6.977	7.066	7.414	6.84	7.124	6.613	6.762	6.421	6.968	6.88	6.608	7.187	7.33	7.011	7.987	7.255	7.203	6.864	6.424	6.95	7.135	6.763
A_23_P98900		7.919	8.545	8.302	8.48	8.4	8.386	7.619	7.532	7.849	7.967	7.892	8.194	8.697	7.941	8.142	8.465	8.842	7.557	8.549	8.994	7.733	7.644	8.142	7.961	8.301	8.522	8.581	7.185	7.644	8.819	8.164	9.142	8.067	8.312	8.528	8.25	8.267	7.929	7.959	7.638	7.679	7.871	7.615	8.091	6.871	7.198	7.428	8.504
A_32_P19917		6.728	6.689	6.488	6.373	6.488	6.24	6.75	6.858	6.628	6.623	6.419	6.573	6.756	6.755	6.681	6.576	6.569	6.17	6.948	6.785	6.045	6.644	6.214	6.47	7.06	6.659	6.614	6.424	6.623	6.474	6.942	6.533	6.872	6.492	6.606	6.992	6.712	6.618	6.731	6.481	6.472	6.94	6.972	6.566	6.033	6.605	6.707	6.454
A_23_P107211		7.301	7.368	6.767	7.582	7.834	7.843	7.399	8.199	7.665	7.264	7.475	7.884	7.83	7.504	7.683	7.597	7.256	7.579	7.627	8.301	7.085	7.994	7.843	7.596	7.426	7.954	7.663	6.93	6.914	8.098	7.501	8.218	7.157	7.777	7.935	7.514	7.368	7.293	7.69	7.473	8.364	7.974	7.828	7.793	6.541	6.749	7.886	7.539
A_23_P348138		7.247	8.22	7.343	8.036	7.955	8.461	8.114	8.359	8.538	7.573	8.251	8.322	8.282	8.288	8.272	8.117	6.993	7.846	8.558	8.531	7.661	7.522	8.627	8.047	7.98	7.516	8.157	7.269	7.178	7.987	7.523	8.647	7.923	8.44	8.407	7.945	7.961	8.053	7.627	7.327	7.464	7.156	6.304	8.305	6.714	6.739	7.939	7.55
A_32_P93584		7.662	7.391	7.002	7.238	6.918	7.092	6.949	6.722	6.851	7.517	7.092	7.231	7.369	7.143	6.917	8.249	6.983	6.924	7.284	7.111	6.393	7.011	6.468	6.928	7.923	6.82	7.249	7.039	6.739	7.812	7.161	7.45	7.74	6.358	7.279	7.122	7.012	7.599	6.93	6.89	6.978	7.123	6.638	6.462	7.013	7.334	6.997	6.375
A_32_P208200		6.892	7.334	7.415	6.816	6.982	7.298	6.474	6.415	6.777	6.898	6.369	6.828	7.123	7.408	7.487	6.766	6.805	6.437	7.092	7.308	7.113	7.386	7.193	6.714	7.793	7.188	7.616	6.615	6.487	6.987	7.291	7.562	6.925	6.482	6.84	7.529	7.241	6.887	6.949	7.566	6.188	7.185	6.31	6.928	7.453	6.076	6.912	6.448
A_32_P162416		7.461	7.014	6.793	6.756	6.54	6.674	7.374	7.687	6.636	6.998	6.89	6.779	7.236	7.285	7.123	6.868	7.035	6.998	7.459	7.598	6.438	7.068	6.604	6.873	6.997	7.239	6.862	6.999	7.218	6.733	6.78	6.928	6.512	6.678	6.638	6.922	6.65	7.037	7.388	6.592	7.337	6.706	6.051	7.076	6.351	7.251	6.481	6.715
A_32_P79103		6.107	6.335	6.276	6.141	6.105	6.514	6.046	6.119	6.288	6.149	6.057	6.067	6.667	6.464	6.344	6.372	6.203	6.154	6.628	6.864	6.223	6.184	6.499	6.332	6.655	6.244	6.476	6.207	6.118	6.405	6.276	6.523	6.446	6.059	6.238	6.834	6.618	6.535	6.363	6.212	6.736	5.907	6.704	6.555	6.092	5.933	6.378	6.279
A_24_P28657		6.713	6.346	6.606	6.387	6.418	6.359	7.121	7.53	6.41	6.558	6.782	6.317	6.804	7.029	6.822	6.376	6.47	6.791	6.768	6.486	6.395	6.644	6.959	7.216	6.276	6.927	6.472	7.25	7.245	6.307	6.291	6.431	6.051	6.579	6.347	6.212	6.316	6.316	7.08	6.581	6.733	6.7	6.759	6.293	6.625	7.216	6.294	6.061
A_24_P397204		7.746	7.185	7.042	7.592	8.834	7.531	6.85	7.277	7.539	7.351	6.786	7.934	7.397	6.387	6.99	7.561	6.657	9.121	7.018	7.148	7.406	8.2	8.462	7.865	7.221	7.603	7.837	8.026	7.421	8.592	9.216	8.201	6.995	6.986	7.254	7.572	7.143	6.943	7.218	8.499	9.358	8.587	8.469	7.242	8.294	7.561	7.816	8.628
A_23_P202156		6.989	7.015	7.239	6.911	7.746	7.137	6.765	7.213	7.895	6.822	6.561	7.382	6.737	6.643	7.183	7.186	6.677	7.724	8.055	7.64	7.01	7.272	7.59	7.386	7.091	7.103	7.318	7.591	6.754	7.632	7.332	7.941	7.164	7.299	7.6	7.063	6.842	6.891	7.208	8.385	8.298	7.304	7.676	6.508	7.621	6.728	7.489	7.254
A_23_P56798		8.37	8.01	7.949	8.412	8.03	8.364	8.298	7.954	7.228	8.251	8.114	8.246	8.566	8.083	7.862	7.906	8.852	8.423	8.256	8.288	7.743	7.768	8.179	7.783	7.546	8.912	8.311	8.471	8.87	8.135	8.268	8.553	7.505	7.756	7.987	8.569	8.334	8.33	8.114	8.674	8.83	9.145	8.935	7.418	8.819	8.789	8.042	7.973
A_23_P327307		9.104	8.462	9.029	9.778	10.839	10.253	9.35	9.341	9.687	9.811	10.863	9.198	8.396	9.731	9.33	9.443	9.561	8.986	8.673	9.628	9.885	9.772	9.357	9.921	8.695	9.356	8.771	9.747	9.58	9.023	9.055	8.884	9.775	9.144	10.563	8.924	8.017	9.509	9.299	9.387	10.682	11.28	10.24	9.633	8.22	9.747	9.418	8.818
A_23_P170337		7.617	7.121	7.307	7.043	8.004	7.123	7.528	7.626	7.632	7.504	7.285	7.789	6.777	7.136	7.78	7.208	6.977	7.903	7.657	7.314	6.927	8.083	7.503	7.663	7.47	7.037	7.549	7.763	7.133	7.799	7.89	7.842	7.3	7.135	7.479	7.608	7.616	7.31	7.27	7.592	7.357	8.034	7.925	7.796	6.904	7.566	7.797	7.589
A_24_P182586		7.74	7.261	7.116	7.207	7.172	7.128	7.392	7.322	6.881	7.446	7.254	7.102	7.273	7.274	7.361	7.374	7.328	7.988	7.365	7.334	7.032	6.807	7.398	7.366	7.626	7.46	6.969	7.588	7.608	7.402	7.237	7.715	6.884	7.067	7.036	7.309	7.107	7.289	7.486	6.908	7.15	6.982	7.021	7.048	7.641	7.436	7.333	6.875
A_23_P363831		6.177	6.179	6.963	6.237	6.079	6.174	6.39	6.179	6.346	6.242	6.405	6.089	6.043	6.604	6.155	6.165	6.613	5.86	6.286	6.289	6.078	6.305	6.321	6.108	6.35	6.625	6.211	6.548	6.581	6.2	6.161	6.397	6.063	6.151	6.32	6.452	6.184	6.415	6.416	6.22	6.896	6.298	6.668	5.942	6.998	6.642	6.106	6.164
A_24_P913828		7.101	6.855	7.684	6.856	7.368	6.61	6.653	7.171	6.7	7.089	6.287	7.137	6.883	6.469	6.656	7.344	6.385	7.39	6.705	6.471	6.403	7.331	7.291	7.035	6.951	6.561	6.94	7.081	6.502	7.175	7.242	7.621	6.728	6.624	7.285	6.835	6.576	6.584	6.64	6.826	7.835	7.603	7.63	6.574	8.078	6.915	7.271	7.23
A_23_P329286		6.876	7.035	6.345	6.907	7.623	6.974	6.62	6.616	7.2	6.835	6.69	6.995	6.437	6.835	6.878	6.956	6.878	7.556	7.284	7.45	6.648	6.914	7.202	7.119	6.932	7.303	7.428	6.909	6.938	7.501	7.468	7.763	6.654	6.539	7.164	7.244	7.193	6.743	6.847	7.354	7.259	7.192	6.963	6.894	6.324	6.917	7.109	7.349
A_23_P420218		6.432	6.33	7.356	6.291	7.281	6.314	5.985	6.128	6.142	6.383	6.056	6.402	6.259	6.035	6.249	6.295	5.937	8.461	6.311	6.026	6.133	6.358	6.958	6.912	6.249	6.133	6.391	6.55	6.231	6.899	7.007	6.517	6.139	5.927	6.283	6.252	6.115	5.967	6.135	6.582	7.435	6.419	6.499	6.142	7.733	6.128	6.489	6.89
A_23_P92025		6.72	6.496	6.32	6.479	6.57	6.737	6.584	6.78	6.577	6.218	6.314	6.227	6.579	6.839	6.676	6.705	6.53	6.787	6.771	7.293	6.43	6.561	6.66	6.661	6.891	6.935	6.874	6.369	6.466	6.937	6.606	7.33	6.252	6.912	6.768	6.885	6.675	6.549	6.566	6.556	6.334	6.268	6.853	6.7	6.237	6.562	6.904	6.648
A_23_P156996		7.485	7.733	7.921	8.166	7.731	7.878	7.374	7.136	7.681	7.844	7.418	7.871	7.375	7.651	7.611	8.552	8.171	7.015	8.538	8.058	7.453	6.979	7.491	7.439	8.203	7.555	7.62	7.301	7.793	8.472	7.464	8.864	7.75	7.381	7.899	8.529	7.939	8.142	7.638	7.256	6.936	7.194	7.701	6.486	7.422	7.597	6.726	7.816
A_24_P579439		6.805	6.815	6.366	7.12	7.573	7.151	6.396	6.537	6.673	6.851	6.257	6.814	7.182	6.201	6.598	7.278	5.871	8.943	6.639	6.401	6.601	6.743	8.447	8.198	6.677	6.488	6.961	6.933	6.494	7.485	7.137	7.125	6.411	6.507	6.856	6.532	6.506	6.215	6.371	6.727	6.938	6.92	6.696	5.815	7.381	6.611	7.284	7.512
A_32_P89827		6.393	6.239	5.98	6.505	7.254	6.539	6.147	6.265	6.207	6.307	6.027	6.479	6.589	5.956	6.154	6.749	5.93	7.752	6.347	6.06	6.203	6.57	6.879	6.885	6.4	6.375	6.392	6.675	6.167	6.801	6.929	6.828	6.17	6.107	6.441	6.103	6.25	6.071	6.255	6.458	7.468	7.038	7.12	5.924	6.333	6.096	6.71	6.893
A_23_P201538		8.607	8.826	8.067	7.97	9.246	8.338	9.389	8.849	10.004	9.07	9.009	9.033	8.143	8.755	8.941	8.9	9.401	8.389	8.691	9.425	7.847	9.1	8.356	8.708	8.921	8.698	8.886	8.245	8.571	8.273	8.334	8.918	9.28	7.874	8.818	9.052	7.984	9.189	9.152	8.929	8.203	9.136	8.893	9.052	8.002	8.823	8.793	8.883
A_24_P366535		8.164	8.347	8.517	8.359	8.387	8.405	7.713	7.401	8.174	8.05	8.193	8.301	7.792	8.246	8.193	8.622	6.434	7.925	8.699	7.569	7.826	7.531	8.342	8.084	8.622	7.19	8.473	7.737	7.904	8.529	8.514	9.256	8.34	8.429	8.768	8.507	8.394	8.219	8.107	7.932	7.573	7.817	8.082	7.856	8.26	7.752	8.025	8.454
A_23_P55518		7.289	8.046	7.374	7.418	7.334	6.88	7.203	7.11	7.433	7.278	7.218	7.47	7.56	6.771	7.251	7.615	7.565	6.971	8.219	8.31	6.747	7.413	6.947	7.616	7.321	7.656	7.546	6.55	7.1	7.586	7.453	8.192	7.667	7.171	7.675	7.446	7.299	7.324	7.668	7.605	6.793	7.205	7.546	7.36	6.34	6.899	7.369	8.088
A_23_P219176		10.204	10.804	10.087	10.789	10.375	10.991	9.899	10.43	10.073	10.257	9.338	10.572	11.147	9.708	9.679	11.588	7.7	10.993	9.147	9.354	9.884	10.163	10.607	9.955	9.998	8.554	10.603	8.985	8.809	10.831	10.823	10.868	10.381	11.172	10.12	11.301	11.084	9.669	10.175	10.142	10.465	10.425	9.453	9.512	10.688	8.188	11.217	10.493
A_24_P263937		9.047	8.806	9.46	9.099	8.88	10.317	9.009	9.025	7.889	8.178	8.396	10.116	9.884	8.606	8.247	9.569	8.542	8.853	8.033	8.017	8.884	8.781	9.326	8.207	9.498	8.32	8.844	7.853	8.586	9.222	8.689	9.63	9.063	8.879	9.376	8.593	9.032	8.648	8.153	9.177	9.893	7.844	8.208	7.726	10.278	8.968	8.685	9.798
A_32_P181452		6.298	6.433	6.447	6.296	6.267	6.53	6.393	6.761	6.2	6.18	6.473	6.315	6.823	6.631	6.469	6.413	6.196	6.106	6.214	6.419	6.299	6.542	6.132	6.043	6.629	6.441	6.191	6.33	6.301	6.445	6.06	6.163	6.344	6.103	6.214	6.365	6.529	6.175	6.358	6.114	6.328	6.197	6.241	6.32	5.929	6.699	6.497	6.001
A_24_P236956		10.252	10.587	10.283	10.15	10.881	10.866	11.053	11.714	10.849	10.635	11.139	10.907	10.931	11.121	11.336	10.018	9.804	10.905	10.057	11.605	10.955	11.279	11.207	11.177	11.304	10.91	10.701	10.198	9.633	10.83	10.233	10.768	10.949	11.053	11.109	10.268	10.415	10.632	10.44	10.238	10.331	11.338	10.364	11.773	10.333	9.734	11.739	10.052
A_24_P33048		6.523	6.448	7.27	6.51	5.994	6.527	6.751	6.516	6.43	6.643	6.676	6.458	6.896	6.863	6.502	6.528	6.926	6.193	6.449	6.65	6.384	6.322	6.33	6.192	6.656	6.889	6.384	6.463	6.823	6.366	6.384	6.712	6.373	6.389	6.369	6.705	6.551	6.691	6.797	6.518	6.307	6.478	6.399	5.92	6.03	6.714	6.052	6.203
A_23_P65930		8.637	8.76	9.34	8.934	9	8.907	8.061	7.891	8.051	9.07	8.323	9.068	8.919	8.108	8.315	9.963	8.579	9.041	8.73	8.345	8.166	8.704	9.865	9.041	8.245	8.253	9.166	8.11	8.081	8.981	9.385	8.563	8.433	8.243	8.309	9.364	8.742	8.29	8.151	8.803	8.874	9.047	8.784	8.12	10.122	8.411	9.172	9.57
A_23_P74653		7.616	8.559	8.362	8.138	7.967	8.504	8.048	7.711	8.204	7.819	8.441	8.385	8.102	8.419	8.428	8.683	8.476	7.874	9.02	9.07	8.009	7.705	8.47	8.536	8.337	8.774	8.532	8.025	7.629	8.703	7.849	8.713	8.698	7.942	8.551	8.493	8.391	8.46	8.248	7.885	7.196	7.779	7.711	8.699	8.012	7.169	8.658	8.454
A_23_P214059		9.855	9.48	9.726	9.468	9.48	9.892	9.981	10.008	9.637	9.707	9.746	9.406	9.617	9.755	10.195	9.445	9.246	9.792	9.533	9.813	9.803	9.567	10.066	9.684	10.02	10.123	9.502	10.01	10.109	9.756	9.495	9.702	9.307	9.384	10.004	9.805	10.316	10.053	10.124	9.747	9.436	9.589	8.929	9.401	9.277	10.144	8.92	9.277
A_23_P321959		8.866	8.904	8.963	8.657	8.245	8.874	8.827	9.196	8.51	8.438	8.38	8.567	8.762	9.356	9.138	8.446	9.724	8.833	8.516	9.425	8.912	8.567	9.057	8.816	9.157	9.526	8.675	9.129	9.014	8.716	8.588	8.46	8.56	8.572	8.764	8.257	8.653	8.867	8.729	8.833	9.487	8.757	8.961	8.794	7.718	9.31	8.526	8.375
A_23_P31006		11.947	12.757	11.859	12.028	12.251	12.408	12.205	10.592	12.51	12.022	12.293	12.495	11.686	12.185	12.721	12.105	12.78	11.692	12.894	13.357	12.206	11.754	12.446	12.666	12.594	13.093	12.228	11.602	11.804	13.137	12.014	12.617	12.94	12.486	12.376	12.267	11.984	12.94	11.161	12.135	10.855	11.052	11.278	12.852	11.566	11.662	12.504	12.037
A_23_P157669		11.763	12.242	12.109	11.645	11.799	11.593	12.253	11.476	11.763	11.847	12.185	12.146	11.486	12.672	11.881	11.797	12.481	11.31	11.664	12.411	11.506	11.611	11.793	11.773	12.433	12.372	11.851	11.685	12.046	11.968	11.574	12.298	11.981	11.329	12.371	12.361	12.162	12.533	11.913	11.614	11.481	11.764	12.056	12.101	11.814	11.987	11.571	11.8
A_24_P29703		9.813	9.799	8.871	10.265	9.178	10.965	8.912	9.873	8.366	8.631	8.278	9.863	10.746	9.663	8.765	10.706	8.069	10.637	8.373	9.781	8.869	9.015	10.472	9.047	8.723	9.73	9.895	7.794	8.443	9.711	9.179	10.349	9.162	10.047	9.528	10.352	9.231	9.522	9.285	9.683	9.712	9.31	8.418	10.057	9.935	7.623	10.072	10.156
A_24_P289834		7.554	7.295	8.283	7.535	6.995	7.449	7.916	7.822	7.523	7.699	7.371	7.33	7.714	7.719	6.758	7.137	7.211	6.967	7	6.493	6.827	7.545	7.146	6.935	7.528	7.704	7.037	7.751	8.014	6.954	7.422	7.004	6.98	7.325	7.226	7.343	7.009	7.614	8.036	7.748	7.371	7.568	7.907	6.839	6.335	8.231	6.848	7.22
A_23_P77971		7.873	8.819	7.081	8.508	10.372	8.742	8.469	8.835	8.005	8.343	7.353	7.9	8.844	8.469	7.41	7.838	7.383	9.396	8.271	9.622	7.536	8.91	8.718	7.861	8.116	8.532	8.078	7.039	6.731	10.403	8.393	10.177	7.712	9.111	8.918	8.485	9.025	7.067	6.548	8.173	9.09	8.864	7.061	8.862	8.938	6.541	8.821	9.457
A_23_P134454		7.569	7.097	6.637	8.022	7.683	7.815	6.154	6.711	6.124	7.254	6.04	7.178	8.091	6.278	6.782	8.389	6.191	8.384	6.27	6.697	6.541	7.362	8.879	7.616	6.63	6.52	7.434	6.587	6.357	7.201	7.773	7.6	6.595	6.939	6.814	7.342	7.227	6.148	6.399	7.404	7.735	7.158	6.824	5.978	7.364	5.946	7.467	8.421
A_23_P43765		7.924	7.436	8.232	7.73	8.144	8.041	7.896	7.921	8.058	7.603	8.23	7.551	7.849	7.88	7.473	7.785	8.707	7.823	7.595	7.88	7.218	8.223	7.754	7.466	7.828	8.618	7.787	8.401	8.11	8.132	8.206	7.852	7.492	7.444	7.988	7.844	7.468	8.242	7.993	8.209	9.01	8.869	8.982	8.036	7.338	9.042	7.57	7.672
A_23_P16817		9.034	7.876	9.917	8.384	8.626	8.803	9.275	9.628	8.661	8.735	9.561	8.216	8.419	10.051	8.154	8.193	8.427	8.318	8.897	7.57	8.282	8.959	8.667	8.529	8.555	9.063	8.319	10.134	10.018	8.522	8.828	8.233	7.925	8.545	8.66	8.149	8.023	9.343	10.054	9.196	9.656	9.865	9.946	8.309	8.021	11.214	7.684	7.513
A_23_P110433		8.101	7.29	8.14	7.853	7.363	7.724	8.608	7.737	7.353	7.75	8.115	7.616	7.868	9.315	7.848	8.124	8.277	7.167	7.869	7.326	7.704	7.376	7.634	7.88	7.581	8.248	7.451	8.293	9.276	7.243	7.504	7.084	7.035	7.131	7.562	7.616	7.26	8.247	8.669	7.652	7.791	7.326	8.287	7.484	6.412	9.017	7.04	7.117
A_23_P145016		8.843	8.325	8.137	8.657	8.941	8.61	8.664	9.138	8.147	8.779	8.823	8.609	8.782	9.383	9.221	8.731	8.265	8.381	8.967	8.886	8.225	8.751	8.756	8.9	8.561	8.803	8.79	8.689	8.848	8.606	8.487	8.334	8.013	8.103	8.492	8.92	8.706	8.498	8.928	8.143	8.057	8.818	8.192	9.174	7.916	8.456	8.374	8.135
A_23_P166848		8.913	8.491	8.704	8.295	8.946	8.029	8.374	9.813	9.725	7.488	9.233	6.786	8.753	8.823	8.831	9.594	9.328	10.695	8.754	8.438	7.066	8.311	9.043	8.698	8.087	6.887	8.707	7.183	6.524	8.862	9.406	8.623	8.046	10.905	8.128	8.125	6.46	7.636	7.75	8.837	7.576	10.124	8.372	10.257	11.422	10.639	9.523	8.307
A_32_P112881		8.674	9.021	8.505	8.956	9.083	8.887	9.213	8.929	8.63	9.115	9.285	8.891	8.756	9.144	9.409	8.637	8.041	8.762	9.184	8.688	8.546	8.601	8.849	8.909	8.999	8.537	9.128	8.713	8.976	8.834	8.993	9.277	8.305	8.526	9.076	9.014	8.912	8.984	8.912	8.712	8.746	8.806	8.958	8.196	8.619	8.708	8.629	8.807
A_23_P96008		7.111	6.694	7.168	6.868	6.523	6.949	7.248	6.793	6.759	7.105	7.344	6.809	7.126	7.283	7.034	6.922	7.479	6.315	6.956	6.745	6.747	6.645	6.65	6.647	6.9	7.341	6.817	7.119	7.715	6.64	6.977	6.653	6.54	6.672	6.704	7.049	6.738	7.211	7.206	6.765	7.207	6.612	6.986	6.366	5.933	7.867	6.21	6.536
A_32_P155721		6.594	6.35	5.979	6.307	6.294	6.646	6.4	6.211	6.497	6.498	6.141	6.248	6.358	6.434	6.158	6.254	6.085	6.095	6.121	6.321	6.217	6.202	5.857	6.018	6.466	6.026	6.133	6.186	6.359	6.059	6.194	6.943	6.313	6.113	6.344	6.502	6.196	6.531	6.345	6.039	6.068	6.165	6.13	5.824	5.814	6.239	6.156	6.178
A_23_P97123		7.106	6.985	6.53	6.219	5.793	6.247	6.875	6.336	6.759	6.529	6.117	6.77	6.722	6.635	7.061	6.511	6.303	6.587	7.154	6.651	5.984	6.616	5.944	6.634	6.905	6.162	6.75	6.398	6.605	6.334	6.948	7.154	6.574	6.517	6.706	6.805	6.786	6.62	6.537	6.508	6.301	5.911	6.342	6.526	6.043	6.566	6.97	6.69
A_24_P195205		7.999	7.27	8.401	6.995	7.263	7.192	8.076	7.421	7.927	8.182	7.598	7.86	7.088	7.007	6.913	6.971	5.983	6.974	7.552	5.751	7.006	8.205	6.652	6.857	7.662	5.86	7.189	7.497	7.698	7.03	7.897	7.386	7.304	7.068	7.7	7.579	6.874	7.896	7.722	7.803	7.843	8.04	8.375	6.258	6.666	8.074	7.549	7.359
A_24_P914208		7.756	7.81	8.248	7.61	7.663	7.393	7.565	7.018	7.332	7.822	8.06	7.955	7.7	7.223	7.541	7.617	6.696	6.823	7.887	7.055	7.257	7.684	7.295	7.607	7.689	6.39	7.518	7.245	7.49	7.221	7.556	7.26	7.639	7.168	7.429	7.43	6.836	7.636	7.717	7.313	8.356	7.989	8.295	7.443	6.362	7.441	7.199	7.536
A_24_P925709		6.263	6.775	7.146	6.294	6.577	6.512	6.494	6.375	6.694	6.514	6.71	6.515	6.348	6.74	6.835	6.314	6.708	6.612	6.925	7.108	6.49	6.454	6.668	6.64	6.728	6.78	6.557	6.767	6.864	6.802	6.443	7.031	6.506	6.257	6.676	6.941	6.725	6.554	6.522	5.979	6.935	6.417	6.783	6.318	8.124	6.381	6.697	6.38
A_23_P83175		8.615	8.078	8.749	8.271	8.429	8.488	9.242	9.037	8.866	8.512	8.791	8.435	7.823	8.747	8.294	7.706	8.851	8.533	8.634	8.559	8.435	8.676	8.512	8.002	8.73	8.874	8.126	9.061	9.132	8.313	8.402	8.397	7.568	8.647	8.833	8.066	8.378	8.804	8.317	8.594	9.503	8.995	9.361	8.797	7.501	9.559	8.18	7.908
A_24_P322426		8.208	7.84	7.763	8.212	8.429	7.91	7.591	7.626	7.571	8.149	7.069	8.082	8.006	7.229	7.825	8.501	6.57	8.771	8.099	7.092	7.479	8.166	8.368	8.11	7.598	6.916	8.158	7.979	7.395	8.478	8.541	8.418	7.324	7.668	7.689	8.174	7.719	7.349	7.528	8.183	8.825	8.615	8.217	7.043	8.182	7.564	8.113	8.69
A_24_P23951		6.43	6.773	7.96	6.443	6.656	6.633	6.473	6.778	6.714	6.597	6.5	6.509	6.48	6.505	6.586	6.625	6.977	6.65	7.081	7.623	6.439	6.571	7.678	6.823	6.692	7.206	7.027	6.717	6.481	6.963	6.842	6.95	6.692	6.442	6.614	6.856	6.578	6.419	6.981	6.574	6.655	6.776	6.68	6.993	9.026	6.495	6.834	6.718
A_23_P149998		6.431	6.386	6.114	6.397	6.834	6.47	6.67	6.838	6.716	6.474	6.358	6.554	6.446	7.008	6.492	6.357	6.315	6.443	6.346	6.515	6.365	6.743	6.367	6.527	6.607	6.148	6.63	6.249	6.312	6.554	6.475	7.015	6.369	6.451	6.374	6.358	6.535	6.432	6.497	6.225	6.747	6.691	6.536	6.184	6.078	6.375	6.621	6.564
A_23_P53397		8.089	7.674	7.354	7.288	8.951	7.645	8.083	8.785	9.005	8.612	7.988	8.684	7.404	7.633	7.52	7.232	8.039	8.179	7.974	8.269	6.863	9.086	7.41	7.625	8.459	7.638	7.854	7.997	7.769	8.241	7.954	8.603	8.049	8.026	8.351	8.245	7.476	7.962	7.982	8.481	9.257	9.167	8.94	8.43	7.996	8.045	8.801	7.559
A_23_P345799		6.052	6.55	6.146	6.978	6.544	6.917	6.063	6.04	6.288	6.582	6.808	6.654	6.608	7.169	7.148	6.445	7.322	6.359	7.006	6.485	6.923	5.937	7.011	6.716	7.326	7.218	7.001	6.742	6.77	6.856	6.794	7.803	6.51	6.338	6.939	7.165	6.964	7.514	6.729	6.724	6.337	6.536	6.241	6.483	5.993	6.318	6.33	6.044
A_23_P25097		7.302	6.828	7.219	7.165	7.089	7.008	7.341	6.491	6.953	7.1	7.804	7.076	6.946	7.682	8.084	7.585	6.742	6.529	7.618	6.424	7.345	6.652	7.159	7.524	7.398	6.44	6.57	7.18	7.296	6.613	6.763	6.528	6.542	6.535	6.815	6.854	6.838	7.251	7.627	6.505	6.73	6.871	7.143	6.716	7.05	7.873	7.424	6.985
A_23_P155828		8.776	8.777	8.667	9.084	9.559	9.084	9.444	10.906	9.24	9.609	9.838	9.356	9.344	9.469	9.877	8.768	8.731	9.026	9.683	9.639	9.266	9.495	9.601	9.816	9.42	9.501	9.256	9.198	9.317	9.231	8.934	8.834	8.834	9.13	9.285	9.059	8.865	9.157	9.559	8.985	8.787	9.332	8.691	10.162	9.017	9.049	9.331	8.646
A_23_P106773		10.49	10.544	10.119	10.65	11.09	10.865	11.132	11.664	11.192	10.585	11.555	10.207	10.129	10.783	11.813	10.195	9.112	10.731	10.741	11.237	10.823	11.633	10.89	10.66	11.12	10.623	10.672	10.6	10.116	10.591	10.864	10.209	10.582	10.6	10.208	10.74	10.692	10.128	10.518	10.35	10.275	10.59	10.852	11.92	10.655	11.026	12.29	10.792
A_23_P76799		8.545	7.377	7.825	7.715	8.219	8.005	8.347	8.957	8.076	8.353	8.291	7.726	7.788	8.479	8.11	7.856	8.108	9.752	8.068	7.941	7.893	8.143	8.716	8.372	7.541	8.61	7.784	8.721	8.787	8.44	8.382	8.007	7.076	7.783	7.606	7.623	7.528	7.64	8.63	8.244	9.641	8.823	8.478	8.327	8.592	9.222	7.548	7.994
A_24_P921477		7.522	7.636	7.572	7.601	6.837	7.43	7.483	6.891	7.35	6.896	7.054	7.43	7.463	7.617	7.201	7.525	7.526	6.828	7.475	7.911	7.241	6.607	6.981	7.139	7.635	8.182	7.444	7.101	7.807	7.382	7.048	8.184	7.515	7.054	7.576	7.346	7.469	7.62	7.624	7.011	5.9	6.301	6.772	7.438	5.987	7.446	7.161	7.228
A_23_P7201		8.608	8.478	8.543	8.3	7.987	8.673	8.515	8.326	8.67	8.523	8.564	8.587	8.465	8.671	8.454	8.414	7.579	8.009	8.29	7.255	8.528	8.592	7.827	7.716	8.792	7.571	8.182	8.307	8.653	8.402	8.145	8.321	8.405	7.661	8.05	8.307	8.109	8.624	8.21	8.536	8.833	8.56	8.736	6.908	7.364	9.036	8.456	7.817
A_32_P132169		7.247	6.936	8.188	6.261	6.16	6.67	7.142	7.319	7.377	6.385	6.241	6.96	6.967	7.287	7.184	6.806	6.031	7.213	6.957	6.808	6.417	7.159	6.47	6.719	7.046	6.479	6.74	6.85	6.49	6.846	6.664	7.057	7.108	6.768	6.753	6.785	6.8	6.468	6.503	6.51	6.258	6.645	6.668	6.71	6.982	7.023	7.456	6.479
A_23_P105900		10.432	10.207	10.602	10.804	9.103	10.541	10.18	9.058	8.627	9.392	9.841	10.091	11.17	10.497	10.083	10.971	10.533	10.144	9.946	9.492	10.095	8.82	10.593	9.992	9.915	11.053	10.321	9.981	10.876	9.903	10.013	10.343	9.685	9.395	9.419	10.05	10.061	9.86	10.6	10.051	9.856	8.726	9.123	9.921	9.925	10.418	9.24	9.858
A_23_P402287		6.331	6.192	6.27	6.473	6.02	6.405	6.348	6.268	6.219	6.128	6.484	6.131	6.87	6.6	6.444	6.398	6.689	6.069	6.355	6.4	6.214	6.105	6.263	6.169	6.151	6.806	6.124	6.166	6.764	6.313	6.076	7.624	6.134	6.195	6.039	6.199	6.285	6.36	6.558	6.306	6.219	6.126	6.329	6.159	6.23	6.746	5.761	6.109
A_24_P583225		7.86	8.286	7.869	7.798	8.559	8.149	8.703	9.36	9.254	8.209	7.541	8.532	8.003	8.736	8.252	8.138	7.55	8.539	8.438	8.049	7.435	9.381	7.915	8.32	8.795	7.491	8.237	8.628	8.178	8.601	7.764	8.498	8.607	8.264	8.17	9.089	7.878	8.296	8.588	7.696	7.834	8.907	8.032	8.358	7.928	8.335	9.388	7.678
A_23_P314726		8.205	9.079	8.144	8.885	9.031	8.843	8.272	8.611	8.702	8.517	8.468	8.797	9.063	8.427	8.818	9.115	7.936	8.898	9.452	8.514	8.445	8.3	9.095	9.039	8.909	7.918	8.803	8.265	8.335	9.237	8.455	8.976	8.695	8.802	8.746	8.562	8.316	8.693	8.32	8.68	8.411	8.266	8.039	7.903	8.503	7.823	8.637	8.657
A_24_P241815		7.177	7.252	7.187	7.563	7.777	7.711	7.231	7.949	8.05	7.029	6.99	7.63	7.594	7.138	7.458	7.46	7.212	8.718	8.15	8.528	7.195	7.773	8.465	8.351	7.481	8.34	7.453	7.087	7.026	7.645	7.458	8.025	7.206	7.861	7.635	7.06	7.012	6.901	7.609	7.387	8.083	7.866	7.491	7.829	6.898	6.805	7.713	7.738
A_23_P37623		6.538	6.816	7.393	6.988	6.224	7.056	7.413	6.641	6.673	7.039	7.044	6.89	7.138	7.757	6.338	6.8	6.29	6.371	6.821	6.654	6.507	6.443	6.385	6.667	6.934	7.524	6.756	7.501	7.995	6.743	7.076	6.839	6.685	6.673	7.137	7.497	7.227	7.556	7.932	7.369	6.512	6.937	6.974	6.17	5.961	7.702	6.107	6.275
A_24_P932451		6.892	6.772	6.819	6.469	7.173	6.728	6.954	7.283	7.269	6.794	6.616	7.015	7.053	7.191	6.652	6.522	7.453	6.879	6.753	7.105	6.584	7.328	6.811	6.581	7.129	6.968	6.621	7.242	6.818	6.653	6.832	7.331	6.839	6.968	7.215	6.832	6.585	6.915	6.857	7.397	7.375	7.749	7.732	7.263	6.67	7.422	6.948	6.657
A_32_P58029		6.313	6.761	8.571	6.384	6.684	6.546	6.737	6.902	6.729	6.124	6.294	6.198	6.93	6.877	6.919	6.576	6.23	7.253	6.802	6.998	6.462	6.674	8.122	7.273	6.92	6.547	6.638	7.542	6.527	6.729	6.578	6.051	6.754	6.472	6.714	6.588	6.59	6.591	6.82	6.36	6.235	6.54	6.515	6.517	11.137	6.3	6.776	6.493
A_23_P358944		9.721	10.019	9.402	9.554	10.114	10.572	9.769	11.575	11.516	9.817	9.751	10.154	9.387	9.712	10.571	9.894	11.191	9.296	10.269	10.439	8.959	10.744	9.956	9.756	9.963	9.57	10.414	9.587	9.119	10.001	9.41	10.145	10.175	9.542	10.308	10.302	9.853	9.811	9.212	9.481	11.883	9.948	9.745	9.202	10.242	9.084	9.821	9.368
A_23_P214432		6.477	6.291	6.215	6.117	6.498	6.353	6.584	6.836	7.034	6.304	6.268	6.341	6.657	6.616	6.133	6.102	6.77	6.231	6.149	6.207	6.173	6.738	6.054	6.126	6.479	6.502	6.184	6.604	6.219	6.42	6.226	6.483	6.494	6.126	6.546	6.545	6.408	6.519	6.309	6.325	7.546	7.071	7.255	6.331	5.962	6.481	6.297	6.186
A_23_P109001		6.212	6.327	6.212	6.315	6.185	6.233	6.21	5.977	6.213	6.022	6.153	6.233	6.671	6.168	6.285	6.269	6.436	6.034	6.413	6.556	6.105	5.833	6.079	6.083	6.454	6.571	6.226	6.091	6.322	6.216	6.099	6.332	6.324	6.132	6.342	6.301	6.194	6.309	6.337	5.999	6.526	6.011	6.296	6.122	5.73	6.108	6.068	6.015
A_24_P196307		6.248	6.135	6.077	5.983	6.463	6.225	6.432	6.984	7.092	6.273	6.169	6.389	6.498	6.414	6.027	5.938	5.837	6.462	6.034	5.99	5.925	7.209	6.047	6.116	6.628	6.327	6.582	6.522	6.263	6.448	6.288	6.227	6.332	6.239	6.706	6.452	6.077	6.332	6.141	6.08	5.906	6.557	6.056	6.176	5.908	6.15	6.909	5.848
A_23_P137434		10.352	9.361	9.921	9.851	9.081	10.167	10.275	11.299	7.567	9.626	9.229	9.38	10.843	10.098	8.687	9.641	9.156	11.17	8.524	9.409	8.917	9.544	9.874	8.758	8.524	10.553	8.824	9.082	10.162	9.182	9.766	9.791	8.329	9.831	9.141	10.215	10.053	9.4	10.132	10.39	10.956	10.263	9.551	8.893	11.14	9.236	9.56	8.941
A_23_P109235		8.009	8.645	8.604	8.175	8.289	8.625	8.535	8.827	8.993	8.007	8.273	8.802	7.93	8.881	8.689	8.36	8.651	8.447	9.448	10.088	7.911	8.528	8.851	8.704	8.609	9.315	8.945	8.212	7.845	8.809	8.553	9.338	8.499	8.543	9.222	8.69	8.197	8.616	8.483	8.107	7.768	8.107	7.979	9.295	7.092	7.781	8.988	8.549
A_23_P109269		6.32	6.098	6.496	6.152	6.219	6.332	5.943	6.059	5.785	6.219	5.898	6.149	6.558	5.979	6.033	6.146	6.655	6.692	6.181	6.758	6.051	6.54	6.747	6.242	6.147	6.947	6.202	6.364	6.201	6.131	6.317	6.03	6.226	5.913	6.13	6.227	6.151	6.007	6.144	6.635	7.312	6.728	6.416	7.177	6.759	5.878	6.033	6.39
A_24_P147461		7.471	7.127	7.434	6.903	7.979	7.064	7.802	7.456	7.589	7.476	8.09	7.705	7.346	7.458	6.831	6.896	7.388	7.182	7.046	7.821	7.053	7.792	6.976	6.99	7.453	7.583	7.008	7.21	6.775	7.158	6.851	7.403	7.073	7.135	7.829	7.112	6.58	7.658	7.162	7.299	7.543	7.887	8.013	7.801	6.332	7.352	7.947	7.021
A_24_P752362		6.401	6.38	6.472	6.408	6.231	6.417	6.458	6.155	6.3	6.544	6.481	6.601	6.684	6.567	6.317	6.514	5.912	6.07	6.354	5.94	6.139	6.346	6.203	5.668	6.855	6.32	6.543	6.474	6.805	6.119	6.136	6.761	6.453	6.282	6.242	6.551	6.332	6.905	6.659	5.734	6.113	6.053	6.79	5.945	6.056	6.564	6.388	6.241
A_23_P120845		11.188	11.139	11.004	10.742	10.508	10.617	11.514	10.725	10.244	10.997	11.267	11.188	10.352	11.189	11.557	10.568	11.79	10.363	11.386	11.97	10.434	10.547	11.126	11.564	10.576	12.041	11.558	11.048	11.549	10.808	11.191	11.481	10.251	10.211	10.956	11.167	11.402	11.011	12.086	11.263	10.137	10.716	11.192	10.602	10.428	11.406	10	11.011
A_24_P289106		9.601	8.845	9.193	9.776	9.688	9.572	8.972	9.092	8.954	9.83	7.925	9.935	9.863	8.043	8.642	10.475	8.105	10.785	8.944	8.304	8.215	10.1	9.955	9.77	8.819	9.213	9.71	10.372	9.059	9.553	10.474	10.316	8.945	9.167	9.214	9.872	9.431	8.723	8.995	9.975	10.556	10.602	10.182	8.355	9.968	9.691	9.786	10.257
A_24_P108401		15.012	14.862	13.944	14.921	14.111	14.366	14.917	14.585	15.012	15.411	12.944	15.332	15.062	14.442	15.345	16.523	10.981	15.177	14.896	11.519	12.837	15.572	14.229	14.602	14.304	11.308	15.103	14.171	14.225	14.062	15.188	15.92	14.094	15.485	15.097	15.906	15.809	13.863	13.97	15.036	15.232	15.473	14.562	11.265	15.097	13.562	15.565	15.291
A_24_P350499		6.376	6.225	6.089	6.07	6.613	6.299	6.447	6.582	6.528	6.108	6.039	6.117	6.351	6.428	6.547	6.148	5.907	6.392	6.214	6.442	6.237	6.827	6.15	6.336	6.809	6.075	6.082	6.248	6.187	6.275	6.092	6.375	6.217	6.302	6.104	6.473	6.342	6.42	6.372	6.061	5.894	6.662	5.934	6.428	6.131	6.123	6.938	6.078
A_23_P63696		9.202	9.038	8.782	8.856	8.514	8.414	8.857	8.375	8.603	8.53	8.779	9.077	8.245	9.062	8.922	8.52	9.429	8.593	9.397	9.389	8.685	8.582	8.8	8.132	9.042	8.932	9.13	8.601	9.154	9.201	8.777	9.354	8.632	8.462	9.097	9.063	9.316	8.923	8.87	8.899	8.219	8.382	9.086	8.878	7.658	9.537	8.241	8.864
A_24_P63563		8.627	8.851	8.367	8.648	8.64	8.605	8.948	8.767	8.386	9.092	8.863	8.768	8.339	9.431	9.147	8.329	8.324	8.383	8.853	8.758	8.584	8.625	8.606	8.896	8.968	8.674	9.013	8.653	8.868	8.744	8.539	8.877	8.447	8.794	8.68	9.129	9.034	8.946	8.589	8.708	7.764	8.45	8.602	8.455	7.335	9.035	8.717	8.346
A_23_P65733		7.118	6.663	6.888	6.43	6.741	6.645	7.005	6.845	6.858	7.018	6.894	6.872	6.394	6.713	6.4	6.568	7.402	6.748	6.583	6.939	6.386	7.151	6.517	6.614	6.948	7.123	6.537	7.223	7.2	6.748	6.82	7.096	6.534	6.734	7.312	6.795	6.544	6.925	6.824	7.159	7.566	7.113	7.616	7.043	6.435	7.762	6.656	6.579
A_23_P17739		6.658	7.068	7.104	6.792	6.959	6.743	6.724	6.467	6.663	6.96	6.71	6.966	6.605	6.848	6.779	7.068	7.254	6.405	7.256	7.366	6.43	6.691	6.469	6.749	7.327	7.102	6.89	6.802	6.819	6.702	6.756	7.271	7.112	6.375	6.899	7.341	6.916	7.154	6.718	6.818	6.399	7.041	7.537	6.647	6.091	6.605	6.757	6.708
A_23_P774		12.078	10.963	10.852	11.616	12.78	11.207	10.475	10.605	10.298	12.515	10.574	11.588	11.316	9.326	8.969	11.397	8.892	11.177	10.481	9.57	10.481	11.997	11.558	10.669	10.664	9.853	11.383	11.46	11.275	11.095	12.244	10.596	10.907	10.225	10.14	11.094	9.799	10.538	11.088	12.344	14.047	13.652	14.249	8.843	11.877	11.078	11.439	11.797
A_23_P97296		10.033	10.071	10.135	10.164	10.185	9.92	10.182	10.02	9.642	10.45	10.528	10.18	10.133	10.234	9.581	9.777	10.972	9.745	10.19	10.474	10.243	9.752	10.073	10.107	10.248	11.162	10.42	10.356	10.603	10.38	9.961	9.786	9.968	9.357	9.493	10.368	10.557	10.289	10.025	10.338	10.297	10.237	10.744	10.145	9.601	10.462	9.791	9.385
A_23_P109774		7.381	7.068	8.119	7.623	7.005	7.029	7.792	7.62	6.922	7.733	7.606	6.949	7.6	8.567	7.128	7.545	7.238	7.505	7.327	6.686	7.215	7.347	7.661	7.354	6.918	7.73	6.951	7.811	8.503	6.923	6.972	7.432	6.73	7.192	7.203	7.085	7.361	7.059	7.729	7.092	7.577	7.406	7.887	6.813	6.726	8.284	6.872	6.896
A_23_P313560		10.519	10.537	10.038	10.006	10.272	10.763	10.544	10.324	10.471	9.982	10.493	9.961	10.27	10.998	10.312	10.234	9.959	10.304	9.683	10.352	10.49	10.03	10.236	10.095	11.017	10.083	10.502	10.52	10.403	10.777	10.182	10.918	10.529	9.467	10.48	10.684	10.67	11.109	10.444	10.291	10.366	10.312	9.841	9.833	10.061	10.245	10.432	10.124
A_24_P378987		7.966	8.404	8.484	8.316	8.415	8.743	8.224	9.02	8.46	8.279	8.485	8.501	8.54	8.613	8.59	8.001	7.6	8.722	8.217	7.87	8.511	7.631	8.085	8.452	8.81	7.801	7.9	8.064	7.86	8.263	8.212	8.173	8.149	8.452	8.425	8.3	8.452	7.847	7.979	8.013	8.94	8.679	7.745	8.458	8.286	8.252	8.9	7.886
A_32_P30693		6.785	6.539	8.851	6.877	6.961	6.706	6.257	6.081	6.245	6.52	6.216	6.713	7.078	6.241	6.309	7.215	7.215	6.885	6.316	7.045	6.296	6.681	7.245	6.352	6.597	6.861	6.772	6.159	6.496	6.737	6.759	6.719	6.705	6.269	6.342	6.63	6.479	6.285	6.227	6.61	7.138	7.019	7.027	6.704	8.282	6.166	6.803	7.294
A_23_P208393		6.172	6.288	6.943	6.225	6.324	6.37	6.307	6.198	5.969	6.367	6.162	6.298	6.465	5.953	6.3	6.539	6.052	6.54	6.224	6.23	6.201	6.463	6.413	6.382	6.42	6.059	6.136	6.18	6.095	6.515	6.306	6.276	6.254	6.323	6.203	6.527	6.105	6.231	6.23	6.537	6.882	6.788	6.125	5.965	6.025	6.194	6.221	6.431
A_24_P173790		7.034	6.701	7.126	6.807	7.917	6.94	6.452	6.821	6.573	7.172	6.316	7.809	7.202	6.428	6.521	7.372	6.526	7.772	6.434	6.439	6.405	7.3	8.136	7.713	6.702	6.69	7.607	7.032	6.675	7.794	8.264	8.415	6.571	6.598	6.569	6.874	6.744	6.464	6.644	7.925	8.718	8.342	7.818	6.111	7.467	6.67	7.379	8.392
A_23_P169619		6.728	6.831	6.804	7.092	7.212	7.407	7.325	7.341	7.721	6.74	7.239	7.134	7.513	7.169	6.749	6.93	6.682	6.711	6.873	7.108	6.661	7.632	6.98	6.562	7.362	6.647	6.929	6.898	7.005	7.164	6.666	7.099	7.342	6.859	7.391	7.204	6.747	7.609	7.113	6.895	8.281	7.896	7.4	6.729	6.126	7.088	6.976	6.813
A_23_P330895		6.594	6.605	6.761	6.537	6.153	6.755	6.425	6.264	6.448	6.269	6.542	6.631	7.076	6.708	6.988	6.785	6.389	6.273	6.608	7.204	6.314	6.35	6.903	6.653	6.319	6.796	6.693	6.336	6.297	6.621	6.449	6.902	6.746	6.558	6.513	6.817	6.782	6.546	6.53	6.401	6.706	6.059	5.742	6.605	6.697	6.03	6.633	6.801
A_23_P121253		10.496	9.178	9.713	9.204	9.346	10.248	10.337	10.549	9.902	9.455	9.577	9.258	9.431	11.109	10.388	9.203	10.991	9.788	10.138	9.83	9.663	9.935	9.906	9.605	10.14	10.204	9.334	10.908	10.027	9.942	9.178	9.659	9.035	9.861	10.063	9.101	9.582	9.689	10.446	8.931	11.379	9.662	9.399	10.966	9.315	10.598	9.781	8.532
A_23_P16609		8.225	8.074	8.102	8.683	8.74	8.639	8.003	8.449	8.069	8.182	7.713	8.427	8.253	8.428	8.079	8.642	8.655	8.076	8.269	8.584	7.978	8.125	8.364	8.035	8.516	8.615	8.559	8.144	8.583	8.795	8.251	8.87	8.32	7.799	8.633	8.579	8.393	8.538	8.072	8.56	8.259	8.332	7.991	7.642	7.566	8.346	7.925	8.441
A_32_P140220		6.31	6.42	6.336	6.267	6.381	6.338	6.266	6.36	6.416	6.436	6.243	6.326	6.711	6.372	6.249	6.162	6.483	6.435	6.161	6.319	6.242	6.169	6.691	6.293	6.297	6.167	6.187	6.376	6.43	6.377	6.222	6.487	6.379	6.183	6.208	6.379	6.22	6.223	6.161	6.589	6.921	6.505	7.208	6.133	6.794	6.124	6.197	6.293
A_23_P103661		10.615	10.846	9.808	10.796	10.649	11.419	9.82	10.519	9.664	10.168	9.793	10.42	11.384	10.114	10.73	11.306	10.102	10.784	9.878	11.068	10.085	10.317	11.058	10.773	10.366	10.258	10.747	9.473	9.742	10.729	10.679	10.291	10.342	10.061	10.235	10.746	10.959	10.129	10.328	10.228	10.237	10.254	9.238	10.339	10.797	9.101	10.435	10.99
A_23_P123608		8.903	7.53	8.632	8.11	8.308	8.288	9.182	9.006	8.274	8.174	9.072	7.959	8.176	8.796	7.999	7.668	9.201	8.021	8.105	8.078	7.917	8.355	8.616	7.96	7.871	9.188	7.359	9.341	8.731	7.612	7.966	7.295	7.313	8.137	8.147	7.511	7.75	8.428	8.947	8.125	9.792	8.761	8.847	8.893	8.49	9.571	7.301	7.345
A_24_P935054		6.375	6.498	6.67	6.29	6.443	6.492	6.54	6.664	6.537	6.405	6.368	6.451	6.771	6.172	6.535	6.513	6.043	6.885	6.503	6.303	6.3	6.495	6.762	6.908	6.653	6.241	6.57	6.797	6.302	6.47	6.472	6.636	6.568	6.37	6.554	6.725	6.406	6.357	6.478	6.559	6.509	6.606	6.465	6.271	5.946	6.451	6.682	6.403
A_23_P36962		9.451	8.911	9.642	9.549	10.111	9.905	10.02	10.287	9.365	9.492	10.057	9.508	9.59	10.089	9.215	8.583	9.22	9.443	9.191	9.695	9.291	10.32	10.336	9.626	9.186	10.18	9.274	9.886	9.447	8.809	8.842	8.651	8.806	9.125	9.386	9.177	8.741	9.463	10.414	9.403	9.794	10.395	9.441	11.42	9.585	9.278	9.343	8.851
A_23_P17490		7.405	7.972	7.863	8.429	7.165	7.957	7.882	7.83	7.099	7.563	7.742	7.592	8.31	7.889	8.318	7.384	7.554	7.312	7.942	7.363	7.463	6.996	8.182	7.977	7.748	8.087	7.976	7.317	8.439	7.084	7.177	7.358	7.239	7.48	7.186	7.556	7.798	7.627	7.879	7.362	7.092	6.827	7.148	7.468	6.308	7.276	6.6	7.267
A_24_P7232		6.743	6.756	6.567	6.714	8.1	7.053	6.326	6.844	6.534	6.852	6.234	7.714	7.043	6.363	6.639	7.653	6.02	7.045	6.364	6.349	6.568	7.014	7.735	6.949	6.358	6.362	7.963	6.508	6.559	7.414	8.439	7.723	6.529	6.664	6.716	6.954	6.832	6.646	6.467	7.794	7.973	7.917	7.114	6.115	7.442	6.174	7.677	8.072
A_23_P94494		6.796	7.006	6.811	7.022	7.422	7.351	7.17	8.214	7.661	7.019	7.351	7.593	7.594	7.293	7.812	6.926	6.672	7.368	7.294	6.931	6.675	7.558	7.408	7.256	7.427	6.786	7.436	6.806	6.896	6.946	6.937	7.297	7.011	7.369	7.582	7.057	7.275	7.006	7.079	6.988	7.335	7.389	6.953	6.76	6.505	6.404	7.334	6.879
A_23_P81219		11.218	10.661	10.61	10.783	10.213	10.888	11.432	10.164	10.359	10.503	10.928	10.647	10.254	11.172	10.94	10.413	12.469	10.149	10.328	10.799	10.255	9.929	10.446	10.49	11.257	11.53	10.7	10.891	11.683	10.657	11.176	10.958	9.98	10.158	11.284	10.887	11.259	11.211	11.128	10.898	11.96	10.199	11.284	10.352	9.802	11.101	9.66	10.303
A_32_P8971		8.609	8.568	8.97	8.232	8.192	8.464	9.173	8.997	8.84	9.837	7.897	8.918	8.866	8.543	7.588	9.515	8.761	7.88	8.392	7.981	7.008	9.09	7.43	7.824	9.262	7.653	8.19	8.165	8.969	8.076	8.387	9.839	8.881	8.672	8.393	8.69	8.488	8.399	8.63	9.676	9.534	8.232	9.761	8.936	8.985	8.292	8.569	8.466
A_23_P68138		6.329	6.384	6.119	6.278	6.576	6.487	6.405	6.607	6.25	6.33	6.08	6.108	6.649	6.196	6.56	6.518	5.859	6.785	6.319	6.248	6.148	6.444	6.056	6.801	6.791	6.117	6.232	6.691	6.273	6.325	6.633	6.499	6.306	6.052	6.425	6.674	6.141	6.36	6.575	6.069	6.499	6.388	6.08	5.985	5.837	6.288	6.533	6.431
A_24_P342279		7.161	7.343	7.797	6.991	7.948	7.482	7.509	8.507	8.603	7.646	7.686	8.08	7.385	7.365	6.878	7.104	7.904	7.146	7.396	8.201	6.775	8.931	7.443	7.206	8.041	7.53	7.342	7.487	7.049	7.601	7.48	7.807	7.854	7.572	7.579	7.856	6.962	7.63	7.503	7.41	8.005	8.828	8.22	8.71	6.618	7.701	8.081	7.194
A_23_P124823		9.247	8.383	9.369	8.405	8.837	8.39	9.282	8.382	8.655	8.911	9.738	8.913	8.547	9.195	8.731	8.321	9.242	8.364	8.963	8.705	8.158	9.244	8.54	8.606	8.767	9.163	8.167	9.574	9.208	8.326	8.663	8.438	8.188	7.988	8.77	8.59	8.127	8.869	9.239	8.825	9.309	9.636	10.13	9.272	7.793	10.308	8.529	7.996
A_23_P123454		7.631	7.786	7.557	7.127	7.788	7.27	7.522	7.357	7.445	7.273	7.586	7.289	7.229	7.596	7.49	7.227	7.612	7.582	7.939	8.169	7.241	7.63	7.449	7.231	7.668	7.599	7.411	7.352	7.427	7.536	7.508	7.811	7.491	7.044	7.854	7.846	7.527	7.361	7.079	7.495	7.637	7.125	7.197	7.232	6.295	7.38	7.405	7.34
A_23_P134225		6.937	6.817	7.214	6.912	7.361	7.236	6.467	7.31	7.232	7.069	6.701	6.934	6.978	6.668	7.195	6.871	7.037	7.19	7.788	7.623	6.66	7.348	7.433	6.794	7.059	6.988	7.291	6.776	6.679	6.99	6.905	7.779	6.415	6.566	7.261	7.34	7.075	6.738	6.862	6.662	7.776	7.369	7.383	7.225	7.869	6.562	7.189	7.281
A_24_P921260		8.553	7.76	8.223	8.013	7.529	7.737	8.814	8.45	7.17	8.506	8.738	7.358	8.001	9.416	8.662	7.642	8.78	7.81	8.686	7.876	7.704	7.941	8.213	8.109	7.487	9.071	7.686	8.683	9.592	7.587	8.102	7.643	6.893	7.703	7.862	7.841	8.432	8.116	9.085	8.168	8.499	7.81	8.386	7.182	7.13	9.468	6.782	7.508
A_24_P396167		8.255	9.701	8.779	8.222	7.729	8.42	8.018	8.227	8.797	7.839	8.338	9.013	8.283	8.287	9.103	7.365	9.087	7.647	10.606	10.701	7.975	7.242	7.624	9.475	8.46	9.585	8.982	7.312	7.994	9.115	9.059	10.554	8.702	8.172	10.019	8.751	8.385	8.376	8.895	8.601	7.042	7.848	8.293	7.784	7.117	7.672	8.272	9.538
A_24_P521544		7.407	7.226	7.675	7.101	7.46	7.121	7.667	7.148	7.657	7.635	7.932	7.823	7.128	7.113	6.8	6.783	7.304	6.951	7.048	7.1	6.907	7.649	7.014	6.913	7.532	6.871	7.388	7.28	7.394	7.145	7.46	7.612	7.421	6.819	7.456	7.682	7.053	7.686	7.605	7.591	7.615	7.827	7.924	7.427	6.55	7.579	7.596	7.363
A_23_P14482		9.899	9.193	9.926	9.083	9.1	8.904	10.396	8.668	8.704	9.769	10.845	9.486	8.923	10.644	9.769	9.368	10.226	8.89	10.187	8.733	9.273	9.131	9.007	9.368	9.112	9.804	9.111	10.221	10.725	8.865	8.899	9.068	8.6	8.805	8.926	9.22	9.532	10.169	10.084	9.67	8.874	9.3	10.133	8.798	8.703	10.95	8.253	8.753
A_32_P834652		6.235	6.068	5.917	6.116	6.339	6.215	6.421	6.62	6.286	6.292	6.097	6.177	6.412	6.496	6.79	5.925	5.865	6.486	6.391	6.373	6.185	6.387	6.109	6.451	6.42	6.059	6.198	6.11	6.092	6.405	6.036	6.255	6.055	6.152	6.183	6.481	6.451	6.071	6.456	6.05	6.116	6.36	6.174	6.317	6.139	6.341	6.533	6.178
A_23_P164912		7.359	7.018	6.998	7.055	7.997	6.967	7.076	6.801	6.854	6.923	6.909	7.196	6.93	7.127	7.224	7.369	6.607	8.138	7.401	6.745	6.719	6.89	7.364	7.38	7.102	6.893	7.405	6.941	7.072	7.95	7.697	8.383	6.779	6.742	7.513	7.309	7.397	7.088	6.959	7.731	7.08	7.028	6.832	6.054	6.951	6.789	7.147	7.828
A_23_P87603		7.277	7.15	7.152	7.185	7.427	7.146	7.082	6.644	7.035	6.903	7.247	7.236	6.816	7.185	7.382	7.313	7.473	6.979	7.771	7.623	6.939	6.94	7.116	7.057	7.242	7.291	7.205	7.079	7.274	7.595	7.201	7.75	7.142	6.768	7.477	7.412	7.351	7.183	7.004	7.025	5.966	6.968	6.862	7.184	6.968	7.053	6.987	7.123
A_32_P69492		6.557	6.492	6.45	6.576	6.641	6.396	6.337	6.188	6.38	6.584	6.423	6.438	6.251	6.473	6.655	6.421	6.733	6.254	6.608	6.809	6.225	6.3	6.358	6.418	6.681	6.481	6.491	6.166	6.315	6.282	6.301	6.865	6.111	6.064	7.276	6.8	6.668	6.595	6.541	6.242	6.548	6.226	6.414	6.046	5.927	6.456	6.064	6.678
A_32_P106669		7.107	6.311	6.037	6.416	6.918	6.427	7.4	7.664	6.845	7.479	6.48	6.666	6.401	6.948	6.757	6.236	6.458	6.143	6.656	6.682	6.105	7.25	5.968	6.516	6.722	6.89	7.028	6.512	7.235	6.111	6.106	6.92	6.263	6.833	6.225	6.723	6.948	6.268	7.668	5.753	5.869	6.861	6.871	6.827	6.221	7.109	7.137	6.108
A_23_P150281		6.822	7.163	7.099	7.007	7.666	7.53	7.187	8.586	8.253	7.061	6.995	7.614	7.287	7.192	7.676	7.119	6.397	8.289	8.277	8.337	7.056	7.511	7.929	7.885	7.563	6.843	7.552	7.112	6.738	7.578	6.803	8.136	7.092	7.694	8.06	7.242	6.932	7.186	7.212	6.559	7.081	6.98	6.85	7.428	7.17	6.69	8.737	7.428
A_24_P134683		8.252	8.929	8.009	8.358	8.897	8.521	8.636	9.126	9.147	8.425	8.538	8.878	8.089	8.394	9.101	8.616	8.366	9.049	9.555	9.755	8.201	8.599	9.062	9.315	8.803	9.033	9.053	8.269	8.354	9.189	8.83	9.066	8.774	8.286	9.217	8.95	8.688	8.461	8.834	8.609	8.365	8.262	7.955	9.44	8.303	7.742	9.481	8.922
A_23_P408996		8.21	7.782	7.383	7.246	7.632	7.471	8.705	9.285	7.994	8.117	8.269	7.926	7.764	8.425	8.337	7.481	6.847	7.82	7.714	7.09	7.401	8.275	8.021	7.994	7.971	6.828	7.735	7.952	8.029	7.329	7.774	7.125	7.671	7.788	7.359	7.616	7.74	7.737	7.682	7.304	6.701	7.845	7.651	7.744	7.676	8.665	7.98	6.839
A_23_P160862		9.952	10.007	9.92	9.766	11.043	9.887	10.138	10.076	10.201	10.226	11.293	10.342	9.908	10.078	10.297	10.16	11.351	9.573	9.571	10.954	9.828	10.495	10.383	10.591	10.322	10.803	10.345	10.585	10.08	9.873	10.16	10.043	10.328	9.343	9.96	10.419	9.725	10.719	10.316	10.297	9.525	11.809	11.59	10.564	9.839	10.186	10.436	10.035
A_24_P107941		10.444	10.862	10.248	10.264	10.852	10.721	10.811	11.765	11.019	10.473	10.821	10.526	11.026	11.156	11.071	10.225	10.368	10.857	10.164	11.382	10.536	11.459	10.517	11.065	10.868	10.526	10.964	10.563	10.476	10.618	9.975	10.83	10.479	9.909	10.352	10.558	10.368	10.65	10.957	10.224	10.929	10.896	10.299	10.989	10.488	10.015	11.262	10.491
A_24_P611114		6.701	7.039	7.155	6.966	7.031	7.034	6.671	6.277	7.151	6.844	6.753	7.104	6.915	6.895	6.665	7.016	7.438	6.542	6.804	7.218	6.837	6.607	6.493	6.551	7.477	7.21	6.874	6.851	6.864	7.15	6.797	7.428	7.196	6.289	7.016	7.413	6.803	7.461	6.752	6.937	6.954	6.988	6.721	6.614	6.045	7.019	6.775	6.76
A_23_P206454		7.04	7.204	8.417	7.053	6.916	7.023	7.145	6.936	6.787	7.125	7.414	6.835	7.256	7.357	7.477	6.741	7.292	6.808	7.049	7.191	7.198	6.768	7.076	6.883	7.238	7.329	6.584	7.001	6.858	7.048	6.868	6.852	7.087	6.863	6.78	6.788	6.995	6.718	6.805	6.626	6.16	7.311	7.42	7.218	7.7	7.31	6.899	6.619
A_23_P330419		6.486	6.3	7.242	6.563	6.732	6.631	6.374	6.575	6.63	6.301	6.287	6.75	6.902	6.285	6.374	6.711	6.159	7.073	6.29	5.979	6.207	6.575	6.991	6.623	6.641	6.243	6.536	6.795	6.388	6.886	6.997	6.989	6.385	6.421	6.529	6.51	6.289	6.238	6.398	6.834	7.116	7	6.739	5.896	7.241	6.577	6.903	6.831
A_24_P92771		13.702	13.916	13.341	14.167	14.711	14.274	14.03	14.959	13.744	13.608	13.781	13.843	14.576	13.847	13.787	13.744	9.238	14.421	14.043	11.435	14.531	14.557	14.867	14.522	14.012	12.037	14.036	13.654	13.195	14.333	13.508	14.134	13.503	13.554	13.616	13.6	13.383	13.462	13.767	13.45	13.654	13.91	13.339	12.347	13.781	12.76	14.274	13.793
A_24_P255005		6.069	6.169	6.832	6.725	6.001	6.882	6.194	6.249	6.131	6.155	5.77	6.301	6.695	6.12	6.099	6.341	5.881	6.224	6.274	5.751	6.105	6.438	6.06	6.174	6.363	5.919	6.122	6.164	6.073	6.236	6.331	6.476	6.311	6.195	6.038	6.537	6.142	6.274	6.201	5.876	5.841	6.067	6.326	5.934	6.012	6.015	6.056	6.329
A_23_P163380		10.215	9.545	10.189	9.682	9.988	9.726	10.369	10.733	10.738	9.845	10.506	10.114	9.921	10.869	10.329	9.421	10.039	10.306	10.135	10.506	10.018	10.524	10.187	9.802	10.446	10.304	9.864	10.637	10.294	10.249	9.826	10.189	9.491	10.063	10.522	9.733	9.714	10.033	10.391	10.182	10.294	10.726	9.793	10.364	9.783	10.632	10.269	9.531
A_32_P193822		8.443	8.108	8.517	8.369	8.507	8.766	8.538	8.844	8.409	8.121	8.514	8.28	8.266	8.45	7.631	8.096	7.948	8.237	7.795	8.363	8.17	8.612	8.443	8.192	8.755	9.07	8.314	8.772	8.814	8.327	8.283	8.235	8.149	7.98	8.711	8.226	7.51	8.887	8.972	8.421	8.765	8.851	8.524	8.915	7.582	8.87	8.161	7.951
A_23_P218375		7.124	7.053	6.754	6.801	6.568	6.812	7.14	6.771	6.588	6.423	6.787	6.771	7.082	7.32	7.396	7.058	6.632	6.725	7.174	6.714	6.708	6.249	6.276	6.847	7.204	6.86	6.918	6.934	7.367	6.844	6.633	7.265	6.714	6.523	7.093	6.953	6.935	7.166	7.175	6.896	5.782	6.349	6.583	6.681	5.84	7.109	6.536	6.506
A_23_P253464		6.617	6.459	6.489	6.497	5.972	6.433	6.507	6.275	6.205	6.36	6.499	6.204	6.787	6.871	6.561	6.317	6.72	6.117	6.429	6.302	6.285	5.998	6.036	6.18	6.471	6.798	6.455	6.655	6.962	6.259	6.192	6.051	6.208	6.054	6.292	6.275	6.462	6.473	6.615	6.55	6.487	6.6	6.862	5.948	5.812	6.564	5.809	6.005
A_24_P192556		6.911	6.67	6.507	6.478	7.014	6.511	6.477	6.584	6.751	6.549	6.335	6.407	6.631	6.465	6.781	6.898	6.023	7.348	6.715	6.783	6.378	6.74	6.748	7.082	6.731	6.596	6.62	7.352	6.649	6.731	6.826	6.779	6.344	6.531	6.669	6.547	6.48	6.323	6.758	6.654	7.188	7.103	6.575	6.335	6.33	6.89	6.681	6.68
A_24_P88565		7.287	7.196	7.289	7.294	7.873	7.734	7.132	6.893	7.307	7.364	7.594	7.438	7.399	7.27	6.812	7.336	7.709	7.554	7.422	7.553	7.087	7.457	7.256	7.029	7.722	7.755	7.506	7.498	7.109	7.911	7.624	8.352	7.325	7.391	7.903	7.679	7.191	7.586	7.207	7.643	8.222	7.945	8.188	6.967	6.468	7.81	7.608	7.387
A_23_P210001		6.7	7.001	6.423	7.155	6.89	6.781	6.098	6.413	6.655	7.153	6.408	6.957	6.923	6.542	6.287	7.667	5.878	6.691	5.969	6.39	6.119	7.055	7.026	6.721	6.739	6.068	6.668	6.461	5.96	6.881	6.574	7.461	6.472	6.835	6.623	6.366	5.981	6.743	6.381	6.331	6.217	6.765	6.634	5.84	6.092	6.032	6.675	6.757
A_23_P328836		6.532	6.543	6.965	6.561	6.111	6.729	6.722	7.022	6.343	6.52	6.24	6.471	6.813	6.943	6.763	6.542	6.273	6.596	6.364	6.288	6.445	6.566	6.657	6.789	6.857	6.599	6.374	6.628	6.934	6.418	6.569	6.071	6.265	6.768	6.534	6.228	6.873	6.478	6.941	6.429	6.468	6.263	6.431	6.351	6.072	6.481	6.211	6.373
A_23_P78958		8.234	8.993	8.735	8.117	8.265	8.075	8.325	8.593	8.577	7.887	8.308	8.042	8.36	9.395	8.929	8.388	6.738	8.179	8.687	7.97	8.387	7.868	7.647	8.646	9.455	7.743	8.299	7.971	8.219	8.83	8.226	8.692	8.768	8.447	8.696	9.424	9.049	8.652	7.337	6.703	7.188	7.691	7.663	7.715	7.768	7.474	8.347	8.322
A_32_P99461		8.879	8.674	8.867	8.533	9.07	9.058	9.03	9.57	9.158	8.749	8.336	8.786	8.422	9.397	9.065	8.829	10.369	8.813	9.083	9.847	8.686	9.404	8.815	9.076	9.228	9.819	9.004	9.158	8.883	9.148	8.889	8.967	8.908	8.279	8.785	9.415	9.122	8.906	8.968	8.815	9.355	9.269	8.988	9.725	8.084	9.14	8.863	8.827
A_23_P122782		10.093	10.113	9.607	10.486	9.96	10.258	10.126	9.889	9.094	9.795	10.393	10.025	10.042	10.564	10.911	9.973	10.809	9.794	10.414	11.606	9.891	9.583	10.764	10.866	10.201	11.296	10.558	9.739	10.254	9.842	9.769	9.999	9.384	9.358	10.11	10.378	10.571	10.613	10.704	10.009	8.937	9.518	9.148	10.186	10.026	9.983	9.26	10.31
A_23_P319013		6.467	6.28	6.359	6.419	6.238	6.372	6.519	6.167	6.069	6.308	6.227	6.127	6.669	6.466	6.276	6.167	6.569	5.994	6.354	6.938	6.12	6.643	6.078	6.122	6.286	6.682	6.172	6.458	6.674	6.006	6.095	6.088	6.153	6.131	6.245	6.282	6.05	6.379	6.684	6.054	5.727	5.979	6.088	6.08	5.802	6.766	5.826	6.266
A_23_P90497		8.734	9.089	8.807	8.791	9.565	9.018	9.496	10.306	9.932	9.06	8.622	9.164	8.412	8.725	9.584	8.266	8.183	9.705	10.096	10.385	8.962	9.776	9.868	9.532	9.144	9.399	9.636	9.226	8.411	9.38	9.052	9.041	9.002	8.94	9.341	9.093	8.339	8.388	8.716	9.137	9.736	9.393	9.299	9.679	9.759	8.657	10.226	8.735
A_23_P6303		11.915	12.187	11.585	11.526	12.427	11.997	12.393	12.719	12.305	11.832	12.749	12.199	11.77	12.999	12.492	11.593	12.217	11.793	11.952	12.325	11.853	12.318	12.167	12.201	12.333	12.229	12.325	11.991	11.891	12.005	11.806	12.389	12.214	11.79	12.725	12.398	11.89	12.8	12.193	11.761	11.507	12.159	11.892	12.065	11.796	11.877	12.413	11.933
A_23_P398491		6.622	6.763	6.753	6.846	7.032	6.737	7.131	6.776	7.017	6.765	6.933	7.264	6.565	7.419	6.791	6.537	6.759	6.328	6.674	7.538	6.292	6.749	6.646	6.621	7.247	7.039	6.944	7.001	7.181	6.4	6.333	7.84	7.114	6.316	6.878	7.773	6.864	7.916	6.964	6.195	6.676	7.489	6.724	6.735	6.131	6.778	6.572	6.596
A_24_P691775		9.987	10.054	9.544	10.18	11.819	10.522	10.338	12.206	10.884	9.868	9.183	10.415	10.211	10.838	10.958	9.822	9.32	11.355	11.073	11.913	10.299	11.743	10.838	11.054	9.991	10.339	10.813	10.864	10.967	10.946	10.066	11.13	9.592	10.433	10.352	10.725	9.974	9.507	10.656	10.304	11.072	11.183	10.469	11.282	11.263	10.696	11.251	10.2
A_23_P154522		6.027	6.201	6.326	6.273	5.965	6.357	6.149	6.028	6.097	6.216	6.22	6.274	6.351	6.137	6.12	6.139	6.319	6.017	6.131	6.265	6.091	5.861	6.118	6.131	6.415	6.22	6.233	6.188	6.222	6.178	6.056	6.518	6.186	5.858	6.117	6.263	6.057	6.504	6.254	5.992	6.228	5.888	5.91	6.151	6.005	5.863	5.801	6.119
A_24_P233915		6.566	6.772	6.788	6.532	6.518	6.495	6.737	6.672	6.761	6.346	6.652	6.571	6.485	6.707	7.114	6.421	6.234	6.611	6.717	6.977	6.736	6.623	6.559	6.59	6.825	6.599	6.729	6.466	6.433	6.592	6.203	6.492	6.558	6.468	6.483	6.493	6.766	6.644	6.643	5.806	6.981	6.347	6.783	6.168	6.173	6.433	6.863	6.642
A_23_P351903		7.795	7.295	8.091	7.24	7.113	7.094	8.233	7.474	8.244	7.579	8.093	7.506	7.026	7.677	7.518	6.753	7.869	7.64	7.893	7.262	7.367	7.456	7.316	7.382	7.257	7.887	6.904	8.371	8.041	7.012	7.353	7.505	6.781	7.185	7.363	7.214	7.264	7.484	7.867	7.898	8.336	7.973	8.239	7.542	6.86	8.653	7.334	6.866
A_32_P73217		6.919	6.559	6.659	6.651	6.486	6.64	7.023	7.071	6.484	6.715	7.05	6.357	6.705	7.228	7.142	6.572	6.517	6.6	6.747	6.29	6.772	6.813	6.791	6.767	6.716	6.515	6.666	6.778	6.987	6.861	6.651	6.275	6.022	6.536	6.363	6.301	6.666	6.835	7.12	6.465	6.661	6.736	6.755	6.321	5.968	7.29	6.07	6.387
A_24_P929449		6.181	6.248	7.004	6.302	6.727	6.273	6.73	6.653	6.887	6.402	6.545	6.675	6.335	6.559	6.239	6.138	6.262	6.364	6.428	6.201	6.25	7.108	6.396	6.256	6.933	6.534	6.318	6.5	6.475	6.534	6.596	6.978	6.682	6.284	6.457	6.475	6.437	6.612	6.443	6.317	7.077	7.125	7.376	6.133	6.382	6.925	6.816	6.091
A_23_P93046		8.549	8.297	8.361	8.083	8.976	7.992	8.812	8.419	8.642	8.508	8.588	8.987	8.213	8.335	8.023	8.18	8.351	8.351	8.135	9.038	7.37	9.222	8.131	8.041	8.88	8.263	8.434	8.028	7.94	8.41	8.547	8.16	8.738	7.887	8.326	9.112	8.058	8.883	8.348	8.442	8.929	9.579	9.305	8.503	7.628	8.567	8.733	8.185
A_24_P677471		6.959	6.681	6.528	6.828	6.874	6.56	6.844	6.353	6.338	6.645	6.782	6.635	6.627	6.742	6.451	6.982	6.259	6.185	6.662	6.213	6.416	6.191	6.403	6.602	6.626	6.278	6.691	6.66	6.974	6.251	6.425	6.579	6.32	6.352	6.291	6.692	6.323	6.874	7.094	6.395	6.59	6.35	7.276	6.067	6.056	6.954	6.413	6.583
A_23_P53623		6.469	6.681	7.536	6.238	6.551	6.255	6.601	6.259	6.27	6.225	6.271	6.344	6.186	6.408	6.62	6.508	6.089	6.625	6.71	6.354	6.201	6.496	6.323	6.408	6.409	6.21	6.512	6.454	6.242	6.501	6.246	6.614	6.36	6.371	6.536	6.625	6.547	6.331	6.249	6.106	6.008	5.902	6.993	6.566	7.007	6.217	6.618	6.334
A_23_P375147		7.458	6.747	7.383	7.049	6.809	7.097	7.436	7.475	6.652	7.22	7.248	6.552	7.066	7.446	7.32	6.831	7.407	7.028	7.43	7.201	6.759	7.055	7.39	7.2	7.019	8.121	6.943	7.371	7.812	6.725	6.977	6.536	6.395	6.552	6.71	6.823	7.246	7.059	7.754	7.237	7.335	7.004	7.381	7.157	6.191	7.432	6.506	6.668
A_23_P32125		7.731	8.169	7.463	8.015	8.024	7.907	7.985	7.723	8.569	7.83	7.923	8.278	7.54	8.279	8.611	8.508	7.477	7.695	8.715	8.27	7.611	7.42	7.817	8.062	8.186	7.581	8.11	7.794	7.662	8.299	7.971	8.876	7.958	8.305	8.417	8.643	8.588	8.323	7.886	7.61	7.084	7.431	7.497	7.512	7.044	7.886	8.17	8.239
A_24_P153568		11.529	11.221	11.086	10.321	11.369	10.774	11.701	11.17	11.611	11.377	12.468	10.876	10.429	11.441	11.254	10.745	10.126	10.889	10.834	10.753	10.655	10.643	10.691	11.023	11.196	10.99	10.647	11.554	10.946	10.993	11.012	10.943	10.827	11.392	11.511	10.404	10.244	11.411	10.376	10.998	10.853	11.378	11.752	11.351	10.108	11.546	10.969	10.116
A_23_P88971		8.638	9.135	8.23	8.424	9.057	8.68	8.801	9.018	9.612	8.628	9.082	8.968	8.464	9.001	9.413	9.285	8.952	9.103	9.658	10.339	8.413	8.296	9.039	9.24	8.996	9.146	9.039	8.466	8.443	9.735	9.107	10.062	8.901	9.266	9.35	9.418	9.209	8.887	8.734	8.782	7.731	8.497	8.357	9.199	8.573	8.687	9.373	9.013
A_23_P352469		7.16	7.007	6.839	6.986	7.738	6.936	7.08	7.623	7.487	7.233	6.638	7.388	7.015	6.657	7.036	7.157	6.392	8.595	6.784	6.883	6.676	7.478	7.328	7.666	7.219	6.856	7.213	7.535	6.994	7.415	7.489	7.608	7.08	6.631	7.082	7.217	6.866	7.088	6.969	7.269	7.079	7.97	7.594	6.581	7.063	7.29	7.3	7.514
A_23_P50807		10.984	11.04	10.81	10.495	11.233	10.463	11.04	10.152	10.623	11.207	11.196	11.122	10.143	10.886	11.038	10.734	11.976	10.524	10.8	11.44	10.405	11.036	9.928	10.702	11.106	11.709	11.136	11.139	11.49	10.646	11.201	11.448	10.93	9.95	11.002	11.311	11.311	11.15	10.702	11.425	10.547	11.203	11.609	11.039	10.512	11.242	10.679	10.645
A_24_P489399		7.453	7.472	7.726	7.162	7.192	7.265	7.598	6.843	7.424	7.413	7.774	7.592	7.614	7.387	6.561	7.31	6.02	6.717	6.913	6.349	7.036	6.966	6.54	6.845	7.768	6.412	7.149	7.031	7.495	7.403	7.456	7.307	7.656	6.974	7.42	7.635	6.831	7.854	7.524	7.265	7.192	7.373	7.653	7.179	5.926	7.849	7.453	7.245
A_23_P203103		7.72	7.507	7.994	7.501	8.413	7.654	7.614	7.576	8.03	7.929	8.155	8.335	7.648	7.259	6.635	7.624	9.179	7.77	7.452	8.319	7.033	8.419	8.023	7.476	7.727	8.68	7.794	8.343	7.666	7.68	7.988	7.876	8.112	7.246	7.616	7.947	7.189	7.959	7.657	8.502	9.67	9.256	9.48	8.599	6.827	7.949	8.126	7.867
A_24_P278156		6.324	6.149	7.026	6.439	6.102	6.202	6.318	5.977	6.235	6.174	6.564	6.297	6.628	6.297	6.114	6.13	6.974	5.933	6.301	6.341	6.438	6.243	6.203	6.038	6.784	6.85	6.235	6.616	6.675	6.32	6.219	6.723	6.398	6.162	6.408	6.338	6.146	6.646	6.352	6.054	6.219	6.497	6.228	6.288	6.697	6.558	6.23	6.197
A_32_P38989		10.718	10.882	10.742	11.36	12.431	12.047	11.696	13.45	12.641	11.126	10.872	12.024	11.69	12.006	11.81	10.589	10.644	12.647	12.156	13.28	11.569	12.533	12.719	12.237	12.061	12.017	12.234	11.374	11.197	12.338	11.227	12.557	12.07	12.109	12.12	11.78	11.399	10.923	12.167	11.312	11.596	12.359	10.2	13.273	12.021	10.272	12.778	11.802
A_24_P315862		7.793	7.363	7.534	8.124	8.063	8.144	7.016	7.251	7.378	7.687	6.999	8.225	8.318	7.155	7.169	8.7	7.722	8.61	7.358	7.228	7.117	7.772	8.683	7.787	7.551	7.573	8.075	7.101	6.958	7.948	8.207	8.667	7.604	7.627	7.547	7.747	7.425	7.274	7.044	7.921	8.491	8.354	7.48	6.681	8.505	6.965	8.076	8.674
A_32_P83776		9.084	8.77	9.02	8.356	9.432	8.57	9.241	8.885	8.972	8.549	8.579	9.351	9.134	8.598	8.25	9.003	9.563	8.599	8.747	9.281	7.781	9.476	8.218	8.243	9.329	8.541	8.38	8.574	7.844	8.59	8.625	8.393	9.574	8.298	8.284	8.551	8.01	8.961	8.744	8.99	9.53	9.654	9.26	9.678	8.653	8.618	9.446	8.42
A_24_P918808		17.955	18.199	17.097	17.879	18.016	17.955	17.494	18.105	17.031	17.76	17.625	17.462	18.249	18.512	18.186	18.647	17.478	18.307	17.242	18.399	17.743	17.557	18.307	17.478	17.76	18.208	17.879	16.83	17.141	17.988	17.575	17.288	17.478	17.141	17.743	17.941	17.805	17.433	17.367	17.51	17.901	17.009	16.849	17.828	17.777	16.681	17.777	17.76
A_24_P65507		9.399	9.383	9.33	9.234	9.442	9.178	8.747	8.245	8.546	9.094	9.195	9.014	9.22	9.381	9.493	9.377	9.657	8.876	9.418	9.911	8.795	8.684	9.034	9.125	9.579	9.633	9.326	9.48	9.486	9.588	9.231	9.552	9.11	8.459	9.201	9.539	9.548	9.28	9.154	9.511	8.646	8.967	9.02	9.543	8.363	9.869	8.782	9.187
A_24_P16036		8.447	8.422	8.99	8.147	7.53	8.172	8.116	7.23	7.839	7.837	8.374	8.009	8.205	8.92	8.372	8.494	8.239	8.134	8.279	8.029	8.275	7.283	7.436	7.468	8.434	8.34	7.803	8.382	8.738	8.468	7.847	8.913	7.75	8.012	8.341	7.854	8.202	8.3	7.883	8.095	7.181	7.215	7.721	7.998	7.34	9.502	7.691	7.929
A_24_P135427		7.267	7.367	7.596	7.39	7.382	7.532	7.375	7.014	7.284	7.467	7.496	7.357	7.44	7.551	6.664	7.073	7.702	6.862	6.857	7.13	7.347	7.165	7.042	6.855	8.022	7.475	7.217	7.786	7.704	7.622	7.316	7.187	7.377	6.58	7.441	7.698	6.988	7.967	7.183	7.474	6.904	7.665	7.605	7.061	6.956	7.999	7.116	6.811
A_23_P336513		7.481	7.543	8.077	7.597	7.617	7.597	7.359	6.824	7.578	7.323	7.667	7.545	7.752	7.476	6.864	7.98	7.778	6.724	7.05	7.973	6.818	7.158	7.046	6.876	7.725	7.237	7.447	6.803	7.043	7.691	7.396	7.741	7.904	7.228	7.432	7.767	6.976	8.106	7.347	7.243	6.957	7.294	7.281	7.488	7.46	7.161	7.066	7.635
A_32_P86456		6.609	6.553	6.558	6.349	6.743	6.432	6.418	6.356	6.447	6.665	6.47	6.534	6.987	6.47	6.369	6.842	6.773	6.615	6.411	6.802	6.15	6.566	6.295	6.373	6.791	6.402	6.269	6.305	6.385	6.585	6.431	7.023	6.564	6.363	6.804	6.619	6.543	6.519	6.307	6.555	6.373	6.79	6.275	6.273	6.086	6.303	6.432	6.301
A_23_P103631		9.569	9.601	9.413	9.152	9.13	9.103	9.583	8.181	8.738	9.058	9.825	9.257	9.059	10.302	9.683	9.909	9.644	8.496	9.234	9.153	9.033	8.555	8.94	9.393	9.858	9.298	9.264	9.098	9.455	9.08	9.002	9.626	9.243	8.792	9.374	9.554	9.642	9.855	9.624	8.85	8.489	8.8	9.192	8.874	8.11	9.16	8.623	9.106
A_23_P7087		9.043	8.555	9.214	8.252	8.704	8.597	8.885	8.118	8.842	9.471	8.433	9.224	8.563	7.839	7.619	9.033	7.381	8.482	8.018	7.25	7.578	9.498	8.063	7.94	8.767	7.371	8.465	8.693	8.456	8.496	9.331	9.249	8.469	8.71	8.935	9.197	8.09	8.787	8.496	9.34	9.718	10.165	10.121	7.08	8.224	9.1	8.564	8.484
A_23_P57036		6.454	6.779	6.319	6.65	6.319	6.54	6.399	6.095	6.571	6.296	6.694	6.324	6.654	6.945	7.103	6.618	6.956	6.421	6.647	6.731	6.668	6.312	6.805	6.461	6.906	6.987	6.793	6.308	6.59	6.469	6.514	6.917	6.43	6.505	6.523	6.747	6.881	6.59	6.428	6.184	5.931	6.348	6.011	6.599	5.926	6.361	6.124	6.268
A_23_P377267		7.089	6.749	6.726	6.917	6.775	7.338	7.307	7.489	6.496	8.441	7.44	6.6	7.358	8.011	7.014	7.172	6.503	7.259	7.046	6.703	6.686	7.327	7.045	6.982	6.729	6.864	6.879	6.91	7.405	6.889	7.111	6.847	6.487	7.273	6.827	6.825	7.531	6.834	7.053	7.16	6.138	6.731	6.614	6.533	6.305	7.178	6.717	6.356
A_23_P71908		6.721	6.551	6.438	6.507	6.485	6.431	6.682	6.452	6.58	6.755	6.68	6.357	6.899	6.756	6.52	6.595	6.839	6.255	6.724	6.612	6.356	6.715	6.393	6.514	6.655	6.789	6.44	6.652	6.876	6.398	6.402	6.358	6.406	6.5	6.586	6.593	6.514	6.681	6.639	6.618	6.411	6.899	7.398	6.325	5.867	7.312	6.266	6.38
A_23_P138435		7.678	7.875	7.223	7.813	7.566	7.933	8.208	8.607	7.732	7.969	8.321	7.884	8.103	8.42	8.574	7.662	7.579	7.657	7.992	8.291	7.263	8.337	8.306	8.587	7.717	7.512	7.988	7.585	7.817	7.286	7.444	6.919	7.247	7.898	7.284	7.829	8.054	7.292	8.065	7.577	7.068	8.068	7.258	8.151	6.514	7.818	7.244	7.455
A_32_P26103		6.471	6.432	7.113	6.167	6.245	6.284	6.473	6.727	6.775	6.09	6.104	6.396	6.394	6.498	6.557	6.352	6.667	6.732	6.79	7.749	6.248	6.538	6.379	6.513	6.445	7.007	6.404	6.383	6.206	6.325	6.29	6.549	6.353	6.539	6.616	6.196	6.285	6.315	6.355	6.202	6.129	6.448	6.593	7.519	5.815	6.345	6.874	6.28
A_32_P158253		6.482	6.412	7.535	6.6	6.918	6.534	6.087	6.293	6.327	6.244	6.002	6.65	6.871	6.16	6.267	6.858	5.949	7.411	6.248	6.162	6.067	6.685	7.078	6.668	6.227	5.903	6.723	6.312	6.183	6.604	6.841	7.174	6.16	6.221	6.391	6.607	6.25	6.109	6.192	6.655	6.836	6.452	6.385	5.934	6.797	6.105	6.711	7.198
A_24_P598406		10.608	10.311	10.361	10.351	10.769	10.759	10.993	11.777	10.473	10.948	10.633	10.903	10.383	11.123	10.884	9.93	10.637	10.727	10.608	11.545	10.393	11.615	11.187	10.528	10.618	10.991	10.662	10.752	10.883	10.744	10.834	11.016	10.703	11.126	10.838	10.815	10.484	10.401	10.317	11.07	10.716	11.41	10.712	11.277	10.759	10.799	11.037	10.17
A_24_P144163		10.389	10.726	10.906	11.069	10.197	10.706	10.951	9.026	9.77	10.985	10.88	10.846	10.36	11.059	10.613	10.858	9.395	9.538	11.2	9.157	11.81	9.696	10.73	10.758	11.587	10.007	11.296	10.786	12.248	11.306	10.912	11.467	10.872	10.132	10.503	11.46	11.412	11.147	11.38	11.078	9.528	9.732	10.222	9.556	9.312	11.822	9.61	11.085
A_24_P933400		6.424	6.358	7.244	6.329	6.647	6.475	6.416	6.719	6.423	6.3	6.507	6.218	6.414	6.431	6.35	6.139	6.371	6.188	6.359	6.391	6.591	6.497	6.6	6.289	6.635	6.354	6.299	6.534	6.562	6.301	6.315	6.358	6.189	6.077	6.304	6.479	6.209	6.544	6.554	6.219	6.514	6.047	6.581	5.976	6.537	6.475	5.973	6.124
A_23_P121657		6.082	6.319	6.586	6.853	6.011	6.721	5.989	6.19	6.161	6.502	6.606	6.574	6.599	6.729	6.681	5.88	7.397	5.993	6.458	6.042	6.689	5.902	6.847	6.193	6.972	6.918	6.599	6.497	7.019	6.261	6.758	7.06	6.322	5.969	6.538	6.933	6.621	7.082	6.352	6.061	6.879	6.252	6.857	6.618	6.917	6.622	5.821	5.799
A_23_P397978		6.521	6.416	6.557	6.497	6.694	6.404	6.371	6.343	6.665	6.217	6.313	6.484	6.373	6.35	6.177	6.802	6.574	6.168	6.495	6.768	6.242	6.407	6.248	6.239	6.622	6.365	6.398	6.319	6.224	6.764	6.412	7.066	6.328	6.155	6.27	6.59	6.234	6.797	6.536	6.082	6.814	5.991	6.495	5.92	6.273	6.392	6.264	6.268
A_23_P202334		6.303	6.179	6.009	6.213	6.191	6.217	6.294	6.184	5.891	6.283	6.021	5.937	6.338	5.979	6.691	6.049	5.782	6.388	6.145	5.999	6.086	6.292	6.218	6.229	6.38	5.997	6.159	6.521	6.099	6.212	6.268	6.542	6.331	5.773	6.143	6.405	6.261	6.365	6.209	5.934	6.393	6.38	6.545	5.829	5.812	6.251	6.104	6.289
A_23_P383601		7.24	6.393	7.445	6.782	7.184	6.862	7.568	7.532	7.345	7.464	7.702	7.539	6.831	7.448	6.744	6.893	7.036	6.552	7.158	6.544	6.53	7.852	6.75	6.974	7.077	7.031	6.86	7.906	7.72	6.47	6.832	6.294	6.445	6.705	6.761	7.184	6.895	7.145	7.744	7.223	7.491	8.521	8.039	7.111	6.253	8.551	7	6.473
A_24_P318073		6.796	6.739	6.365	6.433	6.498	6.516	6.625	6.228	6.49	6.57	6.546	6.554	6.445	6.621	6.902	6.598	6.665	6.328	7.218	7.04	6.253	6.324	6.543	6.797	6.819	6.842	6.871	6.353	6.552	6.361	6.575	6.767	6.475	6.259	6.489	6.721	6.752	6.663	6.688	6.322	6.106	6.338	6.859	6.443	5.869	6.452	6.573	6.626
A_23_P103720		6.956	6.567	6.506	6.911	6.574	7.132	6.888	6.308	6.956	7.144	6.791	7.42	6.412	7.124	6.627	6.857	7.196	6.468	6.727	6.466	6.678	6.101	6.635	6.307	7.352	6.979	7.049	7.026	7.302	6.835	6.838	7.071	7.107	6.388	6.752	7.735	7.325	7.423	6.545	7.021	6.808	6.125	7.065	6.175	6.017	7.434	6.184	6.325
A_23_P74526		7.041	7.167	6.519	6.627	6.962	6.807	6.968	6.503	6.956	6.606	6.801	6.871	6.381	7.102	7.393	7.113	7.212	6.879	7.846	7.637	6.862	6.443	6.814	7.187	7.213	7.361	7.202	7.289	7.273	7.306	7.213	7.347	6.893	6.732	7.116	7.244	7.037	7.276	7.218	6.985	5.932	6.383	7.349	6.706	5.964	7.166	7.149	6.759
A_23_P93613		7.585	7.142	7.219	7.239	7.742	7.502	7.719	7.841	7.571	7.307	7.276	7.339	7.272	7.547	7.757	7.186	7.495	7.575	7.325	7.738	7.087	7.518	7.58	7.588	7.636	7.566	7.379	7.785	7.579	7.556	7.276	7.236	7.062	7.355	7.45	7.198	7.389	7.716	7.729	7.489	7.701	7.559	7.418	7.373	6.484	7.305	7.585	7.57
A_23_P86943		7.836	8.433	8.126	8.502	8.686	8.283	7.932	8.53	8.573	8.262	7.919	8.656	8.427	7.434	8.82	8.231	7.34	8.437	9.288	8.527	7.533	7.553	8.476	8.83	8.244	7.626	8.431	7.703	7.788	8.038	8.162	8.353	8.135	7.91	8.637	8.204	8.181	7.897	8.046	8.07	7.911	8.063	8.119	7.806	8.322	7.335	8.484	8.5
A_23_P16683		8.926	8.833	8.236	8.264	8.944	8.358	8.728	8.506	9.357	8.88	8.685	8.871	7.873	8.714	9.072	8.763	8.721	8.821	9.763	9.094	8.494	8.115	8.384	8.706	9.134	8.594	8.785	9.051	8.905	9.122	8.653	9.166	8.898	8.388	8.992	9.026	8.882	8.852	8.421	8.585	8.285	8.635	8.995	8.559	7.967	9.471	9.054	8.355
A_23_P203173		11.574	12.001	11.629	11.635	12.118	11.103	12.158	11.259	11.963	11.987	12.416	11.957	11.093	11.287	11.618	11.336	12.107	11.101	12.522	12.794	11.095	11.406	11.633	12.079	11.405	12.562	11.185	11.61	12.123	11.405	11.56	11.714	11.403	10.897	11.599	12.022	11.879	12.22	11.97	11.644	10.371	11.888	12.129	11.422	10.633	11.96	10.815	11.6
A_23_P29924		6.655	6.511	6.398	6.749	5.935	6.497	6.667	6.493	6.38	6.714	6.694	6.15	6.453	6.574	6.793	6.353	6.312	6.14	6.611	5.922	6.537	6.385	6.218	6.461	6.505	6.585	6.357	6.492	7.233	6.177	6.377	6.072	6.354	6.615	6.117	6.456	6.498	6.518	6.592	6.105	5.808	6.109	6.544	6.045	5.851	6.966	6.092	6.246
A_24_P310756		6.781	6.49	6.718	6.724	6.177	6.348	6.969	6.918	6.124	6.663	6.981	5.999	6.738	7.294	7.038	6.464	6.416	6.402	6.857	6.155	6.47	6.442	6.073	6.453	6.601	6.687	6.516	6.697	7.462	6.069	6.502	6.323	6.144	6.619	6.387	6.506	6.809	6.685	7.015	6.244	6.995	6.289	7.007	5.856	5.954	7.393	5.935	6.161
A_24_P57170		6.971	6.959	8.006	6.74	7.114	6.767	6.854	7.031	7.031	7.085	6.654	7.388	6.729	6.881	6.723	7.176	6.912	7.281	6.954	7.16	6.63	6.94	7.471	7.044	7.172	7.253	6.944	7.408	6.863	7.268	7.639	7.635	7.198	6.769	7.21	7.371	7.019	6.819	6.707	7.395	8.09	8.381	8.46	7.048	9.711	7.392	7.411	7.034
A_24_P409857		9.549	9.718	10.07	9.891	8.806	9.729	10.073	9.496	9.028	9.487	9.606	9.777	9.775	10.536	9.041	9.502	9.67	8.901	9.507	9.077	10.001	8.668	9.998	9.648	9.757	10.547	9.5	9.984	10.633	9.162	9.52	8.75	9.238	9.423	8.986	9.639	9.768	10.1	10.039	9.596	8.904	8.944	9.448	9.861	8.597	10.184	8.319	8.906
A_24_P450194		7.291	7.509	7.155	7.641	7.63	7.857	7.637	7.769	7.923	7.277	7.052	7.457	7.654	8.042	7.403	7.445	7.291	7.227	7.357	7.752	7.868	6.908	7.454	7.899	7.903	7.648	7.5	7.087	7.255	7.839	7.553	7.923	7.677	7.307	7.833	8.239	7.806	8.33	7.828	6.837	7.4	7.078	6.779	7.51	6.524	7.601	7.597	7.512
A_32_P20014		7.107	6.291	6.592	6.283	6.619	6.335	6.105	6.319	6.017	6.345	5.892	6.555	6.622	6.126	6.311	6.496	6.041	7.957	6.183	6.218	6.26	6.232	7.001	7.007	6.423	6.081	6.542	6.823	6.257	6.22	6.74	6.873	6.036	6.026	6.101	6.543	6.193	6.171	6.292	6.707	6.943	6.782	5.954	5.998	7.531	6.067	6.438	7.049
A_23_P40952		8.702	8.68	9.176	8.617	8.776	9.102	9.368	10.397	9.166	8.483	8.675	9.104	8.954	9.673	9.546	8.364	8.188	9.56	9.569	10.046	9.175	8.991	9.68	9.702	9.028	9.193	9.058	9.255	8.942	8.919	8.589	8.841	8.758	9.007	8.963	8.482	8.725	8.971	9.271	8.75	8.595	8.794	7.941	10.134	9.024	8.403	9.34	8.269
A_24_P165259		9.246	9.951	9.625	10.259	9.793	10.551	9.794	9.68	9.097	9.772	10.097	9.778	10.367	9.883	9.701	10.021	9.887	9.223	9.802	9.657	9.878	9.261	9.625	9.423	10.133	9.893	10.187	8.653	9.679	9.779	9.552	10.004	9.941	9.697	9.664	10.407	10.287	10.205	9.486	9.707	8.64	9.383	9.168	9.741	9.494	9.531	9.34	9.47
A_23_P150407		11.619	11.169	10.121	12.235	11.328	11.303	10.135	10.08	9.714	11.63	9.174	11.516	12.694	9.747	10.439	13.562	7.673	11.932	10.011	8.044	9.771	11.435	11.593	10.85	10.413	7.915	11.304	10.021	9.924	10.78	11.407	12.136	10.301	11.578	10.602	11.716	11.159	9.58	9.939	11.15	11.692	11.813	11.368	7.508	12.112	9.599	11.411	12.315
A_23_P208582		7.094	7.575	6.748	7.219	7.146	7.271	6.948	6.826	7.201	6.841	6.781	7.29	7.422	7.065	7.264	8.22	6.869	7.782	7.62	7.513	6.912	6.846	7.403	7.588	7.488	6.905	7.292	6.957	6.707	7.739	7.172	8.222	7.408	7.304	7.499	7.636	7.071	7.335	7.046	7.174	6.696	6.671	6.021	6.788	6.613	6.705	7.336	7.633
A_24_P186030		6.797	7.109	6.809	7.02	6.172	7.128	6.373	6.908	6.832	6.009	6.939	7.169	7.125	7.539	6.949	7.143	6.061	6.507	6.893	6.787	6.15	5.978	6.86	6.886	6.52	6.444	6.418	6.753	6.473	6.158	6.81	6.428	6.248	6.519	7.016	6.249	6.072	7.354	7.344	6.16	5.79	6.118	6.606	6.523	5.87	7.304	6.656	6.391
A_23_P407684		6.84	7.34	6.838	7.057	7.078	7.015	6.766	6.998	7.181	6.777	6.756	6.944	7.083	6.883	7.073	7.34	7.436	6.79	7.431	8.124	6.78	6.748	7.007	7.192	7.202	7.364	7.159	6.677	6.763	7.252	6.863	7.513	7.201	6.752	6.898	7.178	6.969	6.949	7.032	6.798	6.731	7.096	7.57	7.397	6.128	6.422	7.03	7.076
A_24_P23522		7.031	6.429	7.285	6.541	6.773	6.674	7.213	7.058	6.547	7.133	7.137	6.659	7.028	7.352	6.216	6.535	6.939	6.577	6.642	6.52	6.381	7.117	6.39	6.265	6.596	7.285	6.528	7.181	7.655	6.337	6.519	6.812	6.276	6.296	6.452	6.727	6.509	7.299	7.263	7.307	7.51	7.587	7.747	6.528	6.325	8.072	6.272	6.179
A_23_P148798		7.566	7.625	8.204	7.833	7.384	7.721	7.949	7.366	7.369	7.559	8.263	7.361	7.53	8.543	7.459	7.344	8.448	7.178	7.801	7.739	7.354	7.093	7.801	7.468	7.327	8.881	7.478	8.328	8.898	7.028	7.534	7.478	6.936	7.035	7.474	7.667	7.846	8.041	8.392	8.315	7.859	7.911	8.153	7.589	6.224	9.058	6.609	7.501
A_23_P211047		8.75	7.888	9.097	8.778	8.815	8.931	9.559	10.372	8.863	9.364	9.693	8.233	8.882	9.918	9.144	7.677	10.097	8.675	9.144	9.35	8.295	9.208	9.658	9.291	7.984	10.412	8.731	9.818	9.937	7.953	8.062	7.622	7.646	8.851	7.797	8.039	8.58	8.281	9.377	9.271	10.544	9.626	9.627	9.612	8.404	9.919	7.009	7.506
A_23_P214821		6.466	6.602	6.67	6.718	6.647	6.721	6.489	6.552	6.891	6.43	6.566	6.395	6.956	7.423	6.703	7.123	6.531	6.585	6.457	6.738	6.535	6.406	6.437	6.469	7.23	6.41	6.719	6.576	6.247	6.721	6.498	6.765	6.871	6.35	6.672	6.908	6.703	6.819	6.658	6.548	6.749	6.385	6.685	6.492	6.08	6.38	6.43	6.558
A_24_P216087		8.05	8.517	8.127	8.273	8.674	8.735	7.996	8.472	8.846	8.087	8.595	8.651	8.306	8.747	8.398	8.816	8.456	8.094	8.994	9.682	8.134	8.123	9.009	8.62	8.448	8.556	8.799	8.197	7.74	8.832	8.09	8.966	8.499	8.36	8.975	8.614	8.599	8.902	8.47	8.041	7.621	8.263	7.806	8.982	8.783	7.298	8.859	8.58
A_23_P159622		8.44	7.7	7.65	8.261	8.83	8.582	6.897	7.733	6.794	8.308	6.462	8.46	8.661	6.547	7.521	9.264	6.222	9.241	6.642	7.452	7.356	8.096	9.75	8.945	7.325	6.853	8.682	7.554	7.108	8.488	9.081	8.391	7.546	7.793	7.592	8.057	7.739	6.848	6.982	8.482	8.858	8.336	7.487	6.786	9.196	6.816	8.586	9.395
A_23_P39718		7.321	7.215	7.411	7.101	7.083	7.15	7.535	7.79	6.864	7.531	7.497	6.691	7.419	7.729	7.835	6.801	6.981	7.082	7.491	7.515	7.175	7.167	7.496	7.596	7.081	7.708	7.004	7.405	7.431	6.771	6.898	6.525	6.507	7.277	6.918	6.71	7.19	6.878	7.313	7.108	7.032	6.734	6.743	7.212	6.386	7.71	6.554	6.658
A_23_P87664		7.517	7.329	8.002	7.569	8.834	7.512	7.059	7.404	7.507	7.775	7.357	7.908	7.365	7.019	7.104	7.417	7.448	7.812	7.58	7.82	6.908	8.097	7.877	7.588	7.364	7.902	7.734	8.081	7.656	7.421	8.245	7.64	7.278	7.043	7.239	7.346	7.254	7.118	7.446	8.249	9.752	9.321	9.618	7.273	7.495	8.001	7.391	7.803
A_23_P24004		9.735	8.587	9.274	8.941	8.999	10.99	10.496	12.728	10.803	9.735	9.637	9.203	9.375	10.719	10.633	7.932	12.717	9.177	9.733	8.893	8.932	10.862	10.925	9.693	8.744	10.144	10.243	10.392	10.249	8.607	8.297	7.82	7.915	9.069	8.607	8.432	9.531	9.14	9.673	9.438	12.85	9.722	9.732	9.666	8.889	10.099	7.837	7.858
A_24_P111009		7.741	8.081	7.371	7.656	8.019	7.599	7.921	7.842	8.051	7.834	7.683	7.989	7.846	7.723	7.437	7.795	7.967	7.13	7.542	8.408	6.928	8.096	7.353	7.459	8.254	7.687	7.941	7.286	7.338	7.591	7.608	7.941	8.344	7.623	7.557	8.195	7.229	7.989	7.95	7.238	7.452	8.344	8.065	8.246	6.309	7.515	8.279	7.723
A_24_P920555		8.529	7.396	8.146	7.599	8.431	7.575	8.807	8.041	8.182	9.523	7.192	9.029	7.836	7.471	6.71	8.268	7.474	8.491	6.896	7.462	6.627	9.819	8.095	7.307	7.92	8.478	8.246	8.605	8.014	7.876	9.188	8.103	8.072	7.441	7.569	8.9	7.762	6.958	7.238	9.217	9.952	10.649	10.527	8.177	7.968	8.402	8.395	8.756
A_23_P105562		6.621	6.798	6.315	6.742	7.486	6.844	6.675	6.621	7.154	6.897	6.71	6.591	7.173	6.937	6.824	6.638	6.217	7.15	6.948	7.166	6.881	7.487	7.202	6.939	6.929	6.974	7.042	6.508	6.35	8.068	6.929	7.809	6.77	7.376	7.293	7.258	7.208	6.385	6.14	6.731	6.996	7.355	6.519	7.016	6.21	6.185	7.593	7.802
A_24_P324074		10.105	10.499	10.042	10.078	10.183	10.035	9.972	10.078	9.592	9.319	9.217	9.899	9.718	8.942	9.679	9.466	5.865	10.281	10.645	6.965	9.846	9.577	9.939	10.211	10.085	6.659	9.893	9.882	9.477	10.284	9.724	10.04	9.797	9.41	9.986	9.677	9.334	9.082	9.994	9.457	9.395	9.043	8.561	7.476	9.298	9.196	10.607	10.213
A_24_P843552		8.014	7.041	8.566	7.843	6.41	7.316	7.951	6.384	6.302	7.933	7.274	7.484	7.591	7.7	7.751	7.945	5.779	6.815	7.639	5.922	7.498	6.544	6.673	7.075	7.874	6.059	6.927	7.854	8.057	6.758	7.405	7.188	6.637	6.613	7.452	7.628	7.097	7.353	8.374	7.087	6.949	6.597	7.064	6.085	6.988	7.917	6.531	7.444
A_32_P221256		7.704	7.536	7.696	7.467	7.541	7.51	8.048	8.466	7.831	7.703	7.77	8.034	7.62	8.289	8.136	7.366	6.079	7.707	7.545	6.134	7.316	8.074	7.463	7.563	7.792	6.276	7.61	7.468	7.33	7.39	7.537	7.884	7.469	7.89	8.024	7.593	7.843	7.664	7.724	6.96	7.234	7.608	6.813	6.929	6.595	7.653	8.202	7.493
A_32_P127339		6.338	6.259	6.261	6.258	6.4	6.279	6.07	6.135	6.031	6.111	6.035	6.226	6.464	5.993	6.177	6.393	5.963	6.47	6.098	6.273	6.174	6.306	6.334	6.218	6.218	6.08	6.309	6.166	6.077	6.435	6.633	6.503	6.132	6.172	5.983	6.327	5.967	5.977	6.023	5.8	6.903	6.385	6.969	5.857	6.303	5.899	6.364	6.776
A_23_P211056		7.589	7.038	7.793	6.974	7.263	7.14	7.721	6.92	7.476	7.431	7.936	7.115	6.906	7.59	6.864	7.239	7.307	6.81	7.403	7.094	6.87	7.571	6.81	6.791	7.251	7.437	7.125	7.777	7.571	7.126	7.335	7.276	6.893	7.214	7.367	7.62	7.123	7.951	7.799	7.294	7.688	7.652	7.803	6.721	6.431	8.804	6.843	6.833
A_23_P66311		6.274	6.116	7.119	6.229	6.358	6.179	6.217	6.129	6.348	6.116	6.055	6.15	6.164	5.949	6.194	6.185	6.301	6.534	6.503	6.484	6.054	6.101	6.745	6.272	6.66	6.091	6.156	6.368	6.089	6.336	6.265	6.484	6.254	6.11	6.113	6.414	6.268	6.245	6.106	6.161	6.62	6.257	6.502	6.547	8.208	6.272	6.515	5.976
A_32_P69136		7.061	6.901	7.177	6.354	6.509	6.559	6.507	6.345	6.614	6.23	6.805	6.807	6.473	6.987	7.387	6.603	6.281	7.143	7.112	6.733	6.228	6.625	6.994	6.985	6.88	6.432	6.519	7.209	6.299	6.144	6.489	6.659	6.385	6.226	6.413	6.404	6.449	6.199	6.52	5.904	6.623	6.694	6.994	6.818	8.243	7.198	6.882	6.342
A_32_P120726		6.626	6.762	6.928	6.633	6.749	6.409	6.413	6.23	6.614	6.804	6.568	6.831	6.702	6.26	6.737	6.465	6.698	6.201	6.781	6.779	6.081	6.478	6.52	6.479	6.802	6.515	6.716	6.456	6.429	6.329	6.614	6.839	6.468	6.48	6.556	6.899	6.764	6.8	6.544	6.526	6.536	6.624	6.629	6.236	6.491	6.211	6.137	6.463
A_23_P141044		9.21	9.384	9.112	9.777	9.551	9.207	9.318	8.747	9.163	9.328	9.122	9.381	9.422	9.338	9.381	10.105	9.23	10	9.483	9.357	8.721	8.953	9.644	9.09	9.3	9.198	9.149	8.92	9.007	9.783	9.658	10.527	9.003	9.416	9.71	9.448	9.585	9.322	8.655	9.198	9.135	9.198	9.066	8.373	10.149	9.478	9.225	9.61
A_24_P161959		7.761	8.227	8.296	8.185	8.269	8.006	8.166	8.154	8.281	7.949	8.138	8.423	7.833	8.044	8.309	7.908	7.727	8.05	8.624	8.58	7.824	7.861	8.239	7.979	8.335	8.249	8.085	7.567	7.892	8.452	8.212	9.125	7.987	8.582	8.614	8.04	8.041	8.152	7.9	8.089	8.185	7.941	8.414	7.972	7.095	7.957	8.432	8.06
A_24_P942017		6.455	6.564	6.663	6.605	6.524	6.591	6.831	6.864	6.959	6.684	6.791	6.424	6.362	6.982	6.459	6.479	7.17	6.302	6.471	7.182	6.497	6.277	6.67	6.539	6.87	7.118	6.554	6.808	7.031	6.552	6.68	6.998	6.558	6.365	6.791	7.192	6.888	6.948	6.716	6.566	5.727	7.092	6.977	6.357	6.973	7.532	6.65	6.344
A_23_P59470		7.954	7.566	7.73	7.833	7.435	8.395	8.431	8.855	7.943	7.886	7.513	7.991	8.631	8.074	8.516	7.551	5.886	7.573	7.15	6.067	8.067	9.039	7.538	7.775	8.793	5.918	7.904	7.346	6.963	7.925	7.692	6.979	7.982	6.664	7.906	8.199	7.417	7.523	7.989	7.5	7.801	8.121	7.331	6.603	6.182	7.138	8.159	7.406
A_23_P48807		7.452	7.259	7.195	6.885	7.39	6.9	7.502	7.285	7.314	7.323	7.52	7.398	7.132	7.763	7.177	6.902	8.207	7.076	7.381	7.627	7.045	7.235	6.988	7.436	7.33	7.824	6.939	7.884	7.747	7.078	7.209	7.209	7.383	6.807	7.056	7.262	7.272	7.499	7.33	7.52	8.063	8.092	8.3	7.428	6.38	7.65	7.246	6.764
A_24_P15965		9.571	8.754	10.323	9.697	9.097	9.414	10.652	9.344	8.851	10.191	9.884	9.575	9.474	10.606	8.354	9.174	9.074	8.481	9.293	7.237	8.636	9.826	8.826	8.819	9.079	9.015	8.961	10.462	11.214	8.736	9.333	9.003	8.598	8.87	9.112	9.187	8.796	10.098	10.783	9.821	10.02	9.985	10.261	9.259	8.048	11.547	8.147	9.066
A_24_P418637		8.639	8.916	8.442	8.624	8.615	8.201	8.538	8.016	8.218	8.13	8.611	8.386	8.468	8.282	7.687	9.192	9.133	7.775	8.361	8.949	8.347	8.389	7.771	8.126	9.175	8.81	8.483	8.177	8.314	8.922	8.378	8.642	9.118	7.464	8.543	8.652	7.76	9.64	8.911	8.24	8.166	8.617	8.51	8.392	7.143	8.601	8.35	8.552
A_24_P200583		10.572	10.035	10.791	10.772	11.126	11.233	10.509	11.651	10.872	10.606	10.929	10.993	10.851	10.67	9.575	9.638	10.498	10.645	10.157	10.726	10.53	11.309	11.11	9.714	10.901	11.013	10.221	10.985	10.432	10.696	10.661	11.013	10.373	10.457	11.163	10.548	10.056	11.126	10.962	11.095	12.083	11.799	11.063	11.081	10.422	10.729	10.868	10.078
A_32_P133767		6.013	6.563	6.79	6.806	6.695	7.096	6.265	6.292	6.202	6.402	6.852	6.632	6.946	6.722	6.517	6.584	7.197	6.33	6.344	6.58	6.672	5.898	6.814	6.412	7.361	7.054	6.836	6.315	6.899	6.924	6.249	7.071	6.566	6.023	6.807	7.108	6.797	7.44	6.52	6.478	6.12	6.34	6.284	5.961	7.018	6.37	6.091	6.373
A_24_P921103		7.103	7.862	7.485	8.176	7.356	7.796	8.371	8.536	8.239	7.455	7.376	7.836	7.864	8.564	8.217	7.56	7.724	7.23	7.933	8.352	7.601	7.982	7.811	8.095	8.293	8.35	8.011	7.703	7.705	7.581	7.8	8.395	8.287	8.119	8.008	8.62	8.601	8.044	8.341	7.148	7.09	7.672	7.046	8.97	6.104	7.835	8.407	7.343
A_32_P60223		6.342	6.871	6.776	6.606	6.095	6.778	6.651	6.705	6.672	6.596	6.937	6.404	7.069	7.122	6.685	6.871	6.892	6.019	6.539	6.74	6.85	5.882	6.659	6.677	7.053	7.039	6.604	6.316	6.996	6.513	6.515	6.988	6.838	6.549	6.6	6.829	6.737	6.984	6.675	6.191	6.075	6.156	5.931	6.119	5.947	6.831	6.198	6.398
A_23_P137715		7.451	7.79	7.076	7.715	7.648	7.534	7.143	7.262	7.306	7.44	7.34	7.705	7.751	7.491	7.777	8.021	7.505	7.45	7.681	7.775	7.14	7.138	7.796	7.71	7.695	7.556	7.837	7.53	7.289	7.621	7.74	7.833	7.52	7.033	7.485	7.799	7.705	7.296	7.409	7.604	7.458	7.206	7.284	7.465	7.359	7.237	7.418	8.02
A_23_P380928		9.298	9.274	8.669	8.942	9.576	8.819	9.09	9.618	9.531	9.368	8.223	9.359	8.862	9.453	9.742	9.6	8.053	9.682	10.032	9.439	8.476	9.458	9.001	9.377	9.201	8.754	8.984	9.606	8.76	9.673	9.261	10.1	9.134	9.084	9.497	9.62	9.467	8.942	9.069	9.07	8.912	9.441	8.889	8.816	8.663	9.19	9.527	9.208
A_23_P102816		9.134	8.404	8.531	7.988	8.559	8.364	8.835	8.083	8.328	9.66	7.699	9.301	8.569	7.332	7.029	9.052	6.46	8.632	7.675	6.659	7.101	9.528	7.769	7.772	8.347	6.715	8.136	8.442	8.104	7.921	9.209	8.709	8.095	8.41	8.583	8.68	7.581	8.313	8.229	9.337	9.835	9.984	10.283	7.174	8.026	8.607	8.362	8.262
A_23_P13899		12.541	12.982	12.28	12.411	13.592	12.53	12.874	13.135	13.034	12.33	12.908	12.863	12.229	12.22	12.514	12.299	12.225	12.974	13.424	13.644	12.268	12.71	12.946	13.074	12.76	12.9	12.757	12.671	12.178	13.426	12.529	13.165	12.619	12.565	13.093	12.394	12.169	12.253	12.341	12.619	12.903	13.116	12.911	13.249	12.714	12.701	13.13	12.679
A_32_P41574		6.255	6.275	7.271	6.233	6.468	6.153	6.077	6.128	6.1	6.08	6.19	6.08	6.314	6.466	6.252	6.238	6.459	6.253	6.282	6.332	6.208	6.117	6.436	6.375	6.37	6.321	6.353	6.313	6.486	6.131	6.369	6.216	6.023	6.045	6	6.301	6.343	6.386	6.287	6.44	6.014	6.281	5.982	6.032	6.204	6.412	6.169	6.114
A_23_P90752		6.488	6.837	7.452	6.568	6.675	6.668	6.382	6.199	6.747	6.346	6.583	6.478	6.777	6.699	6.748	6.843	6.609	6.744	7.054	6.774	6.454	6.199	6.717	6.607	6.746	6.517	6.618	6.488	6.454	6.834	6.347	7.123	6.521	6.642	6.917	7.007	6.755	6.608	6.655	6.166	6.085	6.262	6.318	6.279	8.045	6.349	6.604	6.884
A_24_P942354		9.317	9.909	9.506	9.367	9.515	9.756	9.936	9.884	9.499	9.507	9.912	9.808	9.686	10.876	10.136	9.03	9.257	9.785	9.457	10.077	9.334	9.651	9.985	10.126	10.144	9.601	10.052	9.619	9.598	9.671	9.217	10.086	9.487	9.588	10.178	9.921	9.883	9.664	9.922	9.31	9.076	9.393	9.107	9.831	8.865	9.22	9.73	9.364
A_23_P130418		9.724	9.491	9.453	9.433	8.831	9.269	9.82	8.895	9.184	9.221	9.605	9.728	9.235	10.501	9.856	9.347	10.247	9.024	9.922	9.727	9.431	8.939	9.33	9.415	9.629	10.289	9.426	9.599	10.023	9.36	9.182	10.006	9.014	9.435	9.824	9.46	9.149	9.807	9.723	9.306	8.824	8.7	9.146	9.406	8.658	10.053	9.121	9.277
A_23_P391164		6.958	6.853	7.416	7.265	6.783	6.936	6.807	6.724	7.028	6.634	6.906	7.054	6.905	7.203	7.07	6.906	6.596	6.534	7.221	6.701	6.802	6.407	7.159	6.805	7.229	6.808	7.082	7.137	7.18	6.846	6.714	7.299	6.719	7.145	7.151	7.122	6.811	7.283	6.943	6.542	6.705	6.542	6.932	5.958	6.357	6.86	6.577	6.688
A_23_P30547		10.272	10.287	10.031	10.473	11.102	10.62	10.393	11.537	10.647	10.506	10.354	10.534	10.389	10.69	11.172	9.843	11.023	10.54	10.685	11.859	10.062	10.973	11.338	11.123	10.432	10.797	11.075	10.519	10.307	10.571	10.008	10.191	10.177	10.526	10.49	10.372	10.271	10.329	10.594	10.262	10.802	11.042	10.028	11.223	10.029	10.107	10.575	10.526
A_32_P151594		6.717	6.431	6.772	6.71	6.046	6.563	7.105	6.8	6.33	6.308	6.878	6.479	6.704	7.272	7.088	6.404	6.336	6.139	7.029	6.33	6.668	6.315	6.657	6.752	6.486	6.762	6.542	6.684	7.417	6.079	6.506	6.253	6.038	6.624	6.161	6.289	6.643	6.428	6.768	6.173	5.989	6.08	6.39	6.079	6.021	7.298	5.921	6.184
A_24_P486659		6.546	6.265	6.221	6.311	7.77	6.368	6.234	6.475	6.652	6.303	6.071	6.957	6.435	5.894	6.116	6.529	5.966	7.29	6.276	6.073	6.113	6.358	6.736	6.69	6.229	6.037	6.489	6.965	6.477	6.738	7.75	7.131	6.104	6.253	6.483	6.404	6.173	6.289	6.242	6.856	7.935	7.831	7.581	5.891	6.28	6.608	6.421	6.976
A_23_P211899		7.165	7.156	7.159	7.736	7.908	7.83	7.992	9.826	7.803	7.832	8.03	7.604	8.36	7.791	8.836	6.501	6.974	7.797	7.651	8.24	7.315	8.681	8.979	8.426	7.208	8.071	7.732	7.747	8.048	6.523	7.169	6.804	6.479	7.819	6.83	7.354	7.509	7.039	8.085	7.448	7.54	8.044	6.871	8.57	7.081	7.635	7.039	6.897
A_23_P147383		6.406	7.031	6.642	6.872	6.566	6.897	6.936	6.884	7.093	6.321	6.935	6.802	6.673	7.424	7.29	6.623	6.535	6.964	7.871	8.1	7.035	6.661	7.06	7.131	6.831	7.551	7.083	6.937	6.774	7.233	6.902	8.056	6.891	6.897	7.575	7.211	7.193	6.913	7.232	6.754	6.549	6.15	5.862	7.363	5.992	6.492	7.299	7.019
A_23_P110492		9.19	8.895	8.982	8.865	8.624	9.206	9.042	9.063	8.935	8.425	8.346	8.75	8.369	9.522	9.321	8.597	9.101	9.032	8.984	9.506	8.888	8.846	9.016	9.012	9.286	9.393	9.118	9.327	9.257	8.987	8.934	9.519	8.832	8.618	8.759	9.703	9.891	9.262	9.238	8.952	8.821	8.797	8.306	8.715	8.449	9.737	8.704	8.973
A_23_P214766		8.298	8.012	8.758	8.344	8.492	8.429	8.216	8.219	8.45	8.469	8.767	8.414	7.936	8.345	8.526	8.067	9.231	7.765	8.559	9.141	7.954	8.215	8.885	8.468	8.392	9.269	8.648	8.552	8.841	7.889	8.005	8.022	8.205	7.2	8.271	9.129	8.705	8.877	8.868	8.341	7.716	7.989	8.166	8.338	9.446	8.118	7.67	7.959
A_32_P103131		8.766	8.141	8.758	8.38	8.519	8.384	8.782	8.54	8.066	8.72	9.042	8.398	8.25	9.16	8.9	7.848	8.813	8.301	8.485	8.839	8.472	8.754	8.702	8.349	8.269	9.06	8.405	8.991	9.177	8.036	8.132	8.059	7.811	7.939	8.23	8.88	8.921	8.598	8.642	8.636	8.14	8.785	8.41	8.743	8.099	9.366	7.541	7.979
A_24_P118946		11.33	10.064	10.972	10.088	10.292	9.707	10.831	9.571	9.659	10.414	10.793	10.101	10.185	10.393	9.863	10.63	6.717	9.741	10.503	6.861	10.203	10.068	9.252	9.877	10.563	6.728	9.912	11.064	11.25	10.085	10.236	9.768	9.793	9.287	9.989	9.802	9.239	10.896	11.416	9.964	10.368	10.367	10.891	8.009	9.183	11.768	10.226	9.973
A_23_P107116		6.143	6.394	6.222	6.199	6.356	6.256	6.484	6.738	6.386	6.246	6.396	6.256	6.044	6.419	6.614	6.09	6.237	6.274	6.603	6.504	6.176	6.223	6.143	6.233	6.616	6.25	6.374	6.263	6.317	6.483	6.347	6.583	6.365	6.413	6.131	6.332	6.319	6.194	6.312	5.833	6.88	6.228	6.508	6.511	5.912	6.371	6.658	6.088
A_23_P53198		7.832	7.999	8.083	8.29	9.079	8.766	8.879	10.003	9.259	7.613	8.316	8.723	8.024	8.841	9.557	7.22	7.285	9.292	9.344	10.199	8.587	9.09	9.668	9.215	8.883	9.317	8.924	8.672	8.403	8.721	8.024	9.084	8.111	8.765	8.823	8.411	8.442	8.01	9.135	8.147	8.128	8.155	6.949	10.466	9.031	7.395	9.535	8.183
A_32_P186741		6.764	6.637	6.706	6.573	6.826	6.527	6.92	6.67	6.881	6.924	6.603	6.592	6.625	6.918	7.079	6.451	6.646	6.309	6.871	6.429	6.447	6.745	6.206	6.586	7.13	6.545	6.794	6.441	6.783	6.474	6.688	7.002	6.816	6.606	6.784	7.201	7.37	6.85	6.783	6.367	6.648	6.734	7.173	6.587	6.062	6.752	6.465	6.544
A_23_P27472		7.283	7.491	7.714	7.663	7.647	7.551	7.279	7.09	7.656	7.039	7.629	7.569	7.31	7.16	7.586	7.538	7.114	7.348	8.341	7.804	7.383	6.736	8.178	7.782	7.464	7.35	7.644	7.361	7.167	7.867	7.328	7.828	7.58	7.115	7.508	7.785	7.417	7.745	7.452	7.178	6.798	6.964	7.115	7.028	9.193	7.282	7.414	7.747
A_24_P204604		12.313	13.076	13.133	12.869	12.406	12.961	13.263	12.313	12.629	12.527	12.708	13.26	12.115	13.39	12.762	12.632	11.097	12.746	13.481	10.864	12.972	11.427	12.905	12.575	13.376	11.995	13.23	13.008	13.787	13.213	13.113	13.526	13.008	12.377	12.984	13.405	13.23	13.77	13.355	13.335	11.827	11.783	12.191	10.165	12.102	13.443	12.086	12.833
A_23_P60069		8.938	8.615	8.234	8.482	8.223	8.407	9.31	8.578	8.005	8.398	8.593	8.76	8.379	9.039	9.383	8.928	8.578	8.79	9.432	8.991	8.806	7.492	8.692	9.145	8.756	9.083	8.716	8.962	9.258	8.469	8.526	8.991	8.397	8.414	8.75	8.507	8.905	9.094	9.111	8.591	8.192	8.041	8.803	8.715	8.319	8.838	8.594	8.649
A_23_P41948		6.785	6.468	6.682	6.469	7.508	6.356	6.425	6.482	6.623	6.934	6.409	6.78	6.365	6.317	6.292	6.626	6.639	7.282	6.337	6.238	6.277	6.589	6.932	6.673	6.621	6.497	6.64	7.15	6.738	6.799	7.031	6.643	6.406	5.773	6.539	6.42	6.336	6.521	6.586	6.993	8.082	8.038	8.308	5.918	7.82	6.947	6.571	6.843
A_23_P216920		7.483	7.486	7.895	7.395	8.187	7.611	7.945	8.168	8.12	8.025	8.437	7.899	7.437	7.686	7.702	7.469	7.446	7.882	7.21	8.09	7.225	8.212	8.146	7.659	7.759	7.628	7.503	7.778	7.224	7.894	7.747	8.005	7.859	8.039	7.891	7.737	7.45	7.757	7.506	7.625	7.836	8.903	8.705	8.337	8.82	8.503	8.07	7.605
A_32_P223777		6.751	6.321	6.377	6.597	6.621	6.59	6.743	6.856	6.919	6.638	6.569	6.291	6.683	6.691	6.42	6.499	7.149	6.563	6.518	6.727	6.676	6.514	6.196	6.227	7.105	6.973	6.936	7.037	7.065	6.506	6.707	6.684	6.875	6.185	6.406	7.148	6.596	7.259	6.501	6.493	6.643	6.649	6.588	6.402	6.135	7.352	6.535	6.262
A_32_P200773		7.668	8.467	8.287	7.6	7.83	8.307	8.793	7.361	8.161	7.565	7.544	7.541	7.66	8.414	7.278	7.398	7.81	6.923	7.371	7.609	7.709	7.716	7.443	7.462	8.063	7.577	7.397	7.458	8.333	7.82	7.805	7.761	8.347	7.418	8.178	8.185	7.352	9.122	8.205	7.42	7.676	7.777	7.646	7.638	6.47	8.29	7.183	7.266
A_23_P99172		7.145	6.812	6.507	6.959	7.048	6.862	7.196	6.603	6.5	6.752	7.184	6.907	7.207	7.684	7.25	7.119	6.763	7.586	6.878	6.703	6.938	6.182	7.302	7.534	6.762	7.231	6.728	7.383	7.259	6.871	6.893	6.847	6.559	6.78	6.721	6.67	6.843	6.87	6.991	6.39	6.197	6.71	6.872	6.724	6.315	7.07	6.669	6.795
A_23_P64217		8.737	8.932	9.016	8.739	8.518	8.661	8.749	7.998	8.526	8.655	8.256	8.416	8.753	9.477	8.523	8.825	8.476	7.932	8.868	8.513	8.815	8.139	7.936	8.505	9.351	8.587	8.525	8.543	9.051	8.934	8.565	8.994	8.998	8.104	8.643	9.419	9.43	9.595	8.969	8.544	7.971	8.427	8.41	8.229	8.142	9.001	8.021	8.413
A_23_P206441		6.573	6.423	6.251	5.982	6.296	6.706	6.791	7.079	7.088	6.306	6.211	6.537	6.876	6.858	6.929	6.032	6.653	6.176	6.706	6.695	6.587	6.495	6.22	6.322	6.687	6.2	6.328	6.105	6.4	6.394	6.21	6.144	6.863	5.773	6.27	6.512	6.621	6.393	6.143	6.056	7.084	6.51	5.885	6.199	5.822	6.489	6.673	6.14
A_23_P48997		10.837	11.258	10.704	10.605	11.6	10.801	10.978	11.929	11.467	11.061	10.971	11.264	10.846	11.163	11.412	10.737	11.105	11.282	11.783	12.456	10.939	11.421	11.249	11.554	11.44	11.415	11.049	11.128	11.014	11.471	10.759	11.342	11.549	10.676	10.809	11.126	11.106	10.799	10.967	11.096	10.558	11.732	11.201	12.182	11.345	11.169	11.987	10.704
A_23_P256773		8.647	8.821	9.292	9.102	9.192	8.715	8.452	8.31	8.254	8.563	8.695	8.832	8.784	8.747	8.821	9.316	8.55	8.854	8.76	9.066	8.476	8.411	9.29	8.749	8.571	8.602	8.943	8.521	8.559	8.65	8.868	9.25	8.651	8.214	8.775	8.876	8.772	8.863	8.527	8.88	8.849	8.708	8.637	8.319	9.6	8.268	8.756	8.951
A_24_P46484		7.498	6.766	7.34	7.064	8.227	7.057	7.229	7.032	7.148	7.084	6.738	7.282	7.299	6.854	6.453	6.842	6.616	6.463	6.509	6.487	6.56	7.827	6.725	6.493	8.149	6.427	7.019	6.832	6.75	6.609	6.595	6.761	7.469	6.797	6.857	7.003	6.55	7.317	7.171	7.531	8.278	8.314	9.407	6.707	7.083	6.737	6.968	6.864
A_24_P42527		6.65	6.428	6.528	6.725	6.281	6.666	6.749	7.059	6.5	6.495	6.824	6.311	7.024	6.707	6.582	6.244	6.698	6.566	6.616	6.758	6.534	6.516	6.399	6.59	6.514	7.204	6.41	6.631	7.07	6.192	6.359	7.366	6.366	6.584	6.429	6.48	6.418	6.636	6.876	6.9	6.056	6.33	5.884	6.461	6.127	6.635	5.999	6.424
A_24_P387869		7.058	6.568	7.466	6.415	6.284	6.817	7.38	7.605	7.243	7.011	7.179	6.528	6.974	7.641	6.739	6.264	6.894	6.71	6.747	6.455	6.907	7.515	6.715	6.53	7.006	7.124	6.543	7.718	7.713	6.607	6.843	6.375	6.474	7.091	6.913	6.6	6.495	6.683	7.33	7.133	7.718	7.548	7.633	6.256	5.994	8.496	6.339	5.785
A_32_P12820		10.975	10.953	11.127	10.841	10.387	10.803	11.256	10.895	10.405	10.677	11.585	10.134	10.958	11.744	10.918	10.459	9.921	10.487	10.555	9.874	10.86	10.733	10.93	10.534	10.929	10.39	10.197	11.105	11.231	10.796	10.419	10.86	10.262	10.419	10.605	10.492	10.869	11.045	11.017	10.419	10.772	10.83	10.323	10.351	10.172	11.201	10.173	10.232
A_23_P355385		9.336	8.853	9.182	8.902	9.094	8.851	9.303	9.422	8.612	9.314	9.578	9.193	9.014	9.646	9.323	8.775	10.049	8.842	9.043	9.833	8.646	9.317	9.277	8.984	9.019	10.02	9.017	9.277	9.238	8.835	8.782	9.195	8.722	8.47	8.909	9.309	9.351	9.199	9.428	9.45	9.033	9.479	9.118	9.752	8.8	9.266	8.636	8.62
A_24_P32715		12.061	12.212	11.529	12.21	11.448	12.124	11.353	11.545	11.091	10.935	10.592	11.547	11.95	10.367	11.674	12.178	6.159	12.646	11.588	6.798	11.87	11.5	12.198	11.854	11.733	6.902	11.828	11.492	10.843	12.037	12.031	11.783	11.393	11.24	11.804	11.308	10.993	10.63	11.716	11.395	11.699	10.356	10.378	8.794	11.128	10.742	12.446	12.096
A_24_P281443		6.175	6.225	6.912	6.306	6.334	6.323	6.143	6.423	5.936	5.933	5.869	6.232	6.581	6.287	6.113	6.382	6.126	6.295	6.288	6.229	6.311	5.992	6.457	6.357	6.34	6.297	6.5	6.344	6.209	6.245	6.166	6.51	6.323	5.995	6.236	6.387	6.088	6.235	6.168	6.224	6.247	6.413	6.02	6.422	6.745	6.169	6.344	6.001
A_23_P133315		8.392	8.052	8.622	8.18	7.399	8.272	8.306	7.815	7.672	8.009	8.298	7.601	8.243	9.231	8.433	8.413	8.272	7.657	8.114	8.062	7.951	7.489	7.931	8.05	8.25	9.082	7.886	8.366	9.146	7.698	7.885	8.279	7.687	7.284	8.094	8.314	8.661	8.402	8.731	8.072	7.571	7.789	7.59	7.843	7.805	9.02	6.899	7.937
A_24_P358305		7.251	7.335	8.05	7.49	7.675	7.076	7.511	7.37	7.215	7.731	7.227	7.794	7.962	7.183	6.566	7.786	6.137	7.095	7.008	6.286	6.695	7.909	7.129	6.845	8.019	6.02	6.963	6.825	6.823	6.891	6.864	7.571	7.603	7.006	7.244	7.414	6.86	7.164	7.209	7.257	7.877	8.077	7.909	7.08	7.984	6.628	8.089	7.387
A_24_P178415		11.352	10.785	11.197	10.812	10.125	10.524	11.028	9.9	10.178	10.593	11.012	10.861	10.264	11.529	11.098	10.915	11.441	10.456	11.652	10.765	10.729	9.687	10.366	10.749	10.932	11.874	10.364	11.407	11.72	10.974	10.755	11.169	10.147	9.887	10.853	10.461	10.828	11.325	11.641	10.748	10.114	9.977	10.81	10.632	10.013	11.641	10.032	10.715
A_23_P142125		8.909	8.405	7.448	9.692	9.127	9.339	6.678	7.678	6.677	8.36	6.495	8.337	9.309	6.514	7.669	8.951	5.976	9.681	6.732	7.829	7.648	7.924	10.207	9.142	7.435	8.113	8.734	7.736	7.039	8.175	9.192	8.524	7.683	7.84	7.472	8.414	8.272	6.472	7.293	8.523	9.357	8.594	7.939	7.886	8.634	5.908	8.925	9.748
A_23_P119023		7.828	7.072	7.618	6.648	6.884	6.684	7.749	7.051	7.284	7.647	7.388	7.265	7.303	7.285	6.824	7.034	7.102	6.871	6.948	6.92	6.41	7.35	6.547	6.657	7.262	7.038	6.917	7.213	7.552	6.643	7.287	7.016	6.609	6.69	6.76	7.476	7.07	7.379	7.336	7.425	7.119	7.131	7.427	6.542	6.212	7.927	6.623	6.507
A_23_P21346		6.473	6.618	6.862	6.385	6.419	6.736	6.895	7.444	7.105	6.737	6.518	6.765	6.776	7.089	6.886	6.731	6.444	6.495	6.843	6.646	6.555	6.986	6.137	6.572	7.104	6.652	6.679	6.52	6.879	6.604	6.186	6.709	6.555	6.589	6.64	6.407	6.606	6.513	6.732	6.849	6.637	6.634	6.629	6.572	6.33	6.634	6.94	6.075
A_23_P118313		12.164	11.723	11.795	11.813	11.491	12.308	12.054	13.397	10.413	11.86	11.078	11.587	12.856	12.241	12.201	12.088	11.412	12.66	11.285	11.957	11.059	11.592	12.259	12.001	11.476	12.66	11.839	11.335	12.011	11.287	11.515	11.615	11.078	11.401	10.664	12.169	12.315	11.199	11.994	12.108	11.949	11.668	10.87	11.994	13.022	11.076	11.403	11.489
A_23_P211748		6.778	6.588	7.271	7.023	6.403	6.768	7.025	7.052	6.436	7.661	7.438	6.34	7.158	7.549	7.062	6.702	7.399	6.327	7.046	6.878	6.707	6.242	6.914	6.718	6.475	7.834	6.61	6.839	7.594	6.281	6.44	6.451	6.117	6.885	6.333	6.553	6.938	6.68	7.118	6.796	7.045	6.193	6.236	6.726	6.386	7.541	6.147	6.201
A_32_P148122		10.824	10.329	9.231	12.684	10.602	11.44	8.213	9.135	9.513	10.018	8.089	11.327	12.824	9.686	9.398	13.064	9.009	12.25	9.864	9.25	9.376	9.639	11.471	10.165	10.079	9.777	11.211	9.355	9.624	10.424	10.589	11.813	10.399	10.941	10.736	10.983	10.796	10.457	8.57	10.233	9.823	9.423	8.23	6.966	12.222	7.854	10.517	12.495
A_32_P231810		6.612	6.459	6.286	6.673	6.969	6.901	5.961	6.346	5.968	6.105	5.921	6.525	6.922	6.173	6.336	7.218	5.884	7.168	5.929	5.968	6.343	6.405	7.627	6.936	6.311	5.954	6.999	6.038	6.206	6.732	7.05	6.508	6.285	6.124	6.189	6.404	6.477	6.115	6.17	6.786	6.847	7.021	5.912	5.851	6.294	5.886	6.901	7.465
A_23_P212626		6.578	6.607	6.604	6.505	6.366	6.343	6.132	6.323	6.848	6.088	6.401	6.445	6.869	6.569	6.539	6.277	6.654	7.176	6.528	6.783	6.048	6.129	6.315	6.623	6.637	6.671	6.556	6.177	6.231	6.412	6.766	6.827	7.032	6.136	6.365	6.862	6.365	6.833	6.167	6.5	6.345	6.525	6.35	6.572	6.325	6.137	6.643	6.376
A_32_P172002		7.786	8.663	8.401	8.319	8.067	9.562	8.731	8.691	8.702	8.793	8.06	8.699	8.728	9.186	8.648	9.17	6.092	9.539	8.791	7.015	7.968	9.134	8.944	8.157	8.919	6.781	9.09	8.201	8.341	9.061	9.898	10.533	7.437	9.701	9.432	9.655	8.779	8.775	7.802	8.376	9.257	9.201	8.285	6.291	8.405	8.9	9.385	9.078
A_23_P323227		9.569	10.536	10.075	10.125	10.362	10.237	10.238	10.422	10.642	9.571	10.405	10.497	9.67	10.329	10.512	9.908	10.286	10.351	11.323	11.933	10.146	10.02	10.953	11.649	10.261	10.963	10.56	9.904	9.702	10.547	10.125	11.015	10.229	10.5	11.041	10.315	10.257	10.28	10.33	10.049	9.381	9.815	9.537	10.816	9.35	9.33	10.671	10.359
A_23_P207905		8.294	8.154	8.082	7.976	8.659	8.892	8.604	9.39	9.069	7.464	7.493	8.779	7.95	8.386	9.162	7.475	8.198	9.278	9.639	10.268	8.479	9.025	9.009	9.183	8.586	9.159	9.295	8.412	8.06	8.771	7.68	9.472	8.714	8.775	9.325	8.565	8.169	8.261	9.092	8.267	9.599	7.907	7.412	8.731	7.033	7.572	9.116	8.444
A_23_P252748		7.917	6.895	7.842	7.485	7.308	7.03	7.791	7.041	6.825	7.355	7.26	7.421	7.427	8.088	7.248	7.408	7.918	6.792	7.233	7.343	6.954	7.205	6.818	7.001	7.26	8.043	7.069	7.913	8.155	7.022	7.387	7.146	6.927	6.968	7.078	7.21	7.094	7.498	8.062	7.007	6.861	7.299	7.071	7.165	6.668	8.595	6.776	7.199
A_23_P171258		8.253	7.69	7.849	7.661	7.896	7.493	7.908	7.199	7.501	7.889	8.08	7.825	7.625	7.882	7.733	7.79	7.807	7.164	7.803	7.517	7.461	7.604	7.353	7.593	7.859	7.5	7.578	7.961	7.927	7.576	7.826	7.566	7.365	7.331	7.748	7.528	7.458	8.211	8.018	7.668	7.735	7.934	8.296	7.323	6.556	8.171	7.284	7.591
A_23_P26476		6.553	6.673	6.835	6.564	7.066	6.601	6.44	6.444	6.863	6.565	6.724	6.743	6.629	6.605	6.866	6.561	6.645	6.666	7.085	7.331	6.491	6.439	6.845	6.657	6.58	6.52	6.863	6.503	6.547	7.129	7.102	7.488	6.62	6.565	6.972	6.985	6.98	6.598	6.489	6.585	6.805	7.096	6.98	6.535	6.884	6.665	6.798	6.888
A_23_P406330		9.902	10.16	9.649	10.02	10.581	10.064	10.801	13.078	10.919	10.318	10.446	10.711	9.837	10.489	10.81	9.528	9.756	10.812	11.306	10.634	10.52	11.649	11.025	11.147	10.607	10.292	10.699	9.958	9.616	10.62	10.29	11.135	10.481	11.033	11.379	10.35	10.152	10.203	10.25	10.212	10.021	10.717	9.232	11.35	10.144	9.27	10.878	9.598
A_23_P97442		8.055	8.261	8.212	7.911	8.575	8.05	8.182	8.163	8.746	7.9	8.215	8.569	7.415	8.395	8.464	7.999	8.535	8.545	9.383	9.425	8.167	8.164	8.744	8.29	8.54	8.843	8.5	8.341	8.446	8.762	8.329	9.439	8.161	8.15	9.138	8.716	8.666	8.447	8.284	8.215	8.407	8.427	8.07	8.249	8.376	8.497	8.557	8.144
A_23_P142335		7.121	6.753	6.121	7.254	8.498	7.34	6.21	6.732	6.714	6.616	6.088	7.418	7.068	6.087	6.604	7.66	5.849	7.473	6.541	6.188	6.506	6.753	8.044	7.099	6.292	5.979	7.764	6.265	6.16	7.881	8.393	7.841	6.36	6.772	6.653	7.111	7.042	6.291	6.394	7.586	8.384	7.439	7.157	5.73	7.608	6.172	7.348	8.342
A_24_P81841		8.715	8.282	9.059	8.331	8.257	8.225	9.431	8.863	8.604	8.919	8.955	8.578	8.236	9.028	9.043	8.007	9.186	8.497	9.001	8.502	8.263	8.881	9.034	8.694	8.588	9.281	8.669	9.037	9.66	8.134	8.484	8.27	7.825	8.469	8.12	8.813	8.74	8.961	9.42	8.912	8.913	9.027	8.909	7.999	8.049	9.511	7.543	7.956
A_23_P413051		6.35	6.181	6.829	6.297	6.512	6.241	6.106	6.307	6.269	6.446	6.136	6.376	6.446	6.308	6.171	6.341	6.084	6.298	6.273	5.999	6.206	6.247	6.519	6.182	6.392	5.879	6.26	6.307	6.239	6.34	6.222	6.596	6.317	6.331	6.314	6.559	6.321	6.192	6.16	6.441	7.211	6.428	7.319	5.852	6.615	6.35	6.365	6.282
A_32_P128781		11.88	10.042	11.605	10.599	9.077	10.059	11.734	8.574	9.353	10.325	11.893	9.995	10.312	12.83	11.392	11.52	10.349	9.953	12.489	8.563	11.173	9.446	9.791	10.778	9.632	10.311	10.071	12.293	12.934	10.477	10.339	10.146	9.137	9.687	10.182	9.342	10.35	11.665	12.595	10.619	10.061	9.346	11.145	9.567	9.556	13.515	8.962	9.87
A_23_P31041		7.428	7.992	7.686	7.5	8.095	8.175	8.477	9.431	9.675	7.486	7.878	8.253	7.382	8.885	8.875	7.833	7.879	8.275	8.305	9.15	7.785	7.704	8.646	8.362	8.697	8.546	8.602	7.95	7.828	8.302	7.989	8.953	8.075	8.486	8.814	8.302	8.112	8.226	8.719	7.969	8.343	8.441	8.384	9.566	6.586	7.745	8.993	8.227
A_23_P157879		14.389	15.138	13.6	13.419	15.721	13.583	15.087	15.531	15.698	15.133	16.493	14.717	14.124	14.471	15.823	13.72	14.937	14.293	15.097	16.709	14.256	14.702	14.418	15.447	14.362	14.851	14.201	14.702	13.275	14.253	13.84	13.787	14.99	14.67	13.831	13.891	13.622	14.009	13.23	14.108	13.781	14.949	15.206	15.69	14.557	14.346	15.103	13.773
A_32_P227845		8.481	8.314	8.025	7.669	8.091	8.072	8.386	8.408	9.103	8.303	8.383	8.407	7.87	8.374	8.386	8.051	8.305	7.995	8.4	9.047	7.801	8.353	7.185	8.532	8.857	8.915	8.347	8.272	8.429	8.265	8.413	8.989	8.957	7.874	8.363	8.769	8.238	8.954	8.221	8.324	7.873	8.793	9.178	8.682	6.735	8.892	8.718	7.817
A_24_P307195		7.89	7.088	7.063	7.006	7.064	6.941	7.74	7.207	7	7.427	7.157	7.239	7.072	7.652	7.541	7.35	6.873	6.893	6.968	7.069	6.702	7.102	6.319	6.986	7.471	7.531	7.44	7.453	8.123	6.483	7.553	7.186	6.822	6.735	6.933	7.752	7.44	7.777	7.823	7.406	6.955	6.944	7.081	6.8	6.291	7.929	7.124	7.237
A_23_P100315		7.537	7.744	7.071	7.818	7.426	7.61	7.153	7.238	7.648	7.097	7.134	7.465	7.298	7.747	7.417	7.422	7.249	7.496	7.52	7.607	7.409	6.566	6.998	7.5	7.292	7.373	7.277	7.006	7.393	7.785	7.324	7.967	7.643	7.035	7.669	7.597	7.486	7.28	7.072	7.189	6.843	7.227	6.905	7.223	6.688	7.484	7.077	7.16
A_23_P254801		6.125	6.474	6.306	6.338	5.774	6.334	6.213	6.259	6.353	6.03	6.349	6.359	6.704	6.404	6.271	6.354	6.5	5.911	6.624	6.662	6.303	6.242	6.227	6.203	6.457	6.326	6.5	6.192	6.364	6.502	6.118	6.374	6.453	5.938	6.314	6.602	6.395	6.611	6.446	6.055	5.727	5.99	6.762	6.408	5.959	6.004	6.006	6.223
A_32_P197333		7.254	6.93	8.114	6.557	7.055	6.812	7.661	8.589	7.829	7.285	6.378	7.458	7.249	7.84	7.083	6.581	6.972	7.799	7.773	7.295	6.605	7.853	6.73	7.172	7.627	7.205	7.279	7.284	7.268	7.099	7.009	7.359	7.786	7.455	7.42	7.407	6.99	6.865	7.129	7.127	7.145	7.822	7.064	8.286	7.915	7.092	8.274	6.385
A_23_P306507		6.403	6.437	7.123	6.744	6.358	6.686	6.716	6.632	6.336	6.471	7.014	6.332	6.648	7.06	6.416	6.187	6.945	6.477	6.578	6.699	6.603	6.612	6.701	6.461	6.612	7.102	6.302	6.797	6.721	6.134	6.258	6.438	6.335	6.247	6.679	6.507	6.538	6.82	7.314	6.737	6.964	6.657	6.671	6.968	5.983	7.195	6.388	6.266
A_32_P189093		7.169	7.062	7.647	6.545	6.494	6.696	7.35	7.422	6.877	7.015	6.924	6.977	7.58	7.481	7.557	7.37	6.515	6.624	7.077	6.784	6.62	6.661	6.175	6.717	7.351	6.639	6.73	6.529	6.927	6.705	6.769	7.357	7.046	7.431	6.708	7.219	7.121	6.923	6.941	6.572	6.493	6.525	6.393	6.727	6.495	7.208	6.822	6.548
A_23_P92569		6.347	6.444	6.539	6.289	5.782	6.679	6.326	6.327	6.266	6.237	6.63	6.213	6.79	6.521	6.454	6.581	6.104	6.04	6.219	6.177	6.425	5.91	6.08	6.124	6.707	6.154	6.229	6.25	6.334	6.426	5.881	6.42	6.428	6.314	6.267	6.544	6.341	6.519	6.447	6.245	5.829	6.27	6.433	6.444	6.016	6.46	5.847	6.003
A_32_P162520		9.257	8.487	8.788	8.034	8.191	8.07	8.793	9.091	8.609	9.311	7.507	9.807	8.311	8.592	8.592	9.055	7.899	9.786	8.879	8.101	7.225	9.419	8.557	8.84	8.607	8.167	9.288	8.925	9.639	8.552	9.453	9.455	8.627	8.345	8.782	9.639	9.225	8.594	8.983	9.964	9.388	9.324	9.287	8.057	8.598	9.057	8.644	8.935
A_24_P128563		7.635	8.169	7.231	8.215	8.559	8.162	7.258	7.423	7.876	7.566	7.569	8.037	8.306	7.718	8.21	8.487	7.582	7.991	8.175	8.187	7.465	7.664	7.995	7.972	8.242	7.456	8.165	7.353	7.495	8.252	8.153	8.49	8.106	7.809	7.94	8.383	8.117	7.893	7.579	7.899	8.08	8.062	7.734	7.754	7.828	7.328	8.233	8.477
A_23_P84070		7.215	6.5	7.1	6.857	6.456	6.677	7.088	6.481	6.392	6.774	7.466	6.574	7.079	7.881	7.042	6.962	7.546	6.831	7.485	6.671	6.862	6.337	6.985	7.031	6.366	7.251	6.339	7.482	7.555	6.082	6.497	6.335	6.393	6.321	6.476	6.521	6.477	6.848	7.588	6.751	7.156	6.619	7.19	7.105	6.566	7.947	6.308	6.649
A_23_P501276		10.138	9.294	7.544	7.509	7.375	7.746	7.275	7.345	8.771	6.838	7.987	9.673	7.72	9.694	8.325	8.093	8.127	7.624	7.765	8.14	7.19	8.357	9.608	7.368	8.504	10.769	9.988	6.74	6.907	7.585	7.346	8.309	8.54	7.49	8.9	7.723	9.086	8.332	8.864	7.139	9.296	9.038	6.339	8.15	10.153	6.657	9.778	10.09
A_23_P385246		6.7	6.594	6.325	6.549	6.6	6.401	6.9	6.658	6.242	6.51	6.837	6.619	6.887	6.802	6.855	6.742	6.835	6.43	6.62	7.027	6.3	6.547	6.339	6.594	6.765	7.161	6.681	6.533	6.991	6.04	6.265	6.399	6.351	6.151	6.346	6.502	6.723	6.545	6.793	6.69	6.35	6.346	6.56	6.385	5.92	6.9	5.979	6.474
A_23_P250347		6.764	6.727	7.62	7.395	7.038	7.521	6.596	6.576	7.116	7.008	7.118	7.396	6.734	6.96	6.187	7.138	7.577	6.413	6.885	6.883	7.166	6.194	7.279	6.539	7.421	7.746	6.974	7.416	8.029	6.796	6.831	6.77	7.226	6.063	6.939	7.667	7.116	7.924	7.387	7.128	7.095	6.796	7.429	7.023	6.802	7.545	6.343	6.829
A_23_P6589		6.66	6.9	6.759	6.913	6.528	6.902	6.842	6.846	6.74	6.506	6.825	6.57	6.941	7.133	6.916	6.823	6.808	6.654	7.064	7.405	6.682	6.143	7.253	6.773	6.814	6.998	6.927	6.514	6.635	6.773	6.578	7.192	6.799	6.755	6.798	6.81	7.113	6.902	6.904	6.573	5.944	6.158	5.937	7.05	8.304	6.538	6.383	6.843
A_23_P146908		8.955	8.567	9.034	7.99	8.325	8.006	8.794	7.559	8.35	8.139	8.97	8.47	8.043	9.105	8.635	8.874	8.998	8.021	8.866	8.849	8.1	8.139	8.085	8.348	8.533	8.937	8.26	8.642	8.725	8.484	8.459	8.634	8.151	8.063	8.676	8.604	8.487	9.127	8.893	8.4	8.425	8.765	9.206	8.529	7.929	9.339	8.435	8.255
A_24_P56363		6.377	6.432	6.775	6.359	6.33	6.269	6.215	6.252	6.141	6.052	6.221	6.28	6.649	6.524	6.756	6.43	6.231	6.248	6.361	6.566	6.126	6.079	6.457	6.393	6.379	6.154	6.308	6.206	6.414	6.321	6.321	6.508	6.102	6.207	6.37	6.313	6.398	6.269	6.322	5.956	6.666	6.365	6.1	5.883	6.163	5.84	6.155	6.416
A_32_P229746		9.537	8.975	9.345	9.376	9.734	9.375	10.177	10.506	9.266	9.981	9.791	9.303	9.499	10.248	9.68	8.417	10.072	8.922	9.585	10.015	9.071	9.88	9.857	10.082	9.464	10.783	9.81	9.755	10.45	8.85	9.318	9.1	8.83	9.288	9.035	9.489	9.87	9.472	10.357	9.775	9.578	9.983	9.405	10.278	9.018	9.944	8.818	8.639
A_24_P606239		6.598	6.345	6.626	6.435	6.475	6.5	6.64	6.746	6.454	6.843	6.532	6.489	6.759	7.121	6.648	6.483	6.617	6.171	6.457	6.436	6.359	6.783	6.443	6.329	6.851	6.506	6.314	6.44	6.724	6.144	6.386	6.956	6.417	6.54	6.457	6.738	6.984	6.546	6.604	6.351	6.172	6.371	6.558	6.262	6.559	6.916	6.35	6.277
A_24_P145107		6.152	6.251	6.12	6.341	6.108	6.242	6.14	6.236	6.218	6.116	6.129	6.008	6.252	6.488	6.486	6.372	6.749	5.952	6.502	6.298	6.359	6.105	6.01	6.152	6.643	6.549	6.088	6.144	6.422	6.295	6.086	6.732	6.313	6.271	6.399	6.597	6.496	6.369	6.215	5.952	5.776	6.019	5.905	5.82	5.794	6.291	6.068	6.111
A_24_P632230		9.135	9.34	8.921	9.077	9.042	9.042	9.029	8.67	8.686	8.841	8.36	8.989	8.889	8.115	8.921	9.069	5.859	9.505	9.537	6.569	8.676	8.622	8.824	9.072	9.042	6.143	8.823	8.806	7.788	9.131	8.754	9.483	8.574	9.217	9.364	8.837	8.355	7.84	8.609	8.588	8.5	8.324	7.879	6.627	7.534	8.242	9.449	9.442
A_23_P213199		8.169	7.272	8.449	7.888	7.439	7.774	8.622	8.062	7.416	7.845	8.119	7.413	7.828	8.819	7.886	7.229	7.667	7.429	7.923	7.301	7.472	7.582	7.93	7.952	7.28	8.352	7.336	8.551	9.143	6.813	7.393	6.785	6.782	7.546	7.186	7.225	7.591	7.814	9.03	7.76	7.741	7.539	7.595	7.526	6.589	9.334	6.812	7.245
A_23_P24870		10.762	10.781	11.048	10.601	11.346	10.743	11.458	11.098	10.685	11.002	11.672	11.156	10.544	10.887	11.002	10.293	10.985	10.463	10.648	11.602	10.5	11.149	10.739	10.825	10.905	11.419	10.859	10.721	10.704	10.23	10.098	10.808	10.749	10.563	10.715	11.029	10.864	11.156	10.963	10.551	10.726	11.211	10.728	11.409	11.062	10.646	11.012	10.381
A_23_P26674		11.185	10.354	10.43	10.243	10.429	11.123	10.963	11.242	9.504	10.404	10.733	9.958	10.749	11.257	10.797	10.399	10.108	11.163	10.336	10.761	10.045	10.586	10.998	10.815	10.044	10.955	10.55	10.716	10.794	10.476	10.409	10.165	9.933	10.482	10.319	10.71	11.041	10.506	11.049	10.376	10.366	10.727	9.659	10.334	10.983	10.611	10.125	9.896
A_23_P162874		11.225	9.14	10.678	9.92	10.838	9.474	10.675	8.977	9.492	10.828	11.474	10.201	9.759	10.854	9.693	10.407	11.743	8.789	10.726	9.579	9.465	10.41	9.438	9.989	9.766	10.42	9.376	10.969	11.268	8.896	9.75	8.947	9.142	8.754	9.181	9.425	9.045	10.949	11.876	10.101	11.064	11.328	11.673	10.83	9.455	11.66	9.673	9.713
A_24_P343377		10.379	9.702	10.287	9.357	9.51	9.265	10.225	9.475	9.655	9.985	10.152	10.251	9.223	9.92	10.045	9.857	9.709	9.985	10.646	9.566	9.484	9.678	9.175	9.288	9.961	9.651	9.6	10.517	10.463	9.927	9.842	10.53	9.577	9.463	10.336	10.115	10.317	10.014	10.101	10.146	9.753	9.193	10.125	9.51	9.774	11.073	9.98	9.623
A_32_P27535		10.359	9.768	10.089	10.137	11.159	10.666	10.25	9.526	10.021	10.094	8.813	10.817	9.745	7.711	8.861	10.447	8.068	11.726	9.45	8.874	8.986	10.275	11.36	11.162	9.553	10.269	10.599	11.851	10.261	10.588	11.552	10.432	9.593	9.625	9.901	10.437	9.666	9.754	10.203	11.241	11.547	11.305	10.508	9.433	10.932	10.26	10.406	10.917
A_23_P323166		10.696	11.652	10.055	10.309	11.315	10.599	11.213	10.623	11.317	11.02	11.189	11.044	10.013	9.993	11.496	10.414	10.994	10.72	12.044	12.126	10.23	10.971	11.128	12.126	11.367	11.387	11.275	11.061	10.88	11.092	10.827	11.15	11.159	10.362	10.75	11.483	11.052	11.896	11.094	10.641	9.101	10.891	10.32	10.747	10.676	10.35	11.177	10.446
A_24_P374154		7.375	7.824	6.912	7.846	7.92	7.826	7.217	8.045	7.955	7.52	7.468	8.153	7.786	7.449	8.28	8.267	7.357	7.683	8.438	8.736	7.257	7.57	8.321	8.094	7.689	7.569	8.357	6.79	7.155	7.903	7.382	8.342	7.729	8.068	7.788	7.954	7.87	7.466	7.451	7.519	7.183	6.879	7.392	7.714	7.515	6.485	7.92	8.044
A_23_P50376		7.57	7.456	7.262	7.524	7.546	7.472	6.938	7.035	7.356	7.513	7.072	7.278	7.216	7.488	7.344	7.909	7.921	7.164	7.627	8.15	7.299	6.758	7.224	7.615	7.718	7.985	7.957	7.9	7.956	7.558	7.615	8.141	7.379	6.867	7.327	7.939	7.893	7.452	7.491	7.489	6.962	7.142	7.517	7.279	6.623	8.009	6.872	7.727
A_23_P82402		9.11	9.77	9.626	9.656	9.519	9.518	9.836	10.449	9.357	9.576	9.396	9.654	9.592	9.618	10.519	9.41	9.631	9.249	10.06	10.919	9.195	9.532	10.231	10.381	9.883	10.053	10.348	9.107	10.105	9.223	9.535	9.996	9.522	9.505	9.589	10.273	10.537	10.235	9.899	9.96	8.303	9.274	8.751	9.664	9.936	9.303	9.168	10.093
A_23_P218892		10.158	9.779	7.945	10.485	10.401	10.651	8.035	8.879	8.275	9.24	7.633	9.765	10.366	7.78	9.034	10.724	7.765	10.688	8.497	10.034	9.041	8.712	11.37	10.227	8.513	9.481	10.559	8.007	8.148	10.175	10.689	9.96	9.217	9.161	8.803	9.986	9.799	8.291	8.36	10.179	10.362	9.811	8.544	9.512	11.123	7.203	10.366	11.204
A_23_P56339		9.789	10.109	9.647	10.282	10.524	9.925	9.392	9.441	10.17	9.917	9.404	10.313	9.782	9.234	9.831	10.557	10.02	10.395	10.536	10.507	9.326	8.861	10.749	10.354	9.948	10.173	10.45	9.585	9.779	10.441	10.424	11.207	10.077	9.462	10.415	10.602	10.374	9.922	9.549	10.007	9.37	9.938	9.637	9.324	10.526	9.265	10.071	10.553
A_24_P554408		7.221	7.313	7.54	6.393	6.691	6.785	7.244	6.663	7.205	7.259	6.615	7.187	6.935	7.579	7.096	7.804	7.171	6.98	7.331	7.311	6.649	6.49	6.538	6.798	7.479	7.276	7.221	7.162	7.481	7.107	6.828	8.007	7.46	6.91	6.967	7.31	7.163	7.042	6.867	6.967	5.905	6.654	6.815	6.929	6.929	7.663	6.936	6.92
A_23_P326739		6.877	6.798	6.696	6.906	6.715	6.855	7.08	7.055	6.572	6.775	6.898	6.471	7.016	7.045	7.228	6.866	5.972	6.678	6.888	6.512	6.665	6.738	6.326	7.023	6.984	6.513	6.837	6.674	6.994	6.08	6.523	6.339	6.402	6.178	6.61	6.687	6.801	6.973	7.121	6.601	5.727	6.61	6.582	6.007	6.286	6.814	6.484	6.627
A_32_P211048		6.832	6.844	6.135	6.693	6.388	6.941	6.593	6.423	6.652	6.103	6.49	6.311	6.989	7.072	7.132	6.838	6.15	6.418	6.585	6.756	7.042	6.134	6.448	6.737	7.448	6.429	6.678	6.75	6.368	6.805	6.713	6.914	6.979	6.43	7.007	7.372	7.237	7.285	6.956	6.314	5.794	6.031	5.74	6.202	5.865	6.211	6.833	6.83
A_24_P291973		10.082	9.277	10.118	9.609	9.71	9.116	9.998	9.577	9.389	9.725	9.984	9.857	9.736	9.96	8.955	9.129	11.063	8.564	9.203	10.004	9.164	9.519	9.099	9.19	9.487	10.682	9.392	9.918	10.244	8.8	9.484	9.173	9.455	8.738	8.946	9.849	9.165	10.024	10.393	9.889	9.715	10.38	10.21	10.908	8.342	10.314	9.898	9.555
A_32_P214471		6.632	7.111	6.7	6.715	6.085	6.985	6.557	6.206	6.654	6.106	6.371	6.284	6.97	7.145	6.927	6.72	6.605	6.232	6.546	6.837	7.043	6.185	6.306	6.588	7.65	6.491	6.751	6.413	6.6	7.105	6.44	6.909	7.004	6.384	7.081	7.291	7.186	7.214	6.848	6.198	5.727	6.126	6.165	6.297	5.921	6.38	6.421	6.81
A_23_P379159		8.31	7.881	8.19	7.974	8.496	8.274	8.356	8.583	8.283	7.783	8.254	7.902	8.354	8.441	7.922	8.066	8.396	7.964	7.532	8.538	7.838	8.198	8.214	7.932	8.376	8.394	8.042	8.184	7.755	7.996	7.961	8.097	8.319	8.2	8.095	8	7.516	8.37	8.372	8.177	8.469	8.271	7.784	8.956	7.755	7.976	8.39	7.926
A_23_P116259		7.845	7.534	6.119	7.691	8.625	7.972	6.532	7.209	6.475	7.384	6.274	8.265	7.775	6.674	6.686	8.62	6.372	8.295	6.32	6.707	7.037	7.597	8.966	8.162	7.081	6.585	8.499	6.839	6.693	7.698	8.748	8.945	7.323	7.366	7.124	7.703	7.597	6.714	6.773	8.13	8.767	8.522	7.365	6.516	8.358	6.16	8.404	8.961
A_24_P115762		10.218	10.495	10.587	10.173	10.165	10.227	10.416	9.1	9.908	10.003	10.432	10.034	10.3	10.41	10.216	9.832	9.645	9.907	9.919	9.51	10.096	10.022	9.695	9.994	10.756	9.894	9.853	10.159	10.364	10.681	10.193	10.411	10.195	10.168	10.837	10.086	9.881	10.38	10.303	10.269	10.68	10.749	10.449	8.969	9.063	10.721	10.241	10.47
A_23_P167212		6.521	7.421	6.517	6.939	6.377	6.983	6.691	6.309	6.667	6.922	7.102	6.503	7.142	7.052	7.117	7.212	6.65	6.393	6.997	6.468	6.602	6.755	6.746	6.709	7.136	6.757	6.727	6.543	6.908	6.664	6.369	6.603	6.922	6.661	6.797	6.902	7.097	6.987	7.006	6.272	6.263	6.388	6.632	6.254	5.948	6.41	6.519	6.518
A_24_P340776		8.015	8.427	7.974	8.335	7.86	7.981	7.561	7.772	7.76	7.94	7.352	8.253	8.395	7.801	7.618	8.83	7.595	8.1	8.212	8.137	7.568	7.794	8.185	7.938	8.271	7.776	8.346	7.516	7.811	8.153	7.985	8.756	8.344	7.775	7.955	8.478	8.1	8.162	7.835	7.929	7.65	7.951	7.768	6.897	7.845	7.475	7.762	8.56
A_23_P167081		7.75	7.622	8.47	7.658	8.281	7.57	7.985	7.539	8.003	8.013	8.326	8.116	7.678	7.579	6.916	7.666	9.054	6.926	7.532	7.783	7.094	7.961	7.86	7.019	7.779	8.183	7.55	7.862	8.205	7.383	7.715	7.564	7.781	7.463	7.764	7.979	7.076	8.091	8.126	8.068	8.082	8.858	8.925	7.957	8.2	8.323	7.341	7.589
A_24_P407717		8.679	9.051	8.52	8.849	9.365	9.111	9.074	9.917	9.402	8.517	9.005	9.14	9.096	9.112	9.453	8.615	8.756	9.124	9.417	10.078	8.997	9.041	9.81	9.426	9.251	9.351	9.325	8.601	8.598	9.251	8.508	9.384	8.982	9.331	8.927	8.631	8.531	8.827	9.095	8.983	8.975	8.667	7.85	9.903	8.169	8.126	9.273	8.829
A_23_P117767		6.683	7.256	6.65	7.083	6.833	6.84	6.786	6.575	7.024	6.527	6.811	6.904	6.717	6.934	7.213	6.933	6.944	6.81	7.335	7.754	6.677	6.325	7.013	7.038	6.889	7.287	6.95	6.709	6.599	7.087	6.651	7.571	6.837	6.672	7.336	7.028	7.296	6.879	6.96	6.398	6.233	6.246	6.47	6.931	6.598	6.599	6.845	7.165
A_23_P213255		6.913	6.677	7.125	6.875	6.611	6.693	6.933	6.573	6.232	6.814	6.931	6.548	7.029	7.44	6.683	6.665	7.31	6.276	6.834	6.855	6.458	6.49	6.979	6.754	6.697	7.652	6.501	7.173	7.405	6.347	6.499	6.848	6.339	6.633	6.683	6.563	6.95	6.733	7.017	6.591	5.963	6.648	7.118	6.488	7.32	7.182	6.069	6.28
A_23_P63999		11.317	11.686	11.271	11.282	11.88	11.645	11.548	11.834	11.769	11.069	11.398	11.16	11.173	12.31	11.921	11.546	11.141	11.255	11.339	12.617	11.191	11.424	11.383	11.89	12.267	11.818	11.573	11.351	11.289	11.566	11.189	12.015	11.726	11.176	11.573	11.925	11.858	12.399	11.699	11.114	10.51	11.459	10.699	12.086	11.061	11.393	11.612	11.289
A_32_P201564		6.749	6.655	6.13	6.239	6.812	6.347	6.422	6.074	6.81	6.411	6.795	6.55	6.677	6.211	6.336	6.5	6.29	6.836	6.272	7.138	6.442	6.379	6.452	6.322	6.381	6.428	6.313	7.059	6.331	6.506	6.448	6.353	6.587	6.482	6.072	6.453	6.365	6.153	6.24	6.815	6.983	6.928	7.274	6.77	6.021	6.648	6.653	6.191
A_23_P112512		7	6.719	7.24	6.695	6.788	7.031	6.611	6.747	6.342	6.548	6.916	6.493	7.492	6.797	6.548	7.221	6.682	6.995	6.491	6.886	6.379	6.912	6.732	6.358	6.895	6.912	6.861	6.67	6.621	6.621	6.568	6.736	6.64	6.306	6.852	7.022	6.881	6.988	6.705	6.645	6.546	7.286	6.487	6.805	7.275	6.714	6.803	6.873
A_24_P762669		14.692	14.656	14.026	13.058	13.493	13.793	14.471	14.949	14.996	14.27	12.9	14.943	13.904	15.246	14.479	15.199	12.972	14.711	14.726	13.753	12.592	14.773	13.856	14.317	14.58	14.762	14.937	14.513	14.513	14.186	14.996	15.159	14.522	14.466	14.73	14.891	15.206	13.592	14.201	15.148	13.997	14.27	13.01	12.518	14.702	13.865	14.501	14.233
A_24_P320033		6.423	6.33	5.829	6.694	7.219	6.746	5.977	6.12	5.785	6.292	5.945	6.516	6.652	6.088	6.429	7.033	5.859	6.985	5.919	6.257	6.157	6.25	7.016	6.505	5.985	6.225	6.695	6.113	6.086	6.662	7.022	6.934	6.069	6.369	6.222	6.264	6.36	6.03	6.055	6.396	7.185	6.649	5.9	5.87	6.172	5.868	6.656	7.369
A_23_P90172		7.32	7.115	8.521	7.473	8.288	7.768	7.182	8.523	8.134	7.379	7.491	7.741	7.767	7.774	7.613	7.493	7.149	8.26	8.3	8.625	7.6	7.845	8.675	7.993	7.404	7.674	7.623	7.531	6.806	7.793	7.239	8.469	7.356	8.08	8.017	7.3	7.53	6.973	7.545	7.693	7.743	7.781	6.987	7.471	9.377	6.829	8.075	7.616
A_23_P11070		7.515	6.977	8.411	7.078	6.531	7.234	7.368	6.151	6.694	6.834	7.234	7.01	6.913	7.379	6.317	6.551	8.624	6.331	7.132	7.319	6.538	6.397	7.029	6.494	7.279	8.452	6.94	7.595	8.267	6.79	7.058	7.494	6.905	6.451	7.228	7.597	7.325	7.688	7.329	7.51	7.225	7.364	7.044	6.589	6.461	8.031	6.48	7.048
A_23_P131375		8.446	8.02	8.313	8.105	7.645	7.514	8.551	7.933	7.351	8.315	8.603	7.624	7.966	8.553	8.552	7.801	8.616	7.36	8.423	8.221	7.764	7.727	8.108	8.332	7.661	8.886	7.733	8.137	8.772	7.25	7.829	7.836	7.232	8.139	7.272	7.624	8.173	7.647	8.235	7.774	7.711	7.373	8.025	7.58	7.698	9.065	6.827	7.497
A_24_P921062		6.393	6.101	7.451	6.048	6.846	6.026	6.099	6.188	6.252	6.046	5.981	6.302	6.416	6.123	6.074	6.012	5.799	6.179	6.096	6.129	5.963	6.616	6.448	6.197	6.246	5.931	6.27	6.122	6.225	6.411	6.544	6.464	6.304	5.862	6.272	6.108	5.826	6.033	6.098	6.719	7.084	6.945	6.051	5.765	6.538	6.313	6.333	6.289
A_24_P408321		8.993	8.773	8.529	8.731	9.171	9.309	9.529	10.257	9.521	8.91	9.016	9.031	9.038	9.923	9.655	8.456	8.614	9.143	8.997	9.242	8.871	9.399	9.509	9.025	9.214	8.705	8.996	8.916	8.713	8.995	8.658	9.036	8.826	9.187	9.573	8.795	8.999	8.952	9.284	8.58	8.724	9.157	8.14	9.702	8.647	8.862	9.379	8.571
A_24_P943613		8.212	7.988	8.267	7.851	7.734	8.013	8.46	8.904	7.708	7.741	8.313	7.621	8.214	8.553	8.463	7.721	7.797	7.758	7.818	8.299	7.924	8.236	8.101	7.749	8.533	8.095	7.957	7.911	7.857	7.916	7.648	8.188	7.764	8.067	8.262	7.934	8.247	8.102	8.057	7.38	8.015	8.203	7.309	7.912	7.692	8.279	7.835	7.353
A_24_P356218		12.079	11.131	11.803	11.632	11.696	12.057	11.726	10.843	11.018	11.209	11.848	11.039	11.866	11.345	10.386	11.369	11.061	11.522	10.411	11.512	11.002	11.26	11.217	10.899	11.621	11.61	11.137	11.173	11.332	11.427	11.621	12.294	11.405	11.544	12.259	11.482	11.046	12.532	12.268	11.458	12.228	11.752	11.412	11.267	12.176	11.09	11.511	11.888
A_23_P218584		6.264	6.204	6.942	6.538	6.316	6.505	6.247	5.809	6.14	6.582	6.977	6.244	6.592	6.481	6.355	6.309	6.732	6.127	6.331	6.159	6.383	6.099	6.668	6.34	6.531	6.804	6.367	6.549	6.791	6.223	6.417	6.559	6.115	6.536	6.495	6.296	6.239	7.106	6.521	6.349	6.227	6.834	6.693	6.245	7.269	6.714	5.989	5.935
A_23_P124108		9.061	9.505	9.543	9.185	9.7	9.479	9.901	11	10.225	9.524	10.44	9.619	9.738	9.735	10.257	9.13	8.373	9.473	9.781	10.476	9.143	9.388	10.446	9.968	9.046	9.119	9.453	9.031	8.849	9.035	8.757	9.675	9.008	10.174	9.764	8.804	9.175	9.034	9.267	8.985	8.956	8.882	8.748	10.259	9.891	9.221	9.453	8.887
A_23_P25974		6.774	6.988	6.399	7.131	7.391	6.936	7.187	6.948	6.297	7.084	7.173	6.779	7.313	6.959	7.405	6.741	6.594	7.163	6.814	7.08	7.009	7.076	7.401	6.819	7.211	6.891	6.812	6.353	6.177	7.296	7.009	7.625	6.665	7.512	6.796	7.134	7.437	6.801	6.411	6.763	8.709	7.292	7.112	6.372	6.386	6.212	6.764	6.884
A_32_P33213		7.692	7.666	8.755	8.06	7.85	6.97	8.24	8.947	7.966	8.044	7.572	7.614	7.726	8.249	7.528	7.023	8.202	7.411	7.936	7.827	7.392	7.778	8.446	7.774	7.565	8.635	7.312	8.787	8.823	7.119	8.242	7.108	6.888	7.355	7.814	7.844	8.385	8.09	8.746	8.314	8.438	8.489	8.319	7.497	7.618	9.456	6.571	6.764
A_23_P35045		9.344	9.824	9.134	9.292	9.85	9.609	9.97	10.36	10.431	9.615	9.756	10.038	9.17	9.302	10.482	9.235	9.929	9.702	10.891	11.474	8.975	9.858	10.078	10.13	9.521	10.064	10.085	9.408	9.552	9.838	9.053	10.132	9.532	9.77	9.654	9.73	9.854	9.816	9.914	9.486	9.129	9.709	9.853	10.488	9.258	9.034	10.082	9.652
A_23_P54953		7.35	7.542	7.779	7.051	7.875	7.181	7.687	7.294	7.709	7.625	7.723	7.827	6.983	7.299	7.545	7.404	7.123	7.443	7.69	7.54	7.05	8.009	7.386	7.482	7.828	7.081	7.722	7.343	7.23	7.562	7.381	7.654	7.612	7.268	7.6	8.005	7.32	7.883	7.554	7.394	7.17	8.332	8.467	7.389	7.055	7.609	7.932	7.372
A_32_P3131		7.466	7.08	6.879	6.468	7.368	6.72	7.523	6.413	7.163	7.099	7.388	7.185	6.547	6.593	6.703	6.69	6.641	6.429	7.167	6.972	6.473	7.008	6.558	6.474	7.158	6.226	6.571	7.296	6.787	6.928	7.013	7.073	6.988	7.082	6.803	6.968	6.655	6.679	6.607	6.908	6.972	7.748	6.797	7.36	6.001	7.762	7.32	6.752
A_24_P78862		6.706	6.745	6.929	6.66	8.423	6.924	7.08	7.895	7.75	7.229	7.006	7.384	6.812	6.589	6.876	6.59	6.643	7.066	7.03	7.644	6.499	7.909	6.834	6.878	7.123	6.708	7.02	6.657	6.767	7.189	6.75	7.205	7.117	7.089	6.98	6.897	6.594	6.699	6.812	7.107	7.863	8.575	8.072	7.44	6.598	6.594	7.644	6.876
A_32_P195291		6.607	6.543	6.441	6.486	6.107	6.422	6.676	6.491	6.416	6.528	6.943	6.215	6.528	6.81	6.868	6.5	6.221	6.279	6.757	6.462	6.388	5.935	6.446	6.674	6.7	6.173	6.397	6.363	6.935	6.186	6.368	6.293	6.312	6.239	6.404	6.526	6.672	6.587	6.932	6.704	6.386	6.203	6.587	5.895	5.873	6.618	6.259	6.346
A_23_P29994		10.629	10.281	9.825	9.933	11.291	10.829	11.3	11.599	11.252	10.632	11.027	10.705	10.225	11.115	11.734	10.436	8.972	11.277	10.393	10.775	10.285	10.787	10.645	11.236	11.205	9.692	10.762	10.706	10.094	10.542	10.672	10.769	10.62	10.487	11.038	11.23	11.227	11.058	11.261	10.281	10.025	11.114	9.984	10.456	10.799	10.289	11.436	10.639
A_24_P944063		6.084	6.406	6.267	6.428	6.526	6.387	6.37	6.315	6.68	6.345	6.482	6.415	6.313	6.706	6.516	6.422	6.556	5.915	6.257	6.764	6.205	6.277	6.33	6.236	6.823	6.742	6.256	6.106	6.547	6.221	6.327	6.975	6.328	6.319	6.667	7.095	6.979	6.915	6.52	6.241	6.636	6.085	6.954	6.437	5.786	6.565	6.356	6.269
A_32_P55427		7.501	7.19	6.847	7.246	6.964	7.556	7.32	7.524	7.683	6.753	6.855	6.918	7.19	7.558	7.414	7.417	6.746	7.28	7.045	7.204	7.514	7	6.751	7.403	8.117	6.796	7.901	7.262	7.633	7.452	7.419	7.203	7.622	6.803	7.293	8.136	7.833	7.897	7.566	6.749	6.571	6.398	6.585	6.353	6.457	7.043	7.458	7.051
A_24_P664995		8.159	8.224	7.662	8.312	8.893	8.244	8.213	8.355	8.733	8.409	7.702	8.505	8.455	8.336	8.234	8.39	8.134	8.513	8.313	8.061	7.835	8.513	7.829	8.39	8.697	7.933	8.253	8.048	8.092	8.51	8.179	8.833	8.345	8.381	8.424	8.767	8.387	8.235	8.115	7.957	8.313	8.687	7.673	8.133	7.488	7.968	8.213	8.223
A_24_P416301		6.768	6.768	6.917	6.514	6.839	6.553	6.471	6.189	6.948	6.8	7.011	6.917	7.035	6.801	6.829	6.684	7.463	6.405	6.65	7.22	6.49	6.723	6.472	6.502	7.039	7.177	6.515	6.477	6.25	6.99	6.709	7.359	7.244	6.608	6.933	6.94	6.871	6.689	6.602	6.708	5.836	6.956	7.364	7.006	6.985	6.923	6.578	6.434
A_23_P154411		8.138	7.087	9.015	7.933	7.797	7.665	8.555	7.517	7.303	8.334	8.634	7.772	8.395	8.624	7.757	8.118	7.56	6.869	8.549	6.566	8.147	7.974	8.233	8.181	7.379	6.952	7.334	8.413	9.244	6.773	7.015	6.984	7.062	7.078	6.913	6.978	6.977	7.763	9.276	7.724	7.215	8.102	7.833	7.832	8.083	9.708	7.658	7.175
A_23_P214638		6.785	7.404	6.84	7.19	6.948	7.112	6.528	6.547	7.069	6.497	6.929	7.211	7.056	7.001	7.013	7.42	7.221	6.726	7.598	7.913	7.144	6.645	7.072	7.101	7.269	7.409	7.334	6.628	6.612	7.499	6.818	7.923	7.364	6.876	7.406	7.269	7.02	7.195	6.943	6.613	6.062	6.762	7.25	6.934	5.996	6.472	6.992	7.179
A_24_P248167		6.049	6.304	6.804	6.614	5.87	6.543	6.101	6.421	6.123	5.908	5.931	5.966	6.441	6.491	6.204	6.366	6.477	6.149	6.18	6.27	6.711	6.026	6.149	6.223	6.692	6.503	6.337	5.982	6.401	6.109	6.207	6.868	6.36	6.182	6.473	6.54	6.544	6.564	6.4	5.882	5.727	5.875	5.701	6.074	5.993	6.108	6.11	5.997
A_23_P254288		9.566	9.775	9.517	9.644	9.837	9.545	8.765	8.741	9.075	9.281	9.238	9.287	9.418	9.198	10.08	9.302	8.792	9.373	9.609	9.32	9.413	9.154	9.458	9.497	9.449	8.718	9.709	9.218	9.281	9.894	9.558	9.663	9.457	9.188	9.331	9.684	9.895	8.82	8.973	9.779	9.396	9.117	9.438	7.989	9.021	9.451	9.651	9.775
A_24_P18630		6.706	6.992	8.021	7.029	7.504	7.283	6.838	6.463	7.12	6.991	7.595	7.322	7.151	7.171	6.722	6.838	7.464	6.52	7.022	7.371	6.893	7.198	6.929	6.738	7.254	7.454	7.024	6.955	6.646	7.133	6.7	7.653	7.373	6.685	7.546	7.465	6.886	7.797	6.977	7.04	7.009	7.955	8.204	7.011	6.867	7.101	7.04	6.793
A_24_P418044		14.598	15.882	14.937	15.279	16.326	15.512	16.054	17.053	16.109	15.423	15.579	15.159	15.199	15.846	16.226	14.301	14.98	15.097	16.531	15.297	15.239	16.09	15.728	16.004	15.447	15.077	15.551	14.985	14.901	15.614	14.425	15.023	15.411	14.826	15.056	14.867	14.786	15.584	15.499	14.846	15.387	15.274	14.479	15.492	14.822	14.326	15.232	15.04
A_23_P28075		10.205	10.456	10.36	11.285	10.767	11.18	10.243	10.516	10.261	10.282	10.462	11.235	10.869	10.853	10.113	11.122	10.174	10.493	10.537	10.33	10.381	10.105	10.255	9.485	10.816	10.824	10.424	10.156	10.326	11.217	10.639	11.499	10.594	10.934	11.451	11.705	10.872	10.454	10.164	10.696	9.951	9.599	10.09	10.149	10.291	10.535	10.873	11.007
A_23_P117286		7.209	6.677	6.866	6.938	6.551	6.652	6.889	6.52	6.588	6.734	7.025	6.34	6.927	7.4	7.006	6.659	7.415	6.6	6.967	6.756	6.996	6.464	6.632	6.665	6.725	7.566	6.615	7.198	7.491	6.736	6.505	6.425	6.444	6.444	6.253	6.599	6.818	6.879	6.736	6.845	7.319	6.55	6.928	6.817	6.182	7.787	5.93	6.357
A_23_P145957		8.238	7.557	7.924	7.87	7.842	7.809	8.049	7.968	7.246	7.663	8.377	7.436	8.215	9.043	8.134	7.626	8.301	7.541	7.779	7.907	7.92	7.877	7.726	7.843	7.808	8.449	7.476	8.156	8.59	7.566	7.438	7.359	7.376	7.378	7.048	7.636	7.897	7.77	8.249	7.565	7.963	8.132	7.884	8.54	6.859	8.46	7.015	7.215
A_23_P152234		10.77	9.996	9.939	9.667	10.489	10.239	10.913	11.74	10.066	10.333	10.16	9.968	10.359	11.346	11.259	9.388	9.353	11.564	11.099	9.99	10.908	10.456	10.874	10.701	11.147	10.257	10.065	11.512	11.304	10.795	9.71	10.37	10.039	10.299	10.799	8.8	10.175	10.384	11.008	10.495	10.696	9.473	9.545	10.806	10.571	10.883	11.854	9.554
A_23_P9255		9.957	10.368	9.866	10.15	10.642	10.385	10.633	11.123	10.887	9.995	10.56	10.461	10.513	10.653	10.642	9.781	10.079	10.147	9.926	11.067	10.397	10.141	10.416	10.444	10.744	10.383	10.38	10.079	9.722	10.302	9.745	9.993	10.691	10.48	10.361	9.998	10.097	10.366	10.254	9.987	9.966	9.995	9.754	11.488	9.86	9.761	10.646	9.838
A_32_P44274		7.619	7.883	7.204	7.499	7.852	7.484	7.241	7.425	7.719	7.467	7.579	7.376	7.381	8.055	8.288	7.915	7.799	7.107	8.13	8.317	7.514	7.373	7.257	7.74	7.922	8.048	8.168	7.397	7.627	8.255	7.716	8.354	8.004	7.138	7.716	8.423	8.289	8.043	7.559	7.275	6.478	7.346	7.19	7.026	6.484	7.564	7.238	7.549
A_24_P152635		7.075	7.351	7.099	7.296	7.101	7.164	6.756	6.821	6.969	6.831	7.032	7.097	7.017	7.229	7.498	7.419	7.442	7.14	7.396	7.724	6.929	7.033	7.11	7.199	7.246	7.567	7.338	6.921	7.193	7.131	6.956	7.754	6.975	6.935	7.008	7.029	7.257	7.212	7.015	7.14	6.984	6.701	7.228	6.903	6.056	6.905	6.826	7.06
A_24_P191047		9.413	9.157	10.298	8.409	9.726	9.026	8.438	7.917	7.387	10.053	7.797	8.11	9.263	7.747	7.96	9.775	5.771	10.84	8.47	6.658	9.023	8.123	9.284	9.252	8.56	7.419	9.052	9.008	8.613	9.38	8.713	9.456	8.527	8.395	8.637	9.068	8.477	9.254	8.625	8.58	8.763	8.446	9.236	6.83	8.331	7.126	8.45	9.475
A_23_P217009		6.304	6.26	6.134	6.144	6.507	6.166	6.271	6.23	6.08	6.168	6.079	6.183	6.491	6.119	6.408	6.276	6.226	6.45	6.144	6.079	6.221	6.28	6.276	6.24	6.395	6.376	6.348	6.33	6.275	6.088	6.145	5.888	6.367	5.773	6.119	6.451	6.598	6.391	6.172	6.144	5.81	5.989	6.236	6.015	5.951	6.382	6.174	6.235
A_24_P935276		6.509	6.213	6.38	6.544	6.236	6.384	6.558	6.224	6.183	6.353	6.508	6.177	6.693	6.727	6.657	6.55	6.859	5.913	6.529	6.295	6.277	6.023	6.071	6.133	6.316	6.725	6.212	6.26	6.771	6.174	6.195	6.038	6.253	6.005	6.129	6.402	6.18	6.405	6.716	6.433	6.313	6.103	5.973	6.098	5.771	6.762	6.197	6.332
A_24_P637651		9.026	8.716	8.472	8.352	8.245	8.455	9.213	9.52	7.731	8.624	8.985	7.843	8.573	9.492	9.083	7.939	7.707	8.596	8.64	8.447	8.282	8.791	8.987	8.691	8.247	8.944	8.584	8.991	9.522	7.605	8.425	7.959	7.647	7.714	7.896	8.183	8.794	8.277	9.268	8.721	8.705	8.865	8.553	7.926	7.97	9.579	7.407	7.78
A_32_P203292		7.397	7.433	7.538	7.26	7.375	7.527	7.58	8.037	7.865	7.277	6.788	7.402	7.276	7.299	7.12	7.349	7.777	7.397	7.527	7.912	7.11	7.522	7.08	7.347	7.775	7.871	7.212	7.207	7.371	7.214	7.221	7.558	7.606	7.404	7.475	7.656	7.284	7.576	7.503	7.016	6.892	7.15	5.701	7.869	6.476	7.714	7.385	6.881
A_24_P185314		7.44	6.88	7.116	7.007	6.687	6.89	7.65	7.442	6.761	7.125	7.391	6.602	7.214	8.036	7.532	6.628	7.275	6.786	6.998	7.336	6.857	6.787	6.948	6.991	7.077	7.712	6.838	7.28	7.785	6.667	6.672	6.689	6.483	6.591	6.667	6.789	7.346	6.999	7.55	6.834	6.431	6.941	7.095	6.649	6.071	7.596	6.292	6.524
A_24_P323628		11.064	10.786	11.23	11.277	11.273	10.732	10.427	9.841	10.214	10.641	10.256	11.323	10.666	10.553	10.212	10.709	10.304	10.413	10.688	9.578	10.647	10.453	11.088	10.47	11.229	10.068	11.108	10.801	11.499	10.93	11.133	11.406	10.611	9.653	10.654	11.124	10.934	11.23	11.18	11.249	10.988	11.094	11.623	10.164	10.832	11.467	10.299	11.207
A_23_P132526		6.762	6.569	6.923	6.491	6.537	6.61	6.554	6.524	6.682	6.436	6.631	6.449	6.736	6.443	6.706	6.435	6.488	6.222	6.761	6.879	6.398	6.637	6.751	6.628	6.623	6.641	6.47	6.562	6.769	6.272	6.304	6.38	6.302	6.317	6.596	6.592	6.425	6.594	6.747	6.418	6.458	6.724	6.209	6.549	6.778	6.594	6.621	6.414
A_24_P215407		10.374	9.632	10.076	9.358	10.411	9.854	9.632	9.492	9.967	9.599	9.786	9.614	9.109	9.457	8.588	9.021	10.22	9.848	9.382	10.149	9.507	10.153	9.446	8.964	10.381	10.03	9.723	10.301	10.16	10.07	10.179	10.314	9.83	8.933	10.107	10.142	9.395	10.37	10.059	10.57	10.531	10.794	10.447	9.285	9.679	10.794	9.839	9.849
A_23_P77459		7.757	7.216	7.385	7.517	6.891	7.044	7.714	6.878	6.658	7.528	7.786	7.54	7.309	8.31	7.81	7.355	7.64	6.692	7.719	7.04	7.26	6.875	6.979	7.52	7.292	7.863	7.288	7.716	8.566	6.786	7.046	6.931	6.845	6.598	7.213	7.494	7.83	7.487	8.234	7.223	6.665	6.751	7.222	6.223	6.283	8.05	6.555	7.098
A_24_P88921		7.245	7.564	7.091	7.345	7.656	7.643	7.163	7.669	7.777	6.92	7.278	7.375	7.309	7.047	7.596	7.508	6.959	7.765	7.973	8.393	7.54	7.506	7.742	7.722	7.575	7.576	7.859	7.275	7.091	7.697	7.426	7.742	7.591	7.451	7.646	7.364	6.907	7.349	7.602	7.268	6.995	7.423	7.15	7.285	7.479	6.91	7.66	7.385
A_23_P72668		8.988	8.126	8.257	8.618	9.352	8.212	9.603	9.042	7.145	9.702	8.545	8.263	9.027	8.383	7.746	7.528	7.066	8.835	7.804	7.569	8.422	9.657	8.427	7.971	8.629	7.747	9.033	8.009	7.914	8.695	8.926	9.005	7.999	9.493	8.715	9.487	8.985	8.177	6.804	9.015	9.953	9.757	7.603	7.896	7.538	7.357	7.956	8.891
A_24_P936845		8.362	7.958	8.359	8.317	8.823	8.268	8.173	7.976	8.038	8.774	7.872	8.648	7.709	7.489	7.617	7.829	7.842	8.167	8.101	7.826	7.744	8.827	8.579	8.063	8.399	7.838	8.401	8.639	8.428	8.124	8.807	8.699	8.195	7.714	8.478	8.936	8.169	8.413	8.503	8.965	9.191	9.495	9.019	7.897	7.289	8.592	8.185	8.461
A_24_P114255		6.724	6.631	6.757	6.631	7.486	6.954	7.538	7.854	7.621	6.979	6.94	6.868	7.296	7.519	7.373	6.872	6.124	7.736	6.802	7.19	7.16	7.757	6.784	7.02	7.5	6.386	6.892	7.02	7.075	7.24	6.595	7.37	6.799	7.626	7.579	6.948	6.864	7.167	7.462	6.813	7.631	8.027	7.281	7.405	7.478	7.018	7.835	6.966
A_24_P923757		9.066	8.876	9.784	9.208	9.509	9.26	9.552	9.36	10.14	9.477	10.4	9.507	8.752	9.801	8.115	8.689	10.339	8.393	9.067	9.364	8.695	10.01	9.308	8.509	9.371	10.284	8.99	9.917	9.877	9.001	9.585	9.688	9.318	9.26	9.68	9.517	8.983	9.907	9.562	9.687	9.518	10.526	10.167	9.914	7.953	10.616	9.022	8.89
A_23_P218523		9.941	10.067	9.403	9.731	10.109	10.046	9.885	9.463	10.42	9.864	10.383	10.143	9.268	10.466	10.607	10.164	10.547	9.925	10.105	11.026	9.795	9.577	10.42	10.329	10.891	11.02	10.322	10.031	10.089	10.124	9.886	10.143	10.032	9.197	10.246	11.051	10.958	10.72	9.579	10.163	9.96	9.541	9.953	10.101	9.483	9.972	9.62	9.243
A_23_P29851		8.033	8.439	7.845	7.806	8.292	8.101	8.813	9.073	8.883	8.197	8.458	8.688	7.374	7.992	8.928	8.129	8.419	8.449	8.962	9.759	7.901	8.601	8.729	8.764	8.266	9.368	8.658	8.318	7.961	8.588	8.275	9.016	8.277	8.694	8.631	8.479	8.496	8.329	8.387	8.258	8.35	8.767	8.928	9.771	7.312	8.028	8.887	8.122
A_23_P314202		8.24	7.547	7.978	7.387	7.862	7.674	8.369	8.088	8.042	7.994	8.231	7.817	7.464	7.344	7.36	7.573	8.66	7.63	7.758	8.161	7.028	8.081	7.55	7.568	7.807	8.373	7.394	8.431	8.348	7.582	7.949	8.156	7.486	7.537	7.719	8.209	7.784	8.194	8.197	8.239	8.793	8.709	9.031	8.087	6.857	8.954	7.682	7.452
A_24_P489639		6.415	6.448	6.032	6.083	5.926	6.401	6.247	6.485	6.37	5.887	6.151	6.096	5.949	6.386	6.565	6.145	6.229	6.466	6.666	7.221	6.169	6.533	6.454	6.443	6.583	6.413	6.318	6.061	5.97	6.428	6.16	6.296	6.528	6.189	6.244	6.208	6.137	6.251	6.275	6.012	6.264	6.305	6.715	7.035	6.231	5.924	6.868	6.191
A_24_P382724		7.356	6.884	7.334	6.826	7.287	6.94	7.35	7.538	7.5	7.31	6.976	7.278	6.876	6.924	6.85	6.975	7.532	7.274	7.277	7.402	6.755	7.322	7.083	7.142	7.222	7.62	7.039	7.69	7.403	7.096	7.198	7.678	7.126	7.201	7.175	7.27	6.885	7.204	7.183	7.743	7.804	7.966	8.313	7.439	6.784	7.958	7.338	7.096
A_32_P15838		7.991	7.837	7.06	8.301	9.898	8.296	6.953	7.868	7.738	8.106	6.272	8.204	8.223	6.517	7.393	9.214	6.283	8.667	6.605	6.519	7.252	8.033	8.06	8.333	7.233	6.634	8.349	6.954	6.508	8.615	9.2	8.59	6.915	7.54	7.474	8.033	7.877	7.071	6.883	8.133	8.564	8.04	7.387	6.493	8.796	6.55	8.59	9.051
A_24_P803801		7.94	8.193	7.603	8.059	8.745	8.25	7.94	8.614	8.131	7.915	7.687	8.401	7.988	7.453	7.98	8.098	7.716	8.275	7.976	8.469	7.95	8.461	7.826	8.155	8.303	7.81	7.948	8.039	7.764	7.78	7.864	8.096	7.971	7.746	7.942	8.113	7.745	8.186	7.904	8.01	8.014	8.592	8.242	8.516	7.525	7.828	8.635	7.832
A_24_P348892		6.866	7.069	7.508	7.364	7.116	7.357	7.029	7.013	6.873	6.932	7.194	7	7.38	7.345	7.175	7.144	7.553	7.366	7.263	7.42	7.409	6.548	7.115	7.266	7.299	7.847	6.985	7.152	7.389	7.096	7.096	7.465	6.976	6.868	7.188	7.052	7.182	7.19	6.991	6.922	7.142	7.085	6.856	7.113	6.505	7.168	6.844	6.99
A_23_P121622		7.368	6.597	6.755	6.854	7.662	7.375	7.672	9.045	7.149	7.068	7.23	7.156	7.193	8.137	7.109	6.644	6.96	7.451	6.801	7.388	7.213	8.113	7.198	7.142	7.111	7.281	6.548	7.836	7.407	6.965	6.79	6.625	6.728	6.64	6.955	6.996	6.765	6.928	8.243	7.432	8.249	9.016	7.881	8.834	6.547	7.766	7.465	6.542
A_24_P126093		6.643	6.413	6.552	6.817	6.902	6.909	7.171	7.322	6.782	6.532	6.897	6.647	7.055	7.009	6.433	6.181	6.119	6.685	6.551	6.496	6.82	6.865	6.659	6.639	6.862	6.422	6.37	7.038	6.738	6.443	6.341	6.305	6.55	6.617	6.646	6.646	6.136	6.854	7.112	6.681	7.04	7.517	6.925	6.869	6.113	7.38	7.06	6.163
A_24_P936688		7.689	7.474	8.028	8.131	7.692	8.428	8.395	8.838	8.272	7.79	7.881	8.178	8.054	7.931	7.218	7.426	8.128	7.444	7.184	7.986	7.491	8.161	8.073	7.649	7.883	8.115	7.841	7.995	7.897	7.195	7.662	6.939	7.875	7.747	7.587	7.869	7.298	8.344	8.465	8.102	7.805	8.254	7.796	8.863	6.23	7.962	7.93	7.678
A_23_P413761		9.673	10.021	10.471	9.899	8.978	9.464	10.189	9.109	9.002	9.938	10.302	9.365	9.747	11.02	10.033	9.699	11.1	8.886	10.034	9.544	9.96	8.942	9.656	9.774	9.436	11.127	9.568	10.375	11.085	9.15	9.227	8.83	9.278	9.274	8.7	9.735	9.89	9.899	10.068	9.962	9.432	9.356	10.029	9.557	8.82	10.883	8.141	8.844
A_24_P921050		8.675	7.692	8.221	7.123	9.244	7.526	9.343	9.54	8.476	7.796	7.883	8.21	7.435	9.237	7.768	7.448	6.908	9.006	7.85	9.091	7.789	9.963	7.149	8.096	9.189	8.314	8.18	9.094	8.519	8.596	8.703	8.222	8.323	8.114	8.577	8.604	7.777	9.002	9.029	8.622	8.828	9.507	8.497	9.439	8.272	8.387	9.095	7.436
A_23_P51996		7.905	7.304	7.804	7.772	7.507	7.459	8.653	8.873	7.311	8.089	8.323	7.415	8.193	9.111	8.503	7.296	7.986	7.207	7.785	7.456	7.617	8.045	8.208	7.939	7.048	8.471	7.344	8.056	8.656	6.881	6.943	6.751	7.022	7.319	6.791	7.303	7.717	7.461	8.514	7.724	7.888	7.98	7.548	7.899	6.76	8.613	6.845	6.826
A_23_P44956		14.297	13.834	14.43	13.177	13.307	13.175	14.155	12.917	12.662	13.747	14.862	13.878	13.531	15.286	13.549	13.82	15.769	13.156	14.201	13.723	13.787	12.966	13.038	12.826	14.056	15.358	13.452	15.012	15.04	14.152	13.619	14.304	13.86	12.471	13.565	14.009	13.674	14.633	14.642	13.937	14.111	13.828	14.748	13.711	13.97	15.948	13.004	13.078
A_23_P146997		7.186	7.499	7.481	7.344	7.385	7.399	7.441	6.602	7.228	7.294	7.416	7.322	7.556	7.315	6.778	7.507	6.705	6.656	6.785	6.58	7.282	7.123	6.748	6.94	8.083	7.03	7.47	6.927	7.47	7.139	6.802	7.268	8.005	6.75	6.882	7.891	7.099	7.87	7.62	7.215	6.809	7.427	6.927	6.787	6.767	6.694	7.117	7.545
A_24_P941708		7.345	7.571	7.17	7.113	6.926	7.002	7.418	6.971	7.059	6.881	6.945	6.738	7.403	7.892	6.982	7.364	7.051	6.968	6.898	7.158	7.221	6.958	6.904	7.211	7.802	7.562	7.192	7.286	7.493	7.147	6.873	7.539	7.326	6.918	7.19	7.464	7.394	7.802	7.604	6.815	6.131	6.401	6.611	6.912	6.272	7.103	6.9	7.051
A_24_P109661		6.982	6.818	6.86	6.916	7.06	6.958	6.703	6.995	6.829	6.853	6.533	6.642	7.083	6.707	6.745	7.23	6.163	6.81	6.62	6.156	6.874	6.611	6.708	6.717	7.32	6.2	7.036	6.844	6.64	7.402	7.054	7.14	7.13	6.873	6.802	7.321	6.7	6.733	6.638	6.787	6.451	6.694	6.163	6.22	6.673	6.546	6.963	7.069
A_23_P136874		7.02	6.879	7.727	6.656	7.095	6.823	6.915	6.838	6.951	6.72	7.423	6.731	6.792	7.142	6.397	6.739	7.267	6.515	6.665	6.818	6.682	7.299	6.947	6.562	7.116	7.242	6.571	7.337	7.177	6.944	6.774	6.824	7.056	6.903	6.957	6.752	6.317	7.279	7.082	7.348	8.084	7.645	8.035	6.705	7.056	7.3	6.805	6.53
A_23_P170581		6.175	6.233	6.995	6.272	6.517	6.253	6.257	6.35	6.069	6.211	6.114	6.467	6.628	6.35	6.245	6.397	6.469	6.193	6.089	6.242	6.211	6.417	6.445	6.233	6.257	6.244	6.079	6.313	6.388	6.049	6.247	6.243	6.138	6.28	6.216	6.219	6.296	6.108	6.314	6.583	6.701	6.36	6.617	6.219	7.592	6.58	6.078	6.403
A_23_P132654		6.346	6.461	6.855	6.379	7.187	6.606	6.309	6.972	7.189	6.464	6.514	6.713	6.696	6.381	6.536	6.528	6.634	6.888	6.978	7.106	6.573	6.688	7.001	6.629	6.813	6.679	6.552	6.527	6.268	7.125	6.337	7.317	6.692	6.624	6.806	6.303	6.586	6.3	6.518	6.345	5.829	6.952	6.635	6.807	6.928	6.715	6.925	6.291
A_24_P266880		14.487	14.744	14.393	14.321	15.188	14.598	14.921	15.801	14.735	14.333	14.615	13.983	14.346	14.943	15.263	13.9	14.73	14.931	14.98	15.868	14.615	14.98	14.611	14.707	14.748	15.607	14.509	14.937	14.589	15.153	14.571	14.777	14.557	14.37	15.012	14.366	14.366	14.45	14.797	14.492	14.661	14.711	14.313	14.965	14.13	14.005	14.675	14.308
A_23_P148175		6.404	6.341	6.02	6.198	7.016	6.332	6.428	6.537	6.183	6.444	6.525	6.732	6.508	6.295	6.302	6.387	6.008	6.582	6.342	6.626	6.232	6.348	6.406	6.354	6.37	6.919	6.536	6.462	6.463	6.427	7.066	6.361	6.318	6.023	6.258	6.28	6.17	6.29	6.387	6.847	7.558	7.448	7.106	6.663	5.92	6.688	6.365	6.696
A_24_P122682		7.426	7.323	7.682	7.079	7.165	7.258	7.299	6.933	6.693	7.363	7.367	7.411	7.421	7.525	7.225	7.38	6.51	6.861	7.273	6.871	7.15	7.183	6.975	7.063	7.59	6.834	7.331	7.008	7.239	7.187	7.168	7.342	7.238	7.007	7.044	7.266	7.228	7.39	7.35	7.382	7.356	7.314	7.458	7.059	6.217	7.222	7.114	7.163
A_23_P169470		8.161	8.553	8.199	8.315	8.357	8.175	8.305	8.472	8.241	8.303	8.621	8.465	8.323	8.7	8.548	8.638	8.291	7.699	8.343	8.361	7.774	8.257	7.713	7.887	8.746	8.171	8.631	7.887	8.154	8.511	8.215	8.631	8.532	7.849	8.31	8.729	8.706	8.558	8.428	8.24	7.874	8.408	8.107	8.023	6.998	8.079	8.23	8.115
A_24_P81740		12.992	13.265	12.333	13.152	14.425	13.6	13.646	15.082	13.568	12.867	13.438	13.333	13.469	13.603	14.249	12.993	12.963	14.111	13.552	15.912	13.228	13.729	14.406	14.27	13.339	14.036	13.853	13.052	12.555	13.885	12.972	13.368	13.46	13.541	13.433	13.03	13.309	13.156	13.177	13.357	13.087	13.224	12.05	14.665	13.726	12.304	14.023	13.191
A_23_P119042		13.133	14.33	14.101	13.28	13.13	12.226	13.346	12.57	13.186	13.055	13.26	13.209	13.307	13.163	13.799	12.802	13.922	12.139	14.911	15.232	12.004	13.24	12.701	14.101	12.887	13.863	13.466	12.277	13.236	13.368	13.744	14.97	13.099	12.572	14.505	13.188	13.144	13.07	14.124	13.405	11.746	13.386	13.753	12.271	11.826	13.39	12.175	14.265
A_24_P49411		8.961	9.129	8.86	9.164	9.275	9.204	9.641	10.815	9.981	9.45	9.299	9.489	9.232	10.149	9.829	8.529	8.626	9.651	9.744	9.798	9.022	9.585	9.451	9.466	9.828	9.256	9.24	9.307	9.144	9.663	9.238	9.777	9.099	10.129	9.563	9.07	9.53	9.124	9.131	8.928	8.538	9.441	8.892	10.218	8.658	9.502	9.656	8.538
A_23_P126135		9.944	10.229	10.144	10.361	11.059	10.783	10.6	12.369	10.202	10.488	11.038	10.345	10.769	10.406	10.533	9.494	10.439	10.818	10.14	11.917	9.899	10.93	11.301	11.401	10.388	10.935	10.753	10.325	10.089	10.467	9.729	10.295	9.812	9.411	9.487	10.723	10.5	10.407	10.644	10.87	9.726	10.34	9.552	10.636	10.641	9.997	9.424	10.121
A_32_P17615		7.201	6.841	6.712	6.426	6.625	6.439	6.998	7.484	7.443	6.732	6.06	6.832	6.957	7.159	7.381	6.963	6.656	6.959	7.436	6.962	6.087	6.872	6.346	6.833	7.405	6.624	6.926	6.864	7.045	7.079	7.148	7.302	6.933	7.295	6.802	7.216	7.122	6.498	6.59	6.603	6.414	6.916	6.177	7.068	6.584	6.747	6.862	6.693
A_23_P77020		10.672	10.63	10.656	10.639	10.722	10.553	11.008	11.303	10.685	10.844	11.102	10.715	10.485	11.409	11.659	10.117	10.971	10.27	11.047	11.604	10.336	10.672	10.783	11.007	10.849	11.001	10.773	10.816	10.878	10.329	10.514	10.931	10.502	10.342	10.677	10.793	10.624	10.904	10.945	10.652	10.568	10.484	10.545	10.606	10.31	10.833	10.422	10.628
A_23_P210872		7.592	7.534	6.8	7.316	7.754	7.164	7.559	7.467	7.907	7.563	7.458	7.572	7.223	7.309	7.323	7.052	7.425	7.756	7.621	8.322	6.95	7.593	7.253	7.477	7.56	7.586	7.43	7.547	7.228	7.5	7.217	7.631	7.553	7.017	7.562	7.549	7.486	7.569	7.375	7.715	7.925	7.924	7.345	8.011	6.628	7.245	7.788	7.171
A_24_P49447		7.35	6.807	7.141	6.9	6.787	6.824	7.451	7.301	6.696	7.207	7.298	6.64	6.889	7.404	7.392	6.621	7.048	6.883	7.188	6.88	7.004	7.262	7.063	7.12	6.792	7.189	6.6	7.312	7.433	6.704	6.754	6.606	6.189	6.891	6.699	6.642	7.016	6.888	7.228	6.693	7.308	7.091	6.904	6.847	6.359	7.568	6.573	6.349
A_23_P29939		12.382	12.198	12.124	13.328	11.961	13.589	11.824	13.483	10.174	11.869	10.556	12.604	14.087	12.068	11.981	13.034	11.984	12.95	9.917	12.51	12.022	11.469	13.578	12.011	11.069	13.822	12.524	9.684	11.226	12.489	12.164	12.97	12.143	13.124	11.747	13.07	12.776	11.956	11.535	12.578	12.692	11.696	10.551	12.259	13.581	9.467	12.149	13.211
A_24_P24092		7.006	6.68	7.008	6.889	7.258	6.917	6.703	6.547	6.592	6.708	6.735	6.742	6.87	6.606	6.736	7.125	6.314	7.463	6.618	6.571	6.514	6.897	7.163	6.936	6.787	6.539	6.977	7.187	6.872	7.029	7.103	7.013	6.426	6.42	6.791	6.791	6.547	6.651	6.807	6.887	7.51	7.195	7.225	6.058	6.489	7.253	6.758	7.22
A_23_P66306		8.91	8.618	8.711	9.034	9.069	8.551	8.353	8.171	8.508	8.879	8.026	8.825	8.844	8.137	8.268	9.036	8.063	9.457	8.503	8.581	8.038	8.757	9.006	8.625	8.499	8.245	8.66	8.581	8.289	8.777	8.835	9.559	8.203	8.315	8.981	8.835	8.613	8.427	8.186	8.806	9.61	9.696	9.283	8.015	9.189	8.17	8.548	9.215
A_23_P392457		6.207	6.169	6.151	6.26	6.395	6.155	5.942	6.303	6.356	6.327	6.05	6.243	6.37	6.321	5.986	6.241	6.106	6.128	6.218	5.82	6.131	6.391	6.216	6.06	6.315	6.034	6.182	6.149	6.142	6.074	6.054	6.632	6.247	6.346	6.241	6.376	6.015	6.179	6.036	6.025	6.305	6.736	6.986	6.128	6.263	6.127	6.377	6.146
A_24_P11462		6.572	6.462	6.159	6.552	6.835	6.832	6.263	6.358	6.415	6.444	6.416	6.585	6.471	6.531	6.577	6.736	6.25	7.64	6.756	6.753	6.569	6.254	6.757	6.655	6.638	6.483	6.64	6.516	6.504	6.985	6.708	6.938	6.306	6.232	6.695	6.959	6.653	6.62	6.554	6.262	6.578	6.327	6.745	5.996	6.101	6.482	6.514	6.943
A_32_P109794		8.374	7.946	9.276	8.175	8.146	8.08	8.558	7.715	7.79	8.495	8.787	7.857	7.85	8.666	7.757	7.97	8.65	7.644	8.312	7.972	8.19	7.603	7.953	7.653	8.155	8.779	7.782	8.856	9.542	8.229	8.114	8.3	7.428	7.777	8.273	8.124	8.128	8.807	8.719	8.371	8.548	8.263	8.804	7.446	7.315	9.859	6.892	7.714
A_23_P42353		7.082	6.427	7.051	6.121	6.1	6.8	6.729	7.245	7.362	6.087	6.019	6.258	6.248	6.394	7.745	6.16	7.451	6.233	6.847	7.39	6.207	7.18	6.532	6.574	6.26	6.029	6.845	6.321	6.217	6.746	6.303	6.244	6.914	6.16	7.303	6.68	6.708	6.31	6.156	6.022	9.368	6.53	6.225	5.933	7.132	6.224	6.641	6.449
A_23_P214411		6.274	6.458	6.212	6.195	6.26	6.125	6.381	5.927	6.018	6.369	6.368	6.119	6.05	6.505	6.375	6.29	6.208	5.911	6.44	5.891	6.053	6.013	5.972	6.202	6.494	5.984	6.171	6.249	6.639	6.304	6.133	6.32	6.201	6.249	6.327	6.425	6.22	6.42	6.47	6.551	5.844	6.168	6.856	5.96	5.793	6.451	6.087	6.116
A_23_P129433		6.886	6.802	6.339	6.564	7.438	6.754	6.41	6.729	6.654	6.771	6.39	6.829	6.466	6.465	6.513	6.629	6.448	7.676	6.536	6.575	6.461	6.785	7.222	6.959	6.62	6.443	6.815	7.174	6.669	7.248	7.425	7.092	6.488	6.462	6.595	6.915	6.68	6.479	6.613	7.466	7.704	7.512	7.201	6.149	6.508	6.698	6.756	7.202
A_23_P348257		8.07	7.337	7.006	6.303	6.125	6.12	6.735	6.924	6.679	6.267	7.126	5.879	6.398	6.751	6.924	6.658	6.446	6.113	7.762	8.714	6.506	6.467	6.149	7.355	6.452	6.704	6.209	6.144	6.224	6.302	6.666	7.477	6.521	6.05	6.837	6.296	6.261	7.181	6.3	6.062	5.933	6.428	6.727	6.129	6.422	6.225	6.406	7.129
A_23_P147431		11.96	11.77	11.451	11.956	13.699	12.692	13.062	13.694	13.337	12.428	12.755	12.533	12.311	12.557	13.09	11.313	12.76	13.024	12.411	14.253	12.173	13.761	13.066	13.064	12.753	12.694	13.103	12.778	12.096	12.433	11.914	12.524	12.347	12.413	12.671	12.532	12.279	12.416	12.614	12.494	13.436	13.491	12.442	14.094	12.446	11.764	13.03	12.41
A_23_P12514		10.584	11.4	11.149	11.021	11.201	9.853	11.385	9.791	10.869	10.957	11.44	11.028	10.472	10.371	11.602	10.816	11.522	10.694	12.085	11.181	10.654	11.176	10.579	11.11	10.954	11.015	10.602	9.194	10.923	11.299	11.345	12.244	11.02	11.101	11.791	10.96	11.271	10.792	10.568	11.59	10.023	10.359	11.871	10.753	9.488	11.243	11.023	10.829
A_24_P339611		7.937	8.525	8.747	8.335	8.343	7.854	8.476	7.587	7.693	8.356	8.381	8.444	8.272	8.516	8.674	8.683	8.47	7.865	8.86	8.214	7.969	7.581	7.941	8.144	8.62	8.038	8.306	7.812	8.895	7.833	7.853	8.536	8.038	7.633	8.139	8.281	8.295	8.922	8.243	8.375	7.185	7.73	8.547	7.813	8.006	8.708	7.878	8.327
A_24_P119165		10.177	10.112	10.971	10.397	10.284	10.066	10.262	9.215	9.771	10.639	10.413	10.764	9.929	9.726	9.628	10.286	8.453	9.135	10.448	8.084	10.081	9.55	9.966	9.542	10.599	8.452	10.567	10.666	11.01	9.945	10.359	10.923	10.298	9.01	9.981	10.913	10.388	11.05	10.735	10.519	9.826	10.286	11.067	9.116	8.93	11.255	9.348	10.129
A_24_P261383		8.046	7.478	8.359	7.718	7.935	7.688	8.609	8.253	7.963	8.291	8.21	7.871	7.689	8.43	7.795	7.761	7.913	7.529	8.136	7.292	7.502	7.708	7.878	8.03	8.043	8.206	7.83	8.425	9.246	7.3	7.895	7.316	7.503	7.627	7.423	8.102	7.902	8.305	8.8	8.149	7.991	7.981	8.315	7.647	7.563	9.539	7.416	7.455
A_24_P406664		6.911	6.941	6.752	6.556	7.492	6.837	7.007	7.329	7.265	6.869	6.958	7.17	6.7	6.53	6.545	6.81	6.288	7.284	6.832	6.517	6.615	7.072	6.555	6.756	7.277	6.337	6.794	6.875	6.835	6.856	6.917	6.888	7.078	6.63	7.001	6.968	6.616	7.163	7.117	6.746	7.553	7.596	7.577	6.933	6.627	6.708	7.796	7.1
A_24_P931583		8.157	7.753	7.101	8.304	9.3	8.449	7.438	7.668	7.847	7.785	6.932	8.333	7.971	6.515	7.174	8.644	6.768	9.752	6.899	6.712	7.334	7.92	9.169	8.807	7.134	7.453	8.546	9.306	7.775	8.588	9.136	8.43	7.358	7.552	7.665	7.895	7.766	7.28	7.595	9.15	9.187	8.896	8.333	6.665	8.863	8.136	8.581	9.175
A_23_P168836		7.319	8.062	8.574	7.555	8.153	7.861	7.938	8.97	8.566	7.472	7.422	8.231	7.595	7.451	8.452	7.697	7.902	8.501	8.997	9.458	7.592	7.87	8.66	8.745	7.95	8.219	8.048	8.157	7.8	7.881	7.743	8.455	7.682	8.039	8.106	7.894	7.461	7.906	7.975	7.824	7.917	7.428	7.704	8.228	9.877	7.362	8.151	7.672
A_24_P127051		14.124	14.148	13.77	14.148	15.682	14.342	14.615	15.485	14.744	14.362	14.882	14.67	14.471	13.63	14.398	14.066	12.313	14.808	14.562	13.089	14.752	15.748	14.726	14.836	14.389	13.133	14.26	14.501	13.6	14.461	14.056	14.479	13.9	13.894	14.471	14.155	13.595	14.194	14.08	14.015	14.836	15.092	15.087	13.814	13.941	13.422	14.822	13.669
A_24_P152793		9.195	9.464	10.187	10.021	8.899	9.856	9.375	8.757	8.845	8.626	10.086	9.317	9.127	10.012	9.73	9.757	8.271	8.768	10.604	9.098	9.949	8.367	9.301	9.826	9.707	9.545	9.323	9.589	10.121	9.622	9.317	9.681	9.37	9.155	9.809	9.355	9.601	10.042	9.93	9.474	9.291	8.825	10.128	9.643	7.219	9.572	8.867	9.399
A_23_P258340		12.053	11.738	12.074	11.817	11.86	11.739	12.18	12.059	11.933	11.541	12.113	11.722	11.604	12.632	12.021	11.684	11.884	11.644	12.324	11.358	12.413	11.692	11.238	11.848	12.199	11.953	11.364	12.226	12.438	12.257	11.628	12.095	11.615	11.335	12.064	11.611	11.686	12.403	12.354	11.465	11.095	11.674	11.15	11.363	11.111	12.451	11.858	11.577
A_32_P22364		6.687	6.52	6.183	6.853	7.397	6.988	6.334	6.546	6.246	6.579	6.188	7.253	6.785	6.203	6.393	6.974	6.21	7.626	6.371	6.248	6.333	6.58	7.104	7.109	6.586	6.313	7.236	7.504	6.712	6.714	7.541	7.037	6.371	6.572	6.432	6.787	6.491	6.317	6.539	7.334	7.327	7.744	6.698	5.942	6.219	6.819	7.169	7.838
A_32_P156136		8.139	7.651	8.394	8.286	8.1	8.404	8.053	7.971	7.649	8.052	8.288	7.835	8.132	8.461	7.3	7.91	8.726	7.123	8.021	8.051	8.112	7.408	7.938	7.92	8.09	8.785	7.855	8.647	8.808	7.572	8.121	7.48	7.976	7.336	7.549	8.309	7.705	8.304	8.538	8.076	7.85	8.258	7.978	8.025	7.046	9.119	7.397	7.779
A_23_P164284		6.487	6.298	7.184	6.423	6.887	6.439	6.174	6.242	6.202	6.355	6.217	6.668	6.718	6.167	6.123	6.559	6.235	6.492	6.213	6.026	6.131	6.363	6.813	6.493	6.471	6.317	6.721	6.554	6.328	6.598	6.733	6.723	6.141	6.049	6.247	6.213	6.276	6.193	6.239	6.648	7.124	7.44	7.19	6.081	7.539	6.627	6.407	6.76
A_32_P19135		6.919	7.414	7.42	7.264	6.53	7.069	7.183	7.565	7.27	6.615	6.56	7.341	7.438	7.346	7.496	6.808	6.747	7.355	7.836	7.674	7.15	6.764	7.255	7.318	7.716	7.116	7.348	6.725	6.845	7.23	7.07	8.009	7.358	7.585	7.461	7.256	7.039	7.019	7.193	6.932	6.439	6.294	6.59	6.782	6.44	6.518	7.808	7.117
A_23_P115022		6.327	6.131	7.983	6.174	6.466	6.207	6.053	6.295	5.785	6.197	5.957	6.518	6.26	6.116	6.228	5.993	6.199	7.446	6.158	6.044	6.261	6.135	6.924	6.583	6.366	6.235	6.248	6.382	6.168	6.332	6.63	6.693	6.438	5.882	6.015	6.407	6.067	6.104	6.173	6.656	7.057	6.618	6.294	6.259	7.902	6.154	6.271	6.702
A_23_P128706		8.817	9.738	9.08	9.421	9.502	9.395	8.869	8.63	9.452	8.831	9.862	9.281	9.376	9.57	9.506	9.844	9.557	9.519	9.885	10.394	9.207	8.57	9.585	9.833	9.263	9.703	9.447	8.977	8.729	9.888	9.298	9.529	9.497	9.125	9.616	9.607	9.375	9.392	9.096	9.184	8.363	8.899	8.528	9.692	9.095	8.54	9.333	9.864
A_24_P914088		11.943	11.914	12.212	12.178	10.938	12.018	11.963	10.313	10.896	11.626	12.225	11.646	11.615	12.98	11.512	12.316	11.075	11.008	12.524	10.256	12.428	10.313	11.414	11.514	12.167	11.716	11.386	12.346	12.898	12.265	11.727	12.073	11.69	11.536	11.87	11.661	11.425	12.634	12.629	11.525	10.578	10.352	11.106	11.218	10.896	13.046	10.754	11.536
A_24_P114334		7.173	7.337	7.173	7.652	7.365	7.763	7.646	7.9	6.86	7.201	7.633	7.15	7.955	7.777	7.623	6.964	6.793	7.475	7.309	7.12	7.364	7.241	7.903	7.498	7.436	7.235	7.316	7.247	7.802	6.746	6.942	6.733	7.034	7.276	6.845	7.003	7.126	7.361	7.801	7.378	7.115	7.303	6.911	7.356	6.262	6.967	7.099	6.919
A_24_P117138		9.158	8.737	10.11	9.324	9.131	9.294	9.576	8.969	8.901	9.534	9.624	9.509	9.096	9.253	8.098	8.831	9.33	8.382	8.999	7.584	8.834	9.194	8.688	8.503	9.687	8.568	8.879	10.021	10.18	8.883	9.229	9.122	9.124	8.239	9.176	9.512	8.593	9.986	9.967	9.711	9.672	9.856	9.681	8.103	7.822	10.401	8.946	8.695
A_24_P213396		12.507	12.71	12.473	13.491	12.33	12.826	12.717	13.082	11.929	12.38	12.272	12.657	13.775	12.332	12.59	12.603	12.175	12.515	12.562	12.525	12.198	12.214	12.932	12.681	12.447	12.783	12.502	12.127	12.427	12.07	12.156	12.578	12.217	12.366	11.956	12.771	12.583	12.101	12.089	12.413	12.049	11.995	11.547	12.415	13.226	12.26	11.838	12.251
A_23_P331992		6.236	6.404	6.216	6.197	6.125	6.378	6.197	6.787	6.304	6.062	6.328	6.206	6.725	6.482	6.473	6.158	6.202	6.15	6.17	6.602	6.231	6.223	6.041	6.279	6.403	6.644	6.208	6.008	6.146	6.261	6.286	6.31	6.216	6.126	6.268	6.288	6.364	6.26	6.248	5.811	6.07	6.169	6.361	7.024	5.892	6.162	6.411	6.048
A_23_P63896		7.302	6.547	7.542	7.146	6.894	7.071	7.838	7.787	6.563	7.144	7.279	6.922	7.555	8.469	7.269	6.471	7.663	6.785	7.209	7.372	7.258	7.28	7.458	7.412	6.707	7.935	6.694	7.599	7.905	6.742	6.3	6.619	6.562	7.435	6.845	6.765	6.935	7.215	8.12	6.921	8.752	7.369	6.786	7.734	6.801	7.677	6.195	6.444
A_32_P2177		8.336	7.409	7.547	7.87	8.15	7.899	6.862	6.923	6.459	7.621	6.547	7.709	7.981	6.685	7.286	8.173	7.616	9.384	6.515	7.793	7.19	7.141	8.344	7.633	7.154	8.521	7.673	7.012	7.326	7.714	8.181	8.161	6.813	6.943	7.107	7.64	7.612	6.813	7.067	8.457	8.884	8.184	7.442	8.135	7.721	6.565	7.479	8.533
A_32_P71736		6.585	6.967	7.016	6.838	6.247	6.85	6.736	6.69	6.703	6.384	6.926	6.557	6.902	7.015	6.893	6.909	7.061	6.439	6.822	6.736	6.605	6.538	6.69	6.777	7.011	7.07	6.654	7.035	7.035	6.736	6.486	6.88	6.703	6.471	6.836	6.726	6.682	6.965	6.817	6.555	6.897	6.554	6.873	6.645	7.15	7.032	6.142	6.568
A_23_P69491		12.226	12.364	12.538	12.166	12.954	12.198	12.738	13.294	12.585	12.719	13.234	12.625	12.202	12.449	12.406	11.709	12.8	12.34	12.389	13.014	11.663	13.028	12.671	12.454	12.603	12.471	12.169	12.557	11.913	11.985	11.88	12.484	12.313	12.015	12.352	12.371	12.089	12.776	12.394	12.431	12.871	13.312	12.837	13.09	12.059	12.272	12.199	11.763
A_32_P218228		9.323	8.717	7.252	9.385	9.575	9.657	6.847	7.841	6.781	8.202	6.605	8.844	9.381	6.989	7.433	10.163	6.025	10.019	6.605	7.104	7.972	8.428	10.563	9.725	7.39	7.01	9.626	7.683	6.912	8.904	9.784	8.998	7.951	8.457	7.913	9.034	8.721	7.081	7.284	9.077	9.569	9.19	7.76	6.934	9.112	6.494	9.1	10.278
A_24_P242299		8.154	7.276	8.686	7.796	7.16	7.597	8.89	8.559	7.123	8.406	8.398	7.231	7.832	9.476	7.789	7.442	9.531	7.064	8.155	7.949	7.679	7.713	7.711	7.831	7.284	10.255	7.355	8.692	10.052	7.063	7.598	6.856	6.796	7.781	6.846	7.156	8.023	7.55	8.916	8.236	8.063	7.563	8.334	7.927	6.77	9.811	6.166	6.869
A_24_P58579		10.505	10.817	11.001	10.532	11.148	10.703	11.059	11.039	10.953	10.869	11.763	10.849	10.645	10.224	10.195	10.444	10.019	10.663	10.827	9.843	10.574	11.092	10.701	10.985	10.925	10.195	10.354	10.662	10.313	10.776	10.754	10.494	10.585	11.021	11.021	10.251	9.39	11.221	11.12	10.427	11.278	11.524	11.318	10.544	10.001	10.524	10.46	10.478
A_23_P1871		7.896	7.332	6.261	8.389	8.786	8.209	6.185	7.152	6.42	7.252	6.086	7.96	8.191	6.425	6.946	8.885	5.757	9.132	6.559	6.159	6.957	7.643	9.44	8.278	6.433	6.057	8.359	6.802	6.365	8.364	8.716	8.375	6.834	7.479	7.09	7.774	7.7	6.407	6.634	7.991	8.302	8.149	6.74	5.916	8.6	6.149	8.189	9.403
A_24_P161581		8.925	8.504	7.008	8.547	9.044	8.269	7.387	7.645	7.202	8.599	6.709	8.531	8.505	7.192	8.576	9.714	6.674	9.423	7.835	7.083	7.674	8.655	8.408	8.137	7.612	6.633	8.576	7.508	7.346	8.231	8.536	8.655	7.63	7.892	7.854	8.477	8.634	7.075	7.504	8.304	9.386	9.199	8.807	6.615	9.232	7.108	8.7	9.053
A_23_P211007		6.698	6.84	6.728	6.72	6.152	6.743	7.022	6.58	6.159	6.87	6.77	6.076	6.7	7.362	7.059	6.464	6.866	6.59	6.777	6.364	6.744	6.205	6.501	6.696	6.505	7.253	6.6	7.111	7.805	6.133	6.368	6.272	5.976	6.605	6.148	6.232	6.446	6.674	6.806	6.274	6.743	5.993	6.078	6.226	5.935	7.319	5.868	6.061
A_23_P52903		6.346	6.591	6.451	6.436	6.232	6.519	6.56	6.403	6.669	6.526	6.632	6.494	6.513	6.567	6.763	6.446	6.113	6.334	6.687	6.53	6.462	6.541	6.1	6.377	6.811	6.217	6.45	6.192	6.343	6.669	6.577	6.837	6.603	6.729	6.935	6.538	6.45	6.378	6.583	6.208	6.744	6.592	6.889	6.302	5.808	6.18	6.833	6.531
A_23_P156198		6.828	7.148	7.154	7.299	7.242	7.205	6.897	7.623	7.193	7.067	6.966	7.104	7.19	6.961	7.32	7.111	7.5	6.634	8.198	7.609	7.123	6.855	7.242	7.028	7.464	7.177	7.258	7.024	7.171	7.326	7.03	8.059	7.259	6.82	7.633	7.526	7.396	7.307	7.248	6.785	7.293	6.945	7.038	7.019	6.357	6.928	6.889	7.361
A_23_P144179		6.868	6.71	6.996	6.463	6.9	6.755	6.797	6.487	7.138	6.718	6.697	7.146	6.662	6.683	6.442	6.704	7.092	6.553	6.772	7.125	6.462	6.941	6.378	6.679	7.055	6.977	6.834	6.769	6.945	6.941	7.026	7.055	6.877	6.517	7.005	7.086	6.791	7.078	6.714	7.292	6.646	7.014	7.503	6.942	6.057	6.964	6.72	6.812
A_23_P27180		6.433	6.735	6.707	6.852	6.46	6.641	6.825	6.567	6.638	6.64	6.852	6.93	6.657	6.984	7.044	6.886	7.133	6.222	6.815	6.747	6.793	6.364	7.085	6.921	6.923	6.632	6.711	6.752	6.826	6.142	6.519	6.747	6.451	6.538	6.646	6.646	6.712	6.774	6.892	6.224	6.204	6.681	6.844	6.78	6.554	6.775	6.586	6.449
A_23_P7412		9.618	5.949	5.822	5.821	10.199	5.783	9.077	11.797	9.418	8.276	9.217	9.884	9.162	9.872	9.727	5.781	8.533	9.175	9.281	9.574	10.057	5.819	9.787	8.872	8.655	9.35	8.636	5.823	8.386	8.334	8.214	9.36	8.045	10.067	8.878	8.239	5.695	8.27	5.773	8.194	8.943	9.473	8.01	10.386	8.835	8.578	9.376	8.917
A_32_P138366		15.381	14.711	12.984	15.929	15.755	15.232	12.608	13.466	11.956	15.001	10.726	14.99	16.171	10.834	13.565	16.493	8.492	15.763	11.57	10.891	12.813	15.193	15.165	13.993	13.001	10.653	14.921	11.57	12.307	14.548	14.985	15.965	13.371	15.352	14.402	15.423	14.851	12.388	12.351	14.688	15.067	15.127	13.875	11.12	15.882	10.887	15.029	15.846
A_23_P254353		7.672	7.93	7.049	7.212	7.776	7.02	7.367	6.946	7.48	7.309	6.903	7.173	7.172	7.503	7.877	7.645	6.985	7.472	8.455	7.611	7.173	7.268	7.407	7.114	7.495	7.147	7.817	7.616	7.163	7.918	7.658	8.058	7.406	7.385	7.108	7.89	7.763	7.473	7.071	7.832	7.651	7.682	7.328	6.764	7.081	7.644	7.501	7.77
A_24_P109432		7.684	7.069	7.71	7.433	7.461	7.436	7.58	6.825	7.224	7.216	7.757	7.165	7.118	7.431	6.988	7.307	7.293	7.247	7.371	7.36	7.192	7.01	7.216	7.246	7.547	7.574	7.066	7.861	7.673	7.084	7.307	7.184	6.776	7.044	7.832	7.356	7.28	8.042	7.899	7.191	7.259	7.13	7.125	6.963	6.043	8.263	7.197	7.344
A_32_P64263		6.897	6.212	6.226	6.247	6.724	6.22	6.358	6.315	6.301	6.838	6.583	6.376	6.467	6.272	6.212	6.565	6.508	6.444	6.269	6.311	6.086	6.295	6.054	6.028	6.512	6.264	6.109	6.29	6.181	6.382	6.081	6.828	6.256	6.428	6.274	6.496	6.205	6.237	6.168	6.087	6.694	6.644	6.812	6.197	6.725	6.624	6.604	6.053
A_23_P131771		6.596	6.643	6.153	6.486	6.626	6.872	7.051	7.755	6.986	6.368	6.641	6.839	6.879	6.918	7.34	6.655	6.334	7.161	6.992	7.107	6.793	6.986	7.016	6.955	7.046	6.749	6.957	6.629	6.602	6.653	6.382	6.769	6.531	6.961	6.745	6.687	6.84	6.663	6.799	6.32	6.567	6.46	6.232	6.814	5.854	6.55	7.15	6.546
A_24_P313262		7.025	7.257	7.127	7.266	6.826	7.05	7.299	7.696	7.239	7.188	6.816	7.038	7.196	7.103	7.494	7.096	7.112	7.275	7.729	7.59	7.165	7.012	6.8	7.32	7.497	7.495	7.131	7.11	7.387	6.738	6.981	7.452	6.903	7.55	7.164	6.884	6.984	7.447	7.376	6.95	6.456	6.604	7.142	6.947	6.303	6.86	6.873	7.07
A_24_P283000		6.092	6.223	6.234	6.182	6.07	6.187	6.123	6.273	6.349	6.019	5.919	6.322	6.317	6.073	6.354	6.236	5.797	7.054	6.58	6.993	6.19	6.062	6.247	6.496	6.524	6.239	6.193	6.123	6.085	6.539	6.261	6.974	6.291	6.428	6.406	6.163	6.19	6.104	6.323	5.928	6.45	6.244	6.396	6.022	6.006	5.919	6.797	6.241
A_23_P104199		8.01	7.878	8.495	7.486	7.655	7.211	8.102	7.267	7.671	7.887	8.513	8.072	8.029	7.838	6.704	7.876	8.705	7.009	7.975	8.235	7.121	7.326	7.122	7.617	7.315	8.622	7.156	7.445	7.723	7.248	7.099	7.649	7.326	7.256	7.486	7.446	7.055	7.979	8.492	7.491	7.38	7.654	7.798	8.072	6.307	7.803	6.965	7.864
A_23_P84929		8.669	9.577	8.19	9.775	9.066	9.192	8.116	8.927	7.52	8.399	7.66	9.28	10.171	8.228	8.385	9.42	8.073	9.569	7.757	9.128	8.969	8.319	10.073	8.375	8.055	8.757	9.22	7.443	7.82	9.666	9.069	9.607	8.802	9.117	8.24	9.978	9.477	8.12	8.317	8.736	8.515	8.727	7.544	8.871	9.213	6.799	9.319	9.947
A_23_P93623		11.57	11.718	11.674	11.447	11.783	11.293	11.49	11.24	11.346	11.372	11.045	11.606	11.313	11.472	11.645	11.602	12.188	11.651	11.592	12.609	11.822	11.123	11.356	11.405	11.68	12.162	11.395	11.468	11.619	11.57	11.296	12.056	11.541	11.073	11.495	11.779	11.785	11.532	11.006	11.734	11.378	11.31	11.435	11.735	11.307	11.356	11.678	11.598
A_23_P24104		8.016	8.489	8.701	7.92	9.611	8.71	9.71	10.094	10.269	8.586	9.173	9.187	8.03	8.909	7.551	8.033	9.168	8.41	8.429	8.687	8.782	10.185	8.712	8.886	9.416	8.182	8.866	9.819	8.765	8.93	8.984	8.71	10.071	8.704	9.147	8.781	7.924	9.711	9.182	9.359	8.161	10.448	9.219	8.978	7.645	10.373	9.765	8.584
A_24_P93371		6.773	7.284	7.085	6.947	7.076	6.998	7.018	6.78	7.42	6.688	7.197	7.24	6.858	7.252	7.244	7.019	7.248	6.809	7.642	7.771	7.037	6.884	6.873	7.037	7.191	7.281	7.013	6.88	7.052	7.366	6.95	7.848	7.31	6.928	7.711	7.182	7.388	7.336	7.066	7.118	6.614	7.069	7.083	7.207	5.974	7.008	7.347	7.248
A_24_P80532		6.835	6.778	6.991	6.804	7.138	7.138	7.546	7.802	7.763	7.209	7.714	7.227	7.112	7.811	6.575	6.51	7.339	7.165	6.862	7.313	6.941	7.657	7.111	6.821	7.306	7.419	6.845	7.695	7.344	6.907	7.242	7.343	7.18	7.383	7.494	7.337	7.066	7.322	7.264	7.838	8.167	8.829	8.243	7.75	6.165	7.632	7.568	6.487
A_23_P216080		8.402	7.889	9.107	8.56	8.586	8.627	8.76	8.112	8.544	8.27	9.116	8.07	8.262	9.218	8.172	7.901	9.007	8.122	8.184	8.576	8.646	8.192	8.631	7.934	8.117	9.123	7.856	9.187	8.95	8.253	8.011	8.329	7.626	7.735	8.098	8.271	8.57	8.702	8.637	8.914	8.82	9.125	8.978	8.482	7.177	9.431	7.827	7.819
A_24_P344711		8.884	9.218	9.449	9.536	8.764	9.295	9.061	8.444	9.046	9.206	9.178	9.433	9.612	9.622	9.412	9.7	8.374	9.335	9.047	8.982	8.614	8.703	9.065	8.981	8.844	8.582	8.816	8.353	8.218	8.969	8.447	9.734	8.876	9.352	9.142	9.096	9.486	9.197	8.386	8.602	9.08	8.641	8.653	8.78	9.351	8.206	9.19	8.893
A_23_P211436		8.024	8.624	8.419	9.01	8.387	8.928	8.269	9.115	8.63	8.593	8.585	8.669	9.352	8.689	9.256	8.56	8.409	8.237	8.834	9.059	8.155	8.277	9.194	8.943	8.295	8.519	8.793	7.943	8.166	8.297	7.994	8.702	8.728	8.426	8.131	8.816	8.589	8.283	8.353	8.358	7.387	8.049	7.579	8.887	7.953	7.245	8.239	8.504
A_23_P18806		6.894	7.062	7.21	7.066	7.185	6.948	7.278	6.891	7.027	7.041	7.321	7.021	7.093	7.166	6.861	6.927	7.722	7.01	7.372	7.604	7.007	6.732	6.995	7.053	7.109	8.083	7.061	7.182	7.327	6.911	6.937	7.298	7.029	6.778	7.199	7.062	6.947	7.481	7.212	7.254	7.635	7.469	7.547	7.409	6.896	7.223	6.867	6.923
A_23_P342934		7.452	7.768	7.968	7.834	8.658	8.569	7.431	8.618	8.673	7.241	7.647	8.182	8.14	8.126	8.236	7.202	6.605	8.472	7.836	8.627	8.217	8.325	8.277	8.365	8.15	7.326	8.369	7.61	7.275	8.183	7.172	7.965	8.36	7.875	8.062	7.777	7.153	8.205	8.4	7.404	7.044	7.846	7.066	8.344	7.695	6.721	8.73	7.689
A_32_P175098		7.033	7.15	7.082	7.163	7.773	7.237	6.669	7.065	6.914	6.763	6.582	7.026	6.969	6.787	6.73	7.049	6.624	7.27	7.2	6.965	7.161	6.877	7.051	6.906	7.435	6.79	6.804	7.141	7.024	7.289	6.819	7.313	7.138	6.85	7.066	7.143	6.834	7.142	7.224	7.013	6.808	6.738	6.971	6.738	7.178	7.186	6.941	6.842
A_23_P96990		8.335	8.353	8.07	8.469	8.116	8.175	8.056	7.513	7.577	8.161	8.503	8.133	8.392	9.074	8.541	8.484	8.778	7.606	8.265	8.322	8.007	7.669	8.197	8.035	8.4	8.794	8.548	8.249	8.738	8.166	7.946	8.446	8.218	7.485	8.045	8.6	8.625	8.513	8.414	8.278	7.499	8.056	8.032	7.759	6.953	8.459	7.366	8.248
A_24_P578437		9.385	10.117	9.848	9.563	8.519	9.801	9.305	7.691	8.48	8.801	9.324	9.155	9.568	9.173	9.942	9.263	6.382	8.816	9.666	7.022	9.927	8.455	9.183	9.758	10.045	6.929	9.294	9.073	9.084	9.729	9.537	9.782	9.714	9.616	9.894	9.556	9.064	9.556	8.783	8.961	7.685	7.816	8.3	7.171	7.788	9.067	9.326	9.86
A_23_P410746		6.507	6.517	6.754	6.625	7.255	7.027	6.753	7.329	7.208	6.63	6.946	7.052	6.66	6.939	6.562	6.429	6.691	6.694	6.431	7.077	6.545	7.456	7.02	6.385	6.995	7.123	6.801	7.105	6.534	6.519	6.173	6.781	7.029	6.431	7.01	7.163	6.7	6.839	6.852	6.766	7.626	7.508	6.767	7.212	6.621	7.054	6.977	6.366
A_23_P68773		6.972	7.094	6.932	6.671	6.981	6.937	7.109	6.717	8.197	7.421	7.624	7.326	6.959	6.868	6.789	6.555	7.379	6.587	6.892	6.922	6.455	7.338	6.23	6.499	7.645	6.852	6.864	6.997	6.47	6.795	7.058	7.355	7.22	7.038	7.13	7.55	6.793	6.974	6.703	6.81	6.372	7.4	7.273	7.274	5.954	7.191	7.402	6.627
A_23_P107750		6.893	7.414	7.288	6.482	6.574	6.357	6.77	6.465	6.91	6.667	6.716	6.832	7.096	6.494	6.853	6.844	6.467	5.882	7.233	7.048	6.163	6.922	5.999	6.771	6.793	6.499	6.69	6.28	6.736	6.514	6.951	7.322	6.997	6.001	7.13	6.745	6.415	6.685	7.008	7.1	6.109	7.679	7.847	6.405	5.785	6.748	6.139	7.62
A_24_P50950		7.234	7.595	7.826	6.592	7.21	6.979	7.501	8.458	8.173	6.862	6.765	7.367	6.754	7.656	7.777	7.159	6.97	7.49	7.975	8.306	7.092	7.707	7.45	7.771	7.978	7.569	7.153	7.259	6.93	7.634	6.956	7.631	7.915	6.977	7.46	7.577	7.212	7.608	7.464	7.179	6.201	7.519	7.117	7.989	7.616	7.25	8.298	6.534
A_32_P163247		8.971	12.176	11.338	11.044	10.605	11.043	10.326	8.007	9.223	10.084	11.287	9.928	10.906	9.587	9.787	10.853	11.334	9.025	11.214	12.778	9.776	9.861	9.779	11.077	10.164	11.4	10.408	8.972	11.074	9.541	9.682	11.156	10.025	8.337	9.78	9.079	9.312	10.986	12.675	9.897	8.393	10.439	9.935	8.197	6.708	10.896	9.417	11.711
A_32_P209472		7.582	7.353	7.325	6.989	7.615	7.48	7.997	8.258	8.093	7.283	7.571	7.621	7.275	7.921	7.36	7.163	7.711	7.433	7.583	7.783	7.186	8.044	7.39	7.498	7.762	7.81	7.554	8.022	7.76	7.4	7.625	7.695	7.689	7.255	7.562	7.93	7.729	7.836	7.937	7.484	7.713	8.317	7.666	7.933	6.52	8.351	7.896	7.198
A_23_P24784		7.867	8.219	9.692	7.627	8.327	7.632	8.771	8.726	8.308	8.311	8.235	8.2	7.514	8.461	7.792	7.488	8.349	8.345	8.816	8.418	8.46	8.635	8.618	8.135	8.397	7.811	8.03	8.232	7.901	8.141	8.093	8.093	8.099	7.667	8.171	7.679	8.174	7.912	7.509	8.183	8.196	7.858	7.508	8.401	9.321	8.248	8.435	7.626
A_23_P111995		6.236	6.393	7.045	6.328	6.146	6.321	6.17	6.204	6.109	6.285	5.998	6.32	6.482	6.268	6.223	6.272	5.881	6.382	6.262	6.259	6.194	6.334	6.29	6.141	6.411	6.245	6.265	6.114	6.178	6.329	6.406	6.697	6.025	6.182	6.394	6.41	6.484	6.137	6.253	6.417	5.829	6.016	5.925	5.935	6.183	6.077	6.198	6.461
A_23_P142447		12.642	13.046	12.492	12.674	14.283	13.278	13.573	14.817	14.07	13.06	13.51	13.263	13.161	13.672	13.86	12.404	12.59	13.326	14.062	15.393	12.93	14.084	13.616	13.86	13.597	13.213	13.245	13.148	12.573	13.872	12.826	13.586	13.428	13.652	13.979	13.103	12.952	13.146	13.236	12.788	12.411	13.565	12.251	14.229	12.934	12.698	13.986	12.984
A_23_P94683		6.534	6.633	6.488	6.734	6.517	6.592	6.64	6.528	6.485	6.556	6.609	6.617	6.704	6.944	6.774	6.672	7.025	6.481	6.966	7.008	6.418	6.396	6.656	6.868	6.65	6.821	6.769	7.048	6.972	6.626	6.563	6.683	6.476	6.492	6.457	6.816	6.803	6.561	6.72	6.714	6.366	6.444	6.025	6.413	7.401	6.508	6.144	6.421
A_23_P155179		6.808	6.841	6.384	6.792	7.153	6.807	6.815	7.313	7.016	6.911	6.883	7.013	6.893	7.435	7.321	6.68	6.441	6.751	7.169	7.126	6.728	6.841	6.834	6.906	7.064	6.969	6.847	6.695	6.807	6.936	6.484	7.405	6.947	6.722	7.145	7.039	6.964	6.992	7.078	6.907	6.556	6.817	6.83	6.865	6.081	6.702	7.056	7.047
A_23_P74278		8.632	7.902	8.601	8.439	8.517	8.834	8.653	9.344	8.496	8.686	8.857	8.245	8.424	8.973	8.761	7.74	9.66	8.595	8.834	9.006	8.427	8.961	9.015	8.36	8.654	9.733	8.477	9.216	9.43	8.19	8.314	8.667	8.121	8.141	8.446	8.416	8.474	8.569	9.156	9.191	10.454	9.359	9.142	8.475	8.095	9.086	7.561	7.833
A_24_P324141		7.523	7.145	8.79	7.515	8.726	7.614	6.803	7.527	7.289	7.2	6.573	7.901	7.428	6.674	7.199	7.988	6.489	9.478	7.079	6.961	6.812	7.622	9.176	8.672	6.941	7.152	7.787	8.017	6.911	8.584	8.718	8.268	6.844	7.249	7.377	7.388	7.397	6.758	6.856	7.673	8.756	8.31	7.747	7.021	10.542	7.21	7.644	8.359
A_24_P697573		8.513	7.645	6.794	8.195	9.029	8.341	6.707	7.379	6.949	7.491	6.42	8.146	8.051	6.419	7	8.456	6.271	8.849	6.54	6.611	7.336	7.892	9.499	8.553	7.072	6.917	8.727	7.659	6.961	8.705	9.218	8.228	7.399	7.297	7.053	8.009	7.674	6.901	7.06	8.404	9.215	8.516	7.902	6.408	8.407	6.836	8.577	9.295
A_23_P256297		6.332	6.531	6.397	6.577	6.635	6.518	6.39	6.149	6.43	6.412	6.53	6.55	6.209	6.452	6.7	6.34	6.501	6.114	6.47	6.571	6.334	6.154	6.082	6.309	6.543	6.302	6.459	6.13	6.305	6.287	6.287	6.802	6.333	6.253	6.705	6.726	6.473	6.379	6.28	5.978	6.538	6.364	6.318	5.976	5.92	6.285	6.216	6.477
A_24_P318319		6.4	6.651	7.105	6.665	6.583	6.563	6.793	6.626	6.87	6.435	6.978	6.714	6.691	6.924	6.862	6.86	6.938	6.544	6.909	6.728	6.628	6.532	7.048	6.73	6.895	7.011	6.582	6.878	6.731	6.581	6.639	6.72	6.494	6.57	6.852	6.875	6.711	6.927	6.818	6.372	6.942	6.921	7.195	6.569	7.65	7.11	6.488	6.553
A_23_P145584		7.751	7.302	7.608	8.263	8.17	8.701	7.583	8.291	7.678	7.65	8.156	8.262	8.606	7.559	7.191	8.398	7.286	8.458	7.117	7.43	7.336	8.06	8.435	7.224	7.39	7.932	7.857	7.233	7.149	7.575	7.643	8.228	7.441	7.977	7.987	8.225	7.762	7.698	7.91	8.179	8.458	8.467	7.836	7.673	7.324	7.166	8.301	7.796
A_23_P71591		9.452	8.603	8.965	8.642	9.109	8.218	9.25	7.912	8.459	9.177	9.687	8.599	8.437	9.52	8.581	9.295	9.752	8.115	9.245	8.999	8.396	8.543	8.487	8.841	8.866	9.17	8.354	9.518	9.506	8.711	8.722	8.409	8.269	8.084	8.601	8.614	8.212	9.625	9.653	8.722	8.906	9.215	9.311	8.731	8.767	10.403	8.331	8.485
A_23_P404606		10.682	9.68	10.896	9.89	10.611	10.384	11.221	12.047	10.882	10.576	10.168	10.119	9.603	11.382	10.443	9.497	10.626	10.689	10.084	10.892	9.855	11.408	10.305	9.895	10.701	11.282	10.349	11.295	11.528	10.186	10.535	10.444	9.693	10.46	11.009	10.731	10.888	10.734	11.591	10.685	11.492	11.337	10.783	10.924	10.397	11.505	9.823	9.931
A_23_P131534		6.792	6.281	7.257	7.142	6.894	6.713	6.11	6.216	5.785	6.395	6.018	6.662	7.254	6.142	6.379	8.036	5.833	6.801	6.162	6.204	6.155	6.805	7.693	6.314	6.268	6.119	6.571	6.162	6.002	6.842	6.823	7.653	6.262	7.27	6.539	6.726	6.445	6.12	6.011	6.211	6.644	6.683	6.307	5.877	8.327	5.906	6.663	7.183
A_23_P25019		7.109	6.587	6.816	6.677	6.998	6.668	6.885	6.346	6.817	6.893	7.068	6.842	6.793	6.901	6.716	6.95	7.104	7.129	6.987	6.919	6.77	6.704	6.511	6.903	6.923	7.117	6.808	7.568	7.247	7.012	7.307	6.938	6.621	6.571	6.832	6.956	6.745	7.153	7.079	6.975	7.726	7.202	7.599	6.718	6.274	7.666	6.328	6.726
A_24_P294931		8.102	8.321	8.046	8.29	9.1	8.229	8.076	8.256	8.405	8.396	8.594	8.631	7.834	7.908	8.671	8.262	8.449	8.291	9.042	9.149	7.795	8.214	8.569	8.571	8.442	8.208	8.6	8.315	8.103	8.607	8.358	8.825	8.223	8.057	8.402	8.534	8.402	8.432	8.082	8.481	7.758	8.54	9.314	8.355	7.995	8.01	8.596	8.521
A_23_P319520		6.232	6.349	5.921	6.188	6.531	6.234	6.244	6.415	6.275	6.264	5.895	6.407	6.193	6.153	6.206	6.371	5.895	6.583	6.143	6.15	6.016	6.564	6.045	6.36	6.479	5.962	6.118	5.96	6.246	6.258	6.467	6.913	6.109	6.24	6.462	6.302	6.23	6.083	6.108	6.258	6.374	6.517	6.514	5.829	5.973	6.18	6.588	6.269
A_23_P113184		7.404	7.851	7.339	7.909	8.046	7.489	7.227	6.987	7.614	7.583	7.903	7.859	7.795	7.42	7.724	8.079	7.564	7.377	7.868	8.252	7.359	7.416	7.576	7.669	7.618	7.457	8.007	6.992	7.211	7.779	7.449	8.155	7.677	7.32	7.75	8.139	8.014	7.919	7.388	7.624	6.692	7.137	7.584	7.107	6.68	7.001	7.488	8.165
A_23_P14853		6.513	6.577	6.321	6.22	7.062	6.428	6.074	6.32	6.295	6.277	6.386	6.485	6.298	6.415	6.717	8.143	6.607	6.252	6.771	6.982	6.263	6.541	6.336	6.582	7.401	6.934	6.788	6.324	7.028	7.375	7.155	6.848	6.77	6.379	6.831	6.997	6.935	7.108	6.124	7.476	6.492	5.929	6.478	6.385	5.872	6.66	6.449	6.591
A_23_P20676		7.143	7.199	6.853	7.367	7.241	7.161	7.255	6.729	7.185	7.165	7.215	7.123	7.277	7.094	7.243	7.523	7.192	6.595	7.22	7.546	7.127	6.265	6.909	7.194	7.393	7.406	7.327	7.135	7.398	7.151	7.528	7.53	7	6.965	7.2	7.406	7.112	7.712	7.439	7.281	5.927	6.813	6.446	6.934	6.233	7.026	6.966	7.659
A_32_P150928		17.053	17.118	16.858	16.047	17.743	16.513	17.267	17.854	17.462	17.478	16.92	17.278	16.559	16.738	16.83	16.954	17.175	16.92	17.288	17.353	16.004	18.024	16.579	16.888	16.747	17.34	17.084	17.165	17.3	16.404	17.232	17.141	17.097	16.57	16.757	17.312	17.278	16.662	16.662	17.575	18.114	18.122	18.142	17.199	17.021	17.494	17.42	16.7
A_24_P77364		8.66	8.462	9.002	8.33	7.876	8.344	8.431	7.36	7.837	8.123	8.539	8.588	8.762	9.041	8.114	8.95	9.058	7.972	8.095	8.207	8.588	7.188	7.613	7.852	8.776	8.39	7.965	8.353	9.295	8.525	8.152	9.341	8.596	7.689	8.751	8.469	8.433	9.094	8.82	8.305	8.247	7.693	8.159	7.658	7.165	9.156	8.118	8.625
A_23_P200252		6.75	6.724	6.774	6.698	6.433	6.506	6.839	6.265	6.781	6.917	6.741	6.869	6.835	7.189	6.79	6.944	6.706	6.353	7.057	7.207	7.172	6.163	6.51	6.342	6.55	7.291	6.6	6.809	6.835	6.578	6.531	6.716	6.484	6.779	6.72	7.18	7.051	6.885	6.618	6.648	6.36	6.8	6.798	7.258	6.189	6.644	6.754	6.672
A_24_P831005		6.152	6.24	6.082	6.002	6.307	5.99	6.293	5.961	5.889	6.337	6.067	6.398	6.507	6.23	6.059	6.158	6.01	5.939	6.33	6.023	6.051	5.949	5.809	5.964	6.529	6.232	6.066	5.938	6.367	6.173	6.089	6.386	6.281	5.992	6.187	6.426	6.119	6.179	6.277	5.994	6.146	6.36	6.095	6.031	5.823	6.224	6.058	5.976
A_23_P22473		6.397	6.822	6.797	6.878	6.623	6.668	6.35	6.372	6.55	6.212	6.526	6.864	6.855	6.46	6.802	6.888	6.715	6.65	7.062	7.297	6.794	6.453	6.92	6.884	6.789	7.029	6.61	6.454	6.352	6.815	6.552	7.13	6.776	6.496	6.949	6.681	6.597	6.646	6.564	6.64	6.715	6.742	6.126	6.542	6.158	6.29	6.797	6.651
A_23_P99320		6.813	6.487	7.146	6.532	6.51	6.459	6.579	6.952	6.606	6.45	6.231	6.708	6.618	6.632	6.25	6.504	6.787	6.213	6.629	6.882	6.528	6.685	6.593	6.534	7.045	7.167	6.707	6.481	6.608	6.779	6.494	7.093	7.009	6.232	6.278	6.972	6.633	6.649	6.51	6.407	6.864	6.694	5.933	6.874	6.494	6.599	6.906	6.387
A_23_P215341		6.24	6.382	7.695	6.411	6.004	6.294	6.198	5.824	6.287	6.139	5.986	6.239	6.545	6.632	6.326	6.317	6.593	6.052	6.341	6.503	6.428	6.087	6.316	6.261	6.448	6.699	6.226	6.395	6.676	6.361	6.245	6.668	6.276	6.081	6.322	6.554	6.559	6.51	6.414	6.125	5.727	6.255	5.892	6.291	6.21	6.345	5.87	6.156
A_23_P151506		9.594	8.855	7.8	9.596	8.355	9.167	8.174	8.306	6.638	7.915	6.992	8.8	10.369	8.225	7.795	10.41	6.839	9.915	6.511	8.323	8.759	8.042	9.221	8.345	8.222	7.181	9.108	6.554	7.601	8.828	7.83	9.574	8.051	8.737	8.113	10.005	9.117	8.057	8.714	9.194	9.102	9.309	6.865	8.079	10.493	6.45	9.159	9.709
A_32_P22263		7.748	7.857	8.079	8.011	6.891	7.911	7.952	7.168	7.846	7.635	7.86	8.124	7.892	7.979	7.643	7.837	7.835	7.318	7.885	6.988	8.175	7.508	7.963	7.68	8.155	7.688	7.819	7.547	7.962	7.5	7.92	7.862	7.66	7.87	7.778	8.083	7.662	8.095	7.891	7.923	7.45	7.571	7.655	7.331	7.17	8.384	7.122	7.291
A_23_P37778		7.589	8.075	7.179	7.679	8.263	7.737	7.798	8.091	8.18	7.462	7.838	7.854	7.919	8.391	8.279	7.748	7.518	7.927	8.323	9.12	7.731	7.479	8.341	8.223	7.889	8.242	7.925	7.715	7.499	8.411	7.564	8.108	7.941	7.77	7.903	7.913	8.165	7.7	7.938	7.676	7.475	8.142	7.475	8.954	7.022	7.574	8.247	7.698
A_32_P50522		9.304	9.665	9.164	9.47	9.799	9.421	9.182	9.89	9.495	9.344	9.224	9.54	9.55	9.2	9.489	9.102	8.164	9.703	9.794	9.1	8.829	9.461	9.407	9.36	9.723	8.586	9.449	9.04	8.943	9.428	9.132	9.969	9.39	9.563	9.576	9.461	9.187	9.039	9.299	9.486	9.595	9.253	8.744	9.15	9.276	8.936	9.542	9.078
A_24_P313822		7.78	7.089	7.54	7.483	8.298	7.363	6.794	6.934	7.007	7.414	6.795	7.831	7.685	6.548	6.873	7.978	6.992	8.029	6.974	6.87	6.716	7.801	8.195	7.337	6.878	7.151	7.779	7.466	7.225	7.45	8.124	7.991	7.071	7.03	7.188	7.387	7.135	6.731	6.875	8.082	9.02	9.184	8.481	7.029	8.762	7.246	7.714	8.419
A_23_P48637		6.993	7.104	6.983	7.073	7.122	7.415	7.415	8.015	7.333	7.24	7.388	7.098	7.493	7.041	7.242	6.702	7.776	7.156	7.275	7.645	7.195	7.347	7.594	7.31	6.983	8.304	6.985	7.357	7.424	6.885	6.78	6.788	6.884	7.001	6.815	6.871	6.659	7.113	7.407	7.509	8.06	7.29	7.141	7.61	6.807	7.536	6.468	6.294
A_24_P363679		6.168	6.55	6.374	6.53	6.308	6.612	6.408	6.466	6.144	6.148	6.457	6.214	6.653	6.545	6.669	6.43	6.247	6.144	6.288	6.433	6.425	6.2	6.469	6.556	6.632	6.293	6.415	6.134	6.34	6.314	6.028	6.283	6.438	6.189	6.283	6.424	6.561	6.426	6.471	6.115	5.838	6.296	6.257	6.099	6.467	6.128	6.25	6.5
A_32_P106553		8.275	8.658	10.132	7.337	7.723	7.433	10.059	8.689	9.753	9.8	8.561	9.304	7.3	8.567	8.081	7.78	9.764	8	9.056	8.434	7.391	9.572	8.132	8.409	9.01	9.117	8.311	9.96	9.841	7.752	9.058	8.452	9.171	7.452	8.4	8.591	7.995	8.792	8.905	9.761	9.913	10.688	11.792	8.455	10.682	11.456	8.135	7.996
A_24_P801197		7.795	8.213	7.77	7.761	7.703	7.708	7.589	7.251	7.177	7.684	7.485	7.641	8.008	7.184	7.959	8.346	7.407	7.731	6.653	8.023	6.396	7.377	7.926	6.998	7.118	7.762	7.735	7.522	7.314	7.435	7.755	8.389	7.345	7.725	7.091	7.83	7.524	7.673	7.689	7.464	7.097	8.076	7.192	7.597	7.716	7.262	7.568	8.773
A_24_P32118		7.867	7.794	7.735	7.466	7.241	7.503	7.581	7.6	7.524	7.288	7.65	7.192	7.698	8.002	8.028	7.952	7.954	7.188	7.408	8.07	7.349	7.086	7.383	7.684	7.712	7.629	7.649	7.301	7.416	7.621	7.393	7.569	7.49	7.251	7.391	7.689	7.855	7.527	7.581	7.129	7.515	7.121	7.37	7.389	6.604	7.712	7.178	7.635
A_23_P83953		10.812	11.068	11.12	12.328	10.883	11.616	10.499	10.265	9.784	11.544	10.014	11.079	11.417	10.031	10.555	11.807	8.235	10.8	10.421	8.68	10.949	10.352	10.762	10.406	11.067	8.737	10.853	10.391	10.917	10.668	10.918	10.912	10.289	10.171	10.63	11.635	10.875	10.745	10.79	11.085	10.727	10.815	10.9	8.475	10.31	10.427	10.191	11.359
A_23_P162378		6.648	6.188	6.246	6.33	6.225	6.412	6.653	7.082	6.344	6.426	6.386	6.33	6.807	6.859	6.492	6.306	6.722	6.269	6.339	6.58	6.2	6.713	6.175	6.377	6.446	7.004	6.302	6.623	6.922	6.249	6.217	6.203	6.257	6.368	6.073	6.174	6.021	6.475	6.878	6.479	6.093	6.603	6.439	6.747	5.949	7.135	5.851	5.968
A_23_P319970		9.868	9.485	12.604	11.725	9.495	11.459	11.482	10.798	11.206	11.852	9.515	9.784	11.291	9.769	11.843	12.135	12.328	8.949	9.906	11.275	11.115	11.124	9.183	11.138	12.762	9.299	9.463	9.863	13.471	9.638	9.68	12.871	11.629	11.078	9.505	9.932	10.171	9.574	12.961	13.148	11.925	9.223	12.08	11.748	10.857	10.491	10.84	11.683
A_23_P40174		10.78	11.588	10.469	11.241	12.88	11.85	11.971	15.524	13.122	12.101	11.896	12.509	12.03	12.121	11.862	10.342	8.935	12.56	11.94	12.113	11.329	12.586	13.294	12.634	11.553	10.163	11.731	11.531	10.534	11.207	10.331	10.387	11.699	12.15	11.243	10.515	10.826	11.231	11.073	11.817	11.127	12.961	10.537	13.076	13.436	11.339	13.679	11.066
A_24_P234871		9.271	9.861	9.159	9.471	8.892	9.547	9.577	9.474	9.291	9.155	9.8	9.472	9.677	10.031	9.869	10.132	9.216	9.11	9.184	10.076	8.759	9.31	9.794	9.591	9.728	8.832	8.872	8.277	9.212	9.418	9.027	9.968	8.961	9.544	10.046	9.261	9.232	9.734	9.606	8.725	8.431	9.22	8.881	9.361	8.556	9.317	9.282	9.7
A_23_P133174		7.052	7.306	7.25	6.979	6.46	7.018	7.419	7.584	7.301	6.967	8.153	6.849	7.281	7.38	7.447	6.377	6.829	6.633	7.2	7.151	7.047	6.699	7.356	7.226	7.095	6.917	6.985	7.711	7.334	6.629	6.582	7.01	6.335	6.588	6.005	6.837	6.828	6.945	7.242	7.187	7.31	7.315	7.391	6.829	5.998	7.817	6.73	6.497
A_23_P200838		7.303	6.992	7.289	7.4	7.291	7.134	6.786	6.723	6.649	7.141	7.038	7.037	7.383	7.456	7.151	7.374	7.146	7.484	6.806	6.783	6.841	7.12	7.591	6.995	7.072	7.031	7.038	7.165	7.041	7.117	7.237	7.664	6.664	7.039	6.936	7.003	7.008	6.902	6.767	6.931	7.637	7.087	6.853	6.534	7.516	6.624	6.973	7.398
A_23_P201047		7.349	7.374	7.471	7.08	7.7	7.318	7.46	7.978	7.575	6.99	7.442	7.243	7.248	7.95	7.5	7.444	6.514	7.938	7.532	7.995	7.266	7.394	7.384	7.297	7.304	6.984	7.301	7.583	6.745	7.763	6.991	8.307	7.579	7.293	7.593	7.357	7.459	7.379	7.362	6.926	6.867	7.072	7.079	7.419	8.817	7.155	8.136	7.111
A_23_P215634		6.436	6.57	6.662	6.347	6.599	6.021	6.297	5.891	6.347	6.109	6.358	6.291	6.465	6.197	5.945	6.384	6.984	6.102	6.199	6.967	6.235	6.534	5.914	6.023	6.251	6.51	6.59	5.739	6.38	6.029	5.808	7.039	5.959	6.345	6.515	6.34	6.452	6.606	6.993	5.747	5.842	6.378	6.645	5.725	5.823	6.149	6.086	6.343
A_32_P13370		6.399	6.225	6.938	6.121	6.17	6.201	6.261	6.306	6.267	6.372	6.203	6.066	6.175	6.291	6.402	6.165	6.206	6.419	6.281	6.426	6.122	6.599	6.696	6.428	6.416	6.483	6.257	6.699	6.492	6.125	6.241	6.223	6.177	5.905	6.129	6.346	6.33	6.16	6.378	5.828	6.667	6.183	6.095	6.364	8.442	6.217	6.201	6.148
A_23_P216549		8.414	7.35	7.242	7.609	8.927	7.514	7.237	7.406	7.222	8.338	7.295	7.989	7.457	6.39	7.041	7.763	6.952	7.871	7.229	7.492	6.956	8.709	7.913	7.495	7.322	7.472	7.682	7.889	7.468	8.005	8.785	7.749	7.212	7.174	7.166	7.31	6.888	6.996	7.202	8.448	10.097	9.674	9.643	7.275	8.018	8.085	7.752	8.312
A_24_P208045		8.763	7.656	9.181	7.947	8.532	8.109	9.051	8.951	8.492	8.683	9.356	7.632	7.63	9.459	8.076	7.528	9.319	8.34	8.741	8.407	8.131	8.596	8.575	7.909	8.139	9.812	7.497	9.861	9.867	8.118	8.02	8.189	7.207	8.169	8.531	7.927	8.249	8.798	9.293	9.179	9.897	9.022	9.752	8.666	7.569	10.705	7.509	7.185
A_23_P62128		6.396	6.346	6.525	6.547	6.412	6.39	6.596	6.913	6.325	6.607	6.504	6.278	6.635	6.534	6.72	6.198	6.424	6.359	6.651	6.761	6.411	6.278	6.738	6.758	6.495	6.842	6.255	6.534	6.708	6.132	6.111	6.409	6.219	6.711	6.232	6.297	6.456	6.49	6.482	6.059	6.031	6.416	6.198	6.683	6.235	6.485	6.095	6.111
A_24_P848662		11.783	12.495	11.008	11.057	10.363	11.208	12.08	12.049	12.153	11.769	9.725	12.909	11.332	12.706	13.184	13.049	7.026	12.753	12.861	8.493	10.044	11.712	11.164	11.852	11.806	7.55	13.016	11.267	12.333	11.754	13.341	13.534	11.163	12.874	12.512	12.833	13.046	11.259	11.86	12.837	10.691	11.173	10.03	7.835	12.245	10.666	12.439	12.735
A_23_P107087		6.406	6.596	6.869	6.578	6.746	6.545	6.44	6.276	6.605	6.408	6.714	6.667	6.341	6.568	6.48	6.777	6.606	6.252	6.807	6.92	6.485	6.308	6.649	6.557	6.818	6.671	6.652	6.483	6.631	6.694	6.248	6.982	6.542	6.436	6.804	6.617	6.486	7.106	6.568	6.582	5.984	6.266	6.515	6.682	6.508	6.244	6.377	6.672
A_23_P334045		7.098	6.694	6.166	7.205	7.53	7.151	6.066	6.603	6.548	6.507	6.094	6.924	7.109	6.155	6.415	7.557	6.065	8.524	6.412	7.112	6.485	6.66	7.894	7.607	6.499	6.994	6.934	6.71	6.257	7.46	7.226	7.342	6.421	6.646	6.509	6.551	6.567	6.176	6.3	6.873	7.258	6.633	6.805	6.74	7.147	6.137	7.229	7.619
A_23_P321349		6.833	6.922	6.181	6.67	6.676	6.697	6.6	6.209	6.475	6.591	6.643	6.658	6.397	6.729	6.72	6.828	6.837	6.493	6.85	6.889	6.514	6.375	6.42	6.732	6.805	6.866	6.653	6.563	6.705	6.367	6.493	6.919	6.51	6.607	6.809	6.547	6.517	7.135	6.742	6.772	6.372	6.142	6.7	6.202	6.097	6.794	6.266	6.637
A_23_P393697		7.073	7.69	7.417	7.432	7.698	7.508	7.222	7.364	7.521	7.424	7.614	7.765	7.838	7.005	7.264	8.109	7.236	7.662	7.5	7.727	7.167	7.352	7.769	7.583	7.516	6.924	7.544	6.758	7.319	7.553	7.507	7.876	7.661	7.51	7.725	7.8	7.387	7.719	7.307	7.608	7.576	7.686	7.594	7.07	8.345	7.283	7.894	8.067
A_24_P7565		6.596	6.676	6.815	6.974	6.394	7.109	7.171	6.188	6.563	7.018	6.876	6.737	7.038	6.102	6.381	6.902	5.673	6.435	6.139	5.751	6.466	6.585	5.89	6.2	7.22	5.757	5.996	6.254	6.079	6.053	6.334	6.36	6.48	6.554	7.454	6.742	6.057	6.791	6.694	5.826	6.939	6.639	6.454	5.688	5.77	6.073	6.631	6.798
A_23_P103522		9.699	8.893	9.654	9.441	10.246	10.263	10.372	11.252	10.574	9.86	9.371	9.726	9.488	9.703	10.05	9.259	7.197	10.329	9.327	7.478	9.718	10.137	9.809	9.443	10.49	7.115	9.811	10.408	10.009	9.454	8.976	9.379	9.878	9.286	9.695	10.228	9.749	9.862	9.577	9.61	11.521	10.302	9.887	9.162	9.889	9.978	10.229	8.688
A_24_P58177		7.856	7.374	6.629	6.997	8.7	7.113	7.335	8.516	7.84	7.747	6.391	8	7.122	6.751	7.409	7.16	7.299	7.667	7.193	7.945	7.084	8.785	7.065	7.596	7.944	6.976	7.228	7.164	6.781	7.753	7.405	7.834	7.728	7.223	7.151	7.642	7.049	7.593	7.077	7.487	8.2	8.437	8.18	7.91	7.148	7.332	8.225	7.349
A_24_P179363		6.01	6.174	6.877	6.193	6.229	6.186	6.276	5.995	6.146	6.209	6.392	6.304	6.294	6.335	6.194	6.347	6.736	5.979	6.184	6.47	6.198	6.001	6.581	6.081	6.682	6.439	6.296	6.439	6.627	6.255	6.236	6.525	6.301	6.132	6.435	6.454	6.413	6.528	6.289	6.363	6.144	5.859	6.436	5.948	7.054	7.076	5.929	6.162
A_23_P60479		9.927	8.121	9.368	8.687	9.095	8.915	9.494	8.835	8.809	9.151	9.767	8.791	8.969	9.58	10.398	9.471	10.14	8.807	10.317	9.016	9.127	9.047	9.259	10.032	8.666	9.536	8.635	10.019	10.055	8.375	8.591	8.06	7.796	8.089	8.308	8.474	8.893	9.212	9.981	9.139	9.843	8.59	8.465	9.822	9.825	10.35	8.7	8.794
A_32_P184367		15.648	15.748	16.26	15.622	16.29	15.43	15.906	15.177	15.239	15.868	16.689	15.466	15.551	16.27	15.374	15.308	16.417	14.748	16.299	15.929	16.198	15.263	15.087	15.092	16.244	16.226	15.453	15.838	16.671	16.244	15.387	15.83	15.801	15.109	15.728	15.778	15.358	16.447	15.958	15.636	15.177	15.447	16.012	15.177	15.232	16.821	14.651	15.369
A_23_P76610		7.04	7.01	6.967	7.083	6.883	7.142	7.087	7.281	6.73	6.908	6.84	6.709	7.419	7.78	7.271	7.09	7.338	6.734	6.926	7.098	7.349	6.704	7.108	7.396	7.205	7.255	6.932	7.014	7.414	6.766	6.51	6.644	6.879	6.843	6.746	6.971	7.134	7.144	7.245	6.711	6.831	7.101	6.499	7.237	6.296	7.167	6.928	6.643
A_24_P213284		7.646	8.269	7.947	8.241	8.294	8.142	7.3	7.477	7.965	7.826	7.959	7.88	7.942	7.803	7.92	8.302	8.463	7.62	8.855	8.874	8.108	7.296	8.002	7.925	7.991	8.345	7.927	7.469	7.77	8.856	7.948	8.654	8.276	7.624	8.1	8.545	8.185	7.973	7.701	7.955	6.545	7.962	7.572	8.06	7.118	7.531	7.966	8.002
A_23_P112162		8.372	8.679	8.689	8.209	8.851	8.194	8.228	9.416	9.2	8.229	8.556	8.781	8.438	8.901	8.95	8.554	8.619	8.907	9.393	10.044	8.748	8.789	8.69	8.941	8.686	9.102	8.609	8.349	8.226	9.517	8.553	9.036	8.624	8.963	8.875	8.84	8.605	8.215	8.223	8.514	7.991	8.662	8.125	9.333	8.718	8.643	9.484	8.02
A_23_P168306		6.864	6.8	6.761	7.155	6.878	6.896	6.546	6.695	6.286	6.718	6.176	6.86	7.374	6.477	6.76	7.51	6.125	7.707	6.474	6.603	6.38	6.875	7.099	6.826	6.622	6.399	7.033	6.495	6.434	6.691	6.727	7.103	6.553	6.652	6.52	6.851	6.677	6.37	6.487	6.261	7.043	7.074	6.52	5.984	6.771	6.089	7.013	7.322
A_32_P98975		6.776	6.986	7.579	7.106	6.792	6.985	7.071	6.563	6.926	6.641	7.129	7.108	7.074	7.487	7.003	6.797	6.728	6.671	7.096	7.045	7.023	6.506	7.043	6.797	7.097	7.617	6.834	7.21	7.513	6.78	6.648	7.316	6.981	6.655	7.038	7.185	6.766	7.625	7.044	7.037	7.49	7.038	7.338	6.856	6.278	7.063	6.967	6.523
A_24_P314451		6.21	6.358	6.319	6.249	7.443	6.414	6.543	6.516	6.648	6.63	6.227	7.226	6.358	6.201	6.11	6.33	6.487	7.12	6.448	6.083	6.274	6.431	6.866	6.898	6.442	6.721	6.854	7.25	6.939	6.786	7.571	6.759	6.12	6.155	6.241	6.356	6.112	6.495	6.72	7.656	8.146	8.393	7.746	6.093	6.808	7.251	6.521	7.086
A_24_P703614		9.184	7.9	9.838	8.476	9.209	8.736	9.611	9.131	9.082	9.22	10.456	8.56	8.775	9.677	8.202	7.755	9.449	8.469	9.154	8.039	8.636	9.449	8.605	8.051	8.369	9.292	8.082	10.232	9.692	8.343	8.447	8.392	8.025	8.417	8.704	8.051	8.156	8.952	9.57	9.468	11.204	10.416	10.621	9.841	8.209	11.05	8.727	7.804
A_23_P339818		7.743	7.266	7.351	7.081	7.039	6.841	7.611	7.122	6.671	7.327	7.622	6.575	7.995	7.754	7.283	6.471	6.506	7.485	7.188	6.922	7.319	6.991	6.878	7.282	6.873	7.585	6.492	7.479	7.282	6.995	6.98	6.66	6.377	6.757	7.065	6.966	6.465	6.67	7.924	6.646	6.926	7.118	7.283	6.854	7.965	7.657	6.632	7.094
A_23_P208119		6.324	6.138	6.045	6.022	6.32	6.094	6.317	6.799	6.258	6.015	6.283	6.224	6.226	6.3	6.458	5.781	6.288	6.037	6.528	6.42	6.158	5.906	6.008	6.34	6.266	6.56	6.359	6.399	6.233	6.193	6.113	6.234	6.146	5.949	6.166	6.394	6.133	6.098	6.155	6.521	8.007	6.348	6.11	6.532	5.87	6.859	6.366	6.118
A_24_P917123		8.503	9.049	8.695	8.659	8.942	9.268	9.069	10.224	9.928	8.152	7.782	8.563	8.375	9.978	9.691	8.474	8.585	9.015	8.897	9.439	9.044	8.529	9.11	9.217	9.799	9.589	9	8.992	8.89	8.884	8.65	9.473	8.819	8.668	9.143	9.038	9.061	8.998	9.678	8.307	8.226	8.016	7.543	10.24	8.532	8.671	9.192	8.665
A_23_P255523		6.85	7.081	6.704	7.038	7.014	6.767	6.747	6.909	6.797	6.669	6.686	6.827	6.947	6.955	7.012	7.031	6.491	6.72	6.989	7.089	6.83	6.681	6.477	6.61	7.029	6.716	7.002	6.317	6.624	6.965	6.658	7.526	6.845	6.678	7.001	7.151	7.041	6.826	6.72	6.746	6.238	6.448	6.774	6.96	5.889	6.449	6.937	6.977
A_24_P262543		7.901	8.41	8.448	8.033	8.584	8.159	8.184	8.027	8.609	8.166	8.315	8.305	8.2	8.393	8.558	8.413	7.89	8.265	8.597	8.644	8.21	7.984	8.32	8.472	8.681	8.252	8.11	8.174	7.815	8.675	8.123	8.805	8.459	8.43	8.148	8.221	8.416	8.176	7.477	7.999	7.321	8.023	7.677	8.441	9.219	8.121	8.431	8.067
A_32_P11425		14.07	13.929	12.696	14.553	13.973	14.163	12.276	12.982	12.714	12.986	10.688	13.711	14.557	12.882	13.493	15.442	9.709	14.41	12.887	11.516	12.296	13.066	14.45	13.462	12.99	11.588	13.744	12.109	12.444	13.86	14.049	14.527	12.812	13.84	13.554	13.933	13.872	11.649	12.436	13.341	13.414	13.089	12.004	10.765	14.887	11.249	13.554	14.217
A_24_P749042		6.519	6.63	7.106	6.58	6.335	6.816	6.787	7.064	6.418	6.051	6.161	6.574	6.695	6.519	7.256	6.499	6.064	7.185	6.936	6.119	6.636	6.914	7.241	6.954	6.893	6.095	6.621	6.709	6.315	6.634	6.485	6.722	6.588	6.624	6.36	6.329	6.579	6.408	6.797	6.494	5.841	6.325	6.161	5.878	8.439	5.853	6.919	6.545
A_23_P20722		8.787	9.483	8.759	8.763	8.922	8.887	9.066	9.057	9.173	8.923	9.111	8.942	8.68	9.62	9.15	8.849	8.342	8.608	9.115	8.935	8.822	8.917	8.798	9.037	9.514	8.534	9.173	8.751	8.836	9.131	8.988	9.346	9.413	8.733	8.824	9.665	9.383	9.115	8.791	8.592	8.077	8.93	8.599	8.147	7.671	9.183	8.945	8.596
A_32_P71551		15.786	15.246	14.836	14.802	16.839	15.001	14.851	15.274	14.959	15.741	14.647	15.279	14.985	14.539	13.986	15.206	13.049	14.846	14.985	12.954	14.056	16.475	15.05	14.553	15.103	13.663	15.423	14.99	15.308	14.943	15.592	15.077	15.036	14.479	14.836	15.257	15.153	14.434	14.931	15.706	17.188	16.83	17.073	12.961	15.485	15.029	15.05	15.537
A_23_P165921		6.325	6.313	5.992	6.575	7.217	6.515	6.118	6.369	6.3	6.398	6.034	6.637	6.619	6.047	6.382	6.46	5.992	8.494	6.281	6.259	6.274	6.378	7.311	7.218	6.034	6.802	6.592	6.869	6.46	6.809	7.58	7.207	5.983	6.083	6.442	6.35	6.565	6.12	6.349	7.043	7.395	7.349	7.43	6.442	6.166	6.604	6.807	7.265
A_32_P97305		6.245	6.318	6.178	6.45	6.596	6.499	6.104	6.371	6.209	6.121	5.93	6.337	6.513	6.223	6.619	6.665	6.057	6.926	6.591	6.546	6.111	6.453	6.53	6.583	6.467	6.032	6.551	6.164	6.001	6.367	6.416	6.77	6.302	6.162	6.308	6.467	6.435	6.217	6.179	6.339	6.777	6.537	6.756	6.003	7.103	5.8	6.751	6.767
A_32_P182882		14.304	13.034	14.144	13.679	13.209	13.163	14.326	11.652	12.494	13.575	14.638	13.856	13.498	15.308	13.72	13.964	14.116	12.798	14.317	12.191	14.03	12.033	13.161	13.445	13.961	13.679	13.032	14.665	15.121	13.45	13.378	13.674	13.152	12.167	13.234	13.211	13.263	14.589	15.001	13.301	12.978	12.878	13.847	13.133	12.9	15.436	12.634	13.226
A_23_P110655		10.611	10.481	10.331	10.252	11.019	10.351	11.185	11.495	11.089	10.74	9.998	10.539	9.758	10.685	10.874	10.251	8.002	10.615	10.647	9.873	10.143	11.271	10.088	11.182	11.434	9.299	10.227	11.238	10.204	10.401	10.759	10.853	10.824	10.192	10.928	11.236	10.334	11.131	10.838	10.248	10.372	11.177	10.379	10.284	9.436	10.704	10.977	10.362
A_23_P353726		6.386	6.115	6.256	6.12	6.35	6.27	6.529	7.007	6.449	6.519	6.851	6.305	6.458	6.784	6.458	5.933	6.359	6.318	6.477	6.513	6.201	6.707	6.471	5.668	6.316	6.328	6.087	6.519	6.408	6.123	6.006	6.302	6.174	6.486	6.268	6.232	6.139	6.285	6.559	6.527	7.218	6.742	6.135	6.315	6.426	6.378	6.225	6.105
A_24_P185421		7.513	7.341	7.837	7.358	7.481	6.825	7.841	7.367	7.241	7.262	7.555	7.317	7.383	10.971	7.778	7.755	6.268	7.507	6.989	6.938	6.809	7.947	7.338	7.474	7.898	6.339	7.065	7.295	6.553	7.176	7.072	8.201	7.268	7.697	7.425	7.462	7.172	8.095	6.744	6.61	7.093	7.885	9.269	6.795	8.972	6.718	7.657	7.216
A_24_P225518		6.9	6.758	6.194	6.474	7.576	6.67	6.895	7.164	6.979	6.913	6.382	6.841	6.399	6.636	6.846	6.594	6.268	7.663	7.015	7.266	6.683	7.464	6.868	7.753	6.925	7.029	6.896	7.789	6.64	7.132	7.083	7.158	6.759	6.53	6.8	6.924	6.676	6.884	6.821	6.84	6.512	7.472	6.906	7.104	6	6.762	7.258	6.863
A_23_P206228		7.929	7.243	7.939	7.58	6.626	7.122	8.24	7.557	6.681	7.578	7.707	6.906	7.461	8.195	7.734	7.117	7.537	6.932	7.828	7.192	7.335	7.297	7.483	7.645	6.888	8.62	7.015	7.526	9.059	6.436	7.223	6.723	6.555	7.529	6.574	7.068	7.661	7.121	8.174	7.24	7.799	6.907	7.577	6.72	6.364	8.58	6.259	6.553
A_23_P106708		16.789	16.839	16.998	16.335	17.328	16.417	17.34	16.888	16.559	17.041	17.394	16.549	16.082	17.557	17.288	15.92	17.353	16.054	17.462	17.643	16.92	17.141	16.643	16.652	17.34	18.024	17.009	17.188	17.592	16.738	16.417	16.624	16.8	16.145	16.475	17.063	16.899	17.557	17.199	16.839	16.366	16.689	16.979	17.34	16.117	17.575	15.83	16.589
A_23_P91217		6.369	6.489	7.194	6.48	6.819	6.304	6.38	6.168	6.68	6.391	6.501	6.515	6.562	6.214	6.09	6.807	6.78	6.274	6.644	6.844	6.142	6.662	6.757	6.257	6.685	6.483	6.402	6.41	6.245	6.161	6.286	6.476	6.78	6.352	6.151	6.612	6.078	6.833	6.378	6.158	6.254	6.479	6.562	6.276	8.252	6.498	6.334	6.416
A_24_P56407		7.152	6.831	7.908	6.838	6.818	6.737	7.084	6.96	6.943	7.023	7.417	6.887	6.826	7.47	7.013	6.936	7.293	6.58	6.969	6.704	6.652	6.863	7.225	6.737	6.87	7.076	6.636	7.271	7.318	6.917	6.967	7.262	6.802	6.884	6.941	6.688	6.941	7.13	7.19	6.739	7.772	7.227	7.803	6.765	6.769	7.726	6.626	6.698
A_23_P202540		6.743	6.412	6.314	6.474	6.603	6.473	7.017	6.772	6.237	6.658	6.684	6.57	6.447	6.977	6.756	6.406	6.805	7.571	6.658	6.959	6.438	6.593	7.013	7.033	6.342	7.059	6.558	7.135	7.155	6.697	6.849	6.486	6.227	6.721	6.481	6.621	6.724	6.533	7.102	6.751	6.941	6.734	6.629	6.516	6.266	7.159	6.382	6.512
A_24_P144773		6.696	6.311	6.46	6.341	6.831	6.658	6.89	7.129	7.145	6.636	6.567	7.004	6.427	6.711	6.392	6.135	7.247	6.533	6.589	6.941	6.211	7.267	6.482	6.376	6.84	7.041	6.664	7.036	6.6	6.395	6.65	6.857	6.476	6.738	6.67	6.776	6.719	6.702	6.837	6.814	7.005	7.336	7.288	7.34	6.252	6.73	6.844	6.271
A_23_P115523		6.282	6.715	6.61	6.574	6.332	6.397	6.49	6.416	6.728	6.314	6.376	6.655	6.278	6.557	6.579	6.365	6.526	6.465	6.932	7.029	6.365	6.706	6.331	6.443	6.712	6.557	6.445	6.551	6.491	6.831	6.564	7.331	6.497	6.527	6.822	6.771	6.885	6.461	6.471	5.938	5.838	6.323	5.929	6.203	6.165	6.352	6.682	6.632
A_24_P590317		7.003	6.897	6.776	6.868	7.219	7.106	7.408	7.513	7.239	6.931	6.904	6.939	6.929	6.872	7.209	6.599	6.506	7.14	6.866	6.929	6.785	7.281	6.752	7.027	7.458	6.91	6.799	7.096	7.255	6.719	6.9	6.728	6.897	7.324	7.134	6.957	7.334	7.125	7.31	6.783	7.001	7.178	6.719	6.914	6.227	7.048	6.923	6.545
A_23_P137143		7.854	7.824	7.392	8.069	7.676	7.622	7.706	7.511	7.038	7.829	7.837	7.857	7.645	7.425	8.06	7.886	8.382	7.334	8.115	8.163	7.711	7.305	8.1	8.303	7.655	8.528	8.156	7.952	8.304	7.288	7.62	7.289	7.356	7.233	7.38	7.921	7.947	8.189	8.184	7.76	6.993	7.129	7.048	7.763	6.435	7.774	7.094	7.813
A_23_P25163		7.688	6.973	6.975	7.191	7.726	7.413	6.988	6.865	6.825	7.113	6.995	7.391	7.12	7.041	7.106	7.439	7.312	8.99	7.071	7.357	7.03	7.356	8.211	8.227	6.959	7.794	7.337	7.677	7.749	7.541	7.514	7.369	6.756	7.103	6.889	7.258	7.151	7.07	7.384	7.641	7.924	7.385	8.071	7.226	7.282	7.839	7.48	7.548
A_23_P105264		8.44	8.558	8.58	8.342	9.482	8.684	9.002	9.852	9.711	9.148	8.97	9.247	8.725	8.626	8.674	8.435	8.918	8.755	8.641	8.87	8.364	9.644	8.593	8.744	9.169	8.265	8.792	8.674	8.556	8.701	8.462	8.822	8.98	9.332	8.74	8.698	8.531	8.83	8.722	8.775	9.292	9.108	8.762	9.307	8.585	8.641	9.099	8.382
A_23_P43490		8.523	8.546	7.455	9.288	9.308	9.046	7.662	7.709	7.562	8.292	7.179	8.505	9.215	6.964	7.853	9.778	7.218	9.929	7.748	8.376	7.82	8.222	9.888	8.889	7.739	7.545	8.843	7.001	7.523	8.98	9.027	9.105	7.734	8.191	8.2	8.468	8.135	7.372	7.449	8.556	8.846	8.529	8.178	7.457	9.872	7.223	8.738	9.956
A_32_P142700		7.34	7.2	7.129	7.549	7.633	7.481	6.748	7.114	6.615	7.26	6.59	7.175	7.79	6.429	6.935	8.338	6.287	8.635	6.693	7.053	6.647	7.06	8.064	7.31	6.985	6.539	7.311	6.901	6.473	7.483	7.406	7.63	6.916	7.232	7.004	7.238	7.095	6.493	6.527	7.333	7.842	7.478	7.315	6.603	9.166	6.583	7.523	8.282
A_23_P48897		7.268	6.707	7.039	7.08	7.226	6.835	8.317	8.716	7.059	7.749	7.694	7.114	7.455	8.158	7.927	6.776	6.84	7.459	7.38	6.685	7.327	7.5	7.781	7.541	6.819	7.169	6.981	7.982	7.884	6.968	6.94	6.38	6.422	7.599	6.766	6.648	7.26	6.8	7.659	6.767	7.834	7.509	7.217	7.61	6.967	8.237	6.791	6.618
A_24_P141214		9.689	9.599	9.326	9.836	8.676	9.671	10.095	10.524	8.317	8.745	8.523	9.249	10.487	9.567	9.673	9.876	9.188	10.564	9.53	9.7	9.253	8.548	9.459	9.221	8.925	9.463	8.962	8.927	9.563	9.841	9.144	10.918	8.336	9.918	9.402	9.964	9.924	9.262	9.778	9.389	9.695	8.165	8.25	8.984	10.567	9.833	9.455	9.996
A_23_P135486		12.291	11.421	10.571	12.629	11.619	12.988	10.49	10.682	9.672	10.928	8.973	11.636	13.03	10.403	10.488	12.97	10.062	13.717	9.04	9.164	10.116	9.393	11.318	10.159	10.494	10.538	11.118	8.582	10.531	12.341	11.11	13.046	10.541	10.514	10.688	11.79	11.464	9.792	11.323	12.703	12.28	11.089	10.68	10.222	14.402	9.457	11.669	12.865
A_24_P475556		7.255	7.943	6.855	7.708	7.956	7.54	7.621	7.52	7.888	7.76	8.033	7.906	7.813	7.732	7.985	8.055	7.444	7.29	8.02	8.225	7.236	7.367	7.527	7.852	7.795	7.487	7.881	7.136	7.409	7.453	7.364	7.86	7.889	7.26	7.445	8.295	7.783	7.998	7.495	7.574	5.778	7.059	7.363	7.357	6.734	7.004	7.499	7.942
A_32_P233834		8.141	8.886	7.578	8.484	8.696	8.489	8.504	8.39	9.011	8.392	8.512	8.464	8.466	9.392	9.454	9.07	9.065	8.11	8.916	9.224	8.851	8.099	8.453	8.595	9.854	8.379	9.063	8.277	8.273	9.111	8.792	9.592	9.046	8.284	8.905	9.847	9.566	9.652	8.052	8.232	7.456	8.083	7.238	8.537	7.107	8.297	8.934	8.395
A_23_P60506		7.199	7.205	7.52	7.101	6.762	7.08	7.452	6.873	6.59	7.403	7.533	6.905	7.399	8.182	7.451	7.263	7.619	6.525	7.321	7.008	7.538	6.691	6.801	7.101	7.212	7.431	6.776	7.238	7.715	6.768	6.837	6.623	6.8	7.003	7.053	7.171	7.238	7.34	7.581	6.874	6.81	6.895	6.956	6.918	6.293	7.774	6.584	6.985
A_23_P166100		10.38	10.09	10.487	10.352	10.451	10.797	10.827	11.582	10.568	10.344	10.33	10.126	10.528	10.521	9.923	9.343	9.759	10.678	10.052	10.529	10.769	11.038	10.525	9.924	10.003	10.017	10.276	10.53	10.646	10.252	10.048	10.207	10.487	10.041	10.926	10.456	9.975	10.463	10.948	10.298	9.784	11.321	9.925	10.51	10.541	10.529	10.592	9.952
A_24_P328668		7.213	6.998	7.131	7.332	7.05	7.054	7.24	6.698	7.027	6.804	7.218	6.999	7.457	7.421	7.085	7.223	7.131	6.395	6.964	7.199	6.819	6.871	6.498	6.945	7.15	7.117	6.801	6.846	6.982	6.637	6.664	6.902	7.119	6.993	6.654	7.013	6.867	7.435	7.373	7.029	7.027	6.789	6.374	7.123	5.959	6.914	7.096	6.977
A_24_P383834		7.04	6.728	7.092	6.907	6.071	6.853	6.892	6.072	6.512	6.728	7.126	6.656	7.083	7.398	7.072	7.293	6.11	6.326	6.966	5.849	7.17	6.032	6.285	6.6	7.09	5.831	6.203	6.727	7.072	6.747	6.614	6.998	6.539	6.498	6.91	6.404	6.728	6.969	7.124	6.609	6.546	6.394	6.25	5.818	6.183	7.383	6.743	6.762
A_23_P58763		8.062	8.179	8.895	8.224	8.329	8.579	8.265	8.768	8.296	8.013	8.02	8.481	7.632	8.094	8.923	8.075	8.632	8.45	8.394	9.202	8.26	8.148	8.867	8.653	8.25	8.995	8.066	8.279	8.198	8.406	7.688	8.253	8.36	8.128	8.036	8.309	8.399	7.664	8.287	8.131	7.695	7.853	7.556	9.182	8.797	8.034	8.704	8.105
A_23_P57534		7.143	7.293	7.228	7.123	8.057	7.044	6.925	7.518	7.491	6.841	6.539	7.477	7.227	7.077	6.97	6.819	7.085	7.138	7.414	7.068	6.828	7.283	6.57	6.95	8.002	7.188	7.074	7.044	7.198	7.18	6.792	7.205	7.338	7.516	7.121	7.142	6.805	7.338	7.266	7.165	7.457	7.306	7.25	7	6.449	7.167	7.497	6.845
A_23_P140675		12.056	12.199	10.916	12.655	11.907	13.318	10.209	11.562	8.625	11.752	9.882	11.472	13.488	11.184	10.809	13.368	10.26	13.362	8.822	11.806	11.449	11.121	12.383	10.849	11.566	12.076	11.864	8.429	10.242	13.006	11.978	12.76	11.813	12.04	11.2	12.841	11.883	10.552	10.92	12.315	11.895	11.329	10.259	11.371	13.773	8.745	12.535	12.802
A_23_P66085		6.901	7.148	7.052	7.295	7.887	7.671	7.388	8.342	7.759	7.06	7.246	7.32	7.42	7.692	7.262	6.64	8.075	7.65	7.38	8.086	7.249	7.97	7.917	7.348	7.625	8.008	7.4	7.832	7.416	7.17	6.87	7.418	7.478	7.236	7.532	7.358	6.934	7.408	7.759	7.423	9.017	8.546	8.217	8.074	6.519	7.332	7.66	7.106
A_23_P51410		6.248	6.362	6.027	6.412	6.456	6.326	6.2	6.201	6.452	6.079	6.347	6.29	6.564	6.187	6.139	6.383	6.19	6.135	6.238	6.354	6.41	6.07	5.983	6.151	6.704	6.2	6.372	6.248	6.275	6.349	6.153	6.151	6.486	5.895	6.4	6.655	6.171	6.659	6.405	6.474	5.917	5.989	6.463	5.928	5.911	6.433	6.129	6.297
A_24_P324644		6.326	6.566	6.161	6.626	6.275	6.41	6.3	5.937	6.251	6.263	6.213	6.194	6.561	6.501	6.526	6.398	5.797	6.067	6.471	5.945	6.542	6.026	6.113	6.33	6.637	5.848	6.215	6.182	6.318	6.262	6.301	6.35	6.473	6.071	6.569	6.557	6.279	6.44	6.581	6.39	5.957	6.314	6.255	5.845	5.852	6.314	6.382	6.492
A_23_P60225		7.603	8.479	8.364	8.178	7.761	7.924	7.847	7.798	8.34	7.53	8.477	8.436	7.674	8.904	8.038	8.022	8.369	8.886	8.29	9.122	8.359	7.543	8.689	8.249	7.711	9.138	8.262	7.735	7.671	8.529	8.165	8.974	8.208	8.116	8.317	8.167	8.58	8.104	7.78	8.251	8.06	7.79	7.073	8.423	7.682	7.847	7.851	8.337
A_24_P53353		6.878	6.643	6.732	6.565	6.709	6.718	6.826	6.539	6.88	6.943	7.026	6.823	6.765	6.785	6.317	6.594	7.418	6.324	6.752	6.687	6.394	6.794	6.411	6.525	6.825	7.064	6.545	6.979	6.931	6.331	6.443	6.507	6.781	6.275	6.448	7.167	6.536	6.876	6.776	6.939	7.277	7.254	7.738	6.881	5.957	7.159	6.725	6.291
A_23_P20864		8.081	7.654	7.782	6.822	7.818	7.593	7.429	7.223	6.654	7.467	6.245	8.349	7.781	6.348	6.654	8.02	6.074	8.107	7.107	6.711	6.329	7.243	7.818	7.351	7.616	6.869	7.485	7.364	7.077	7.181	8.074	7.744	7.371	6.984	6.924	7.627	6.763	6.645	7.077	7.988	8.272	8.214	7.79	6.432	9.142	6.709	7.595	7.811
A_24_P286465		9.239	8.565	9.336	8.664	8.943	8.523	9.324	9.384	8.706	9.069	9.136	8.547	8.791	9.63	8.92	8.639	9.896	8.288	8.707	9.216	8.299	9.119	8.841	8.591	8.421	10.019	8.295	9.495	9.755	8.323	8.485	8.391	8.282	8.635	8.448	8.646	8.827	9.042	9.489	8.988	9.321	9.659	9.361	9.263	7.973	10.188	7.859	8.284
A_24_P221105		7.172	7.053	7.232	7.147	6.352	7.187	6.982	6.352	6.297	7.079	6.511	6.687	7.12	6.772	6.871	7.554	5.789	6.585	7.195	5.89	6.996	6.684	6.304	6.654	7.446	5.898	6.435	7.032	7.086	6.993	6.96	7.042	6.681	6.322	7.065	7.366	6.567	6.668	7.311	6.683	6.202	6.423	6.43	5.728	6.044	6.846	6.112	7.138
A_24_P590806		6.615	6.306	5.859	6.013	6.074	6.195	6.58	7.485	6.587	6.584	5.991	6.671	6.658	6.342	6.175	6.215	6.038	6.32	6.582	6.369	5.948	7.083	5.886	6.196	6.493	6.111	6.273	6.181	6.036	5.878	6.128	6.233	6.385	6.383	6.204	6.47	6.239	6.061	6.282	5.847	6.653	6.643	5.897	6.642	6.084	6.306	6.7	6.104
A_24_P120352		7.136	7.411	7.334	7.84	8.026	7.923	7.697	9.223	7.615	7.616	7.898	7.764	8.04	7.812	7.594	7.249	6.99	7.495	8.471	8.568	7.77	7.544	8.387	8.334	7.714	7.891	8.058	7.373	7.441	7.974	7.367	7.886	7.331	8.065	7.856	7.563	7.434	7.597	8.024	7.057	7.105	7.012	6.763	8.395	7.105	7.193	7.533	7.439
A_23_P150818		9.96	9.906	8.971	9.426	10.709	10.001	10.141	11.538	10.597	9.975	9.566	10.004	9.775	10.337	9.985	9.396	9.912	10.137	10.497	11.356	9.629	10.964	10.155	10.544	10.251	10.187	10.341	10.075	9.927	10.299	9.952	10.001	10.109	9.844	9.536	10.519	10.174	9.658	10.141	9.766	9.319	10.372	9.344	10.945	10.302	10.111	10.508	9.704
A_32_P153604		9.998	9.139	10.003	9.589	9.967	10.009	10.187	9.12	9.669	9.852	8.724	10.561	9.429	8.023	8.016	10.031	8.933	11.15	9.186	9.507	8.577	9.827	10.54	10.303	9.481	10.657	9.989	11.419	10.073	9.482	11.051	9.918	9.607	9.401	9.648	10.098	8.92	9.577	9.863	10.867	11.175	10.803	10.353	9.835	8.932	10.002	9.874	10.168
A_23_P66260		8.808	6.936	8.335	7.325	7.749	7.291	9.333	8.896	7.796	8.456	8.217	7.745	7.776	9.061	7.555	7.32	8.61	7.373	7.947	7.413	6.827	8.641	7.385	7.593	6.914	8.291	7.167	9.079	9.392	6.742	7.193	6.696	6.909	7.757	6.965	6.961	6.799	7.509	9.609	8.275	9.827	8.551	8.574	8.406	7.294	10.078	6.931	7.005
A_23_P107942		6.727	6.44	6.903	6.514	6.331	6.467	6.836	6.453	6.434	6.827	6.653	6.692	6.715	7.008	6.517	6.906	6.546	6.35	6.684	6.687	6.425	6.718	6.446	6.511	6.569	6.631	6.453	6.745	6.779	6.417	6.549	6.948	6.265	6.609	6.722	6.594	6.481	6.726	6.801	6.539	6.165	6.478	6.625	6.351	6.608	6.868	6.577	6.356
A_24_P205130		9.351	9.587	9.174	9.355	9.297	9.664	9.549	9.664	9.594	9.61	9.838	9.813	9.442	9.53	9.906	9.246	8.231	9.09	9.557	9.005	8.953	9.671	9.591	9.832	9.889	8.265	9.602	9.231	9.271	9.113	9.323	9.509	9.641	9.418	9.549	10.076	9.593	10.041	9.629	9.288	8.467	9.399	9.071	8.754	8.467	8.92	9.788	9.76
A_23_P43369		7.747	8.262	8.142	8.573	8.345	8.157	7.84	7.349	7.966	7.83	7.87	8.503	7.662	8.403	7.556	8.597	8.583	7.867	9.076	9.104	8.045	7.356	8.253	7.889	8.668	8.719	8.234	7.739	8.509	8.551	7.752	9.375	8.191	7.505	8.704	8.427	8.595	8.882	8.8	7.827	6.859	6.928	7.236	7.715	7.224	7.759	7.404	8.536
A_32_P165611		7.479	7.861	7.34	7.764	7.722	7.504	7.579	7.704	7.702	7.488	7.751	7.895	7.883	7.482	8.235	8.136	6.959	7.212	8.03	8.505	7.392	7.548	7.773	8.128	7.652	7.086	7.671	6.994	7.039	7.49	7.389	8.324	7.473	8.121	7.535	7.858	7.837	7.728	7.414	7.167	6.982	7.242	7.285	7.729	6.577	6.635	7.697	8.01
A_24_P261691		6.194	6.17	6.389	6.248	6.227	6.276	6.292	6.451	6.395	6.114	6.153	6.211	5.937	6.296	6.109	6.065	6.53	6.19	6.241	5.982	6.199	6.507	6.043	6.095	6.305	6.441	6.087	6.543	6.389	5.959	6.279	6.26	6.024	6.132	6.036	6.442	6.2	6.424	6.367	6.112	6.512	6.633	6.264	6.466	5.781	6.295	6.246	5.795
A_23_P391938		6.35	6.909	6.714	6.197	6.766	6.578	7.247	7.465	8.077	6.263	6.557	6.12	6.243	7.285	7.153	6.84	6.278	7.069	7.385	7.446	6.849	7.062	6.481	6.896	6.76	6.706	6.53	6.392	6.423	7.437	6.662	7.719	7.279	7.574	7.015	7.078	6.536	6.883	6.476	5.838	6.177	6.252	6.154	7.082	6.779	6.584	7.844	6.197
A_23_P250196		6.712	6.689	6.793	6.703	6.536	6.702	7.122	6.597	6.666	6.963	7.177	6.847	6.668	6.798	6.592	6.473	8.018	6.499	6.66	7.387	6.412	6.533	6.702	6.792	6.547	7.991	6.598	6.981	7.186	6.243	6.4	6.297	6.597	6.67	6.526	6.821	6.533	6.882	6.97	6.757	7.018	6.897	7.18	7.391	5.882	7.263	6.286	6.338
A_24_P177763		6.945	6.501	6.848	6.368	6.364	6.504	7.04	6.817	6.693	6.911	6.966	6.65	6.683	6.981	6.592	6.771	6.108	6.277	6.658	6.194	6.431	7.028	6.12	6.474	6.881	6.169	6.562	6.686	6.905	6.351	6.497	6.585	6.344	6.486	6.575	6.712	6.472	6.931	7.13	6.639	6.501	6.839	6.263	5.917	6.295	7.381	6.487	6.497
A_32_P139196		6.232	6.173	6.325	6.668	6.34	6.57	6.4	6.188	6.235	6.438	6.398	6.079	6.511	7.049	6.49	6.151	6.432	6.144	6.423	6.251	6.377	5.936	6.434	6.277	6.655	6.733	6.176	6.437	6.977	6.131	6.222	6.605	6.128	6.128	6.294	6.889	6.93	6.481	6.711	6.076	6.384	5.818	6.058	6.157	5.995	6.965	6.136	6.162
A_23_P28307		7.269	7.61	7.216	7.129	7.3	6.887	7.202	6.969	7.28	7.304	6.929	7.334	7.255	7.634	7.294	7.781	6.827	6.93	7.563	7.391	6.897	7.284	6.984	7.311	7.745	6.984	6.93	6.966	7.239	7.259	7.297	8.029	7.176	7.351	7.477	7.746	7.716	7.446	7.243	6.459	6.012	7.089	6.374	6.637	7.436	7.14	7.319	7.332
A_23_P144134		6.55	6.653	6.609	6.662	6.565	6.638	6.945	6.771	6.966	6.865	6.999	6.629	6.563	6.609	6.511	6.073	7.208	6.436	6.435	6.93	6.376	6.538	6.323	6.538	6.829	7.202	6.54	6.634	7.013	6.281	6.462	6.657	6.751	6.851	6.683	6.626	6.45	6.769	6.78	6.691	6.884	6.629	6.606	7.085	5.883	7.064	6.422	6.243
A_23_P5392		7.169	7.384	6.691	6.666	6.906	6.876	7.569	7.346	6.915	7.068	7.184	6.928	7.488	7.103	7.657	7.193	6.556	7.516	7.081	7.368	6.809	7.367	6.973	7.236	7.057	6.821	6.534	7.119	6.596	6.841	6.745	7.264	6.697	7.659	7.348	6.84	6.629	6.838	6.591	6.476	6.409	6.656	6.542	7.774	7.663	7.063	7.72	6.878
A_32_P25775		6.381	6.197	6.121	6.017	6.468	6.159	6.076	6.068	6.286	6.227	5.948	6.289	6.322	6.08	6.017	6.316	6.284	6.258	6.134	6.233	6.001	6.421	6.04	6.074	6.284	6.305	6.229	6.298	6.032	6.271	6.165	6.391	6.225	6.174	5.787	6.337	6.158	6.018	5.993	6.626	7.054	6.883	7.226	6.184	5.863	6.343	6.322	6.346
A_23_P395954		8.903	8.738	8.838	9.93	9.975	9.532	8.446	9.42	8.826	9.084	7.404	9.131	9.689	8.11	8.447	10.764	7.11	9.267	8.083	8.369	8.142	9.643	9.851	9.129	8.777	7.607	9.348	8.136	7.862	9.162	9.73	9.458	8.66	9.408	8.664	9.501	8.73	8.638	8.478	9.176	9.498	9.453	8.087	8.695	9.96	7.7	9.751	10.493
A_23_P57277		7.057	6.418	6.333	6.172	6.319	6.107	6.454	6.206	6.095	6.746	7.615	6.238	6.409	6.162	6.255	6.262	6.037	6.56	6.149	6.081	6.341	6.395	6.175	6.108	6.384	6.288	6.382	6.149	6.094	6.149	6.455	6.499	6.163	5.926	6.303	6.491	6.427	6.419	5.957	6.445	6.709	6.374	6.249	6.102	5.782	6.356	6.692	6.256
A_32_P44047		6.878	6.674	6.719	5.911	5.874	6.175	7.23	7.217	6.742	7.178	6.625	6.817	6.317	6.398	6.406	6.588	6.812	6.287	6.661	7.091	6.015	7.002	6.013	6.413	6.812	6.563	6.424	6.294	6.557	6.357	6.318	6.817	6.944	6.632	6.306	6.747	6.19	6.149	6.432	6.693	6.708	6.366	6.979	6.462	6.275	6.855	6.704	6.005
A_24_P156388		6.819	8.084	7.563	6.584	6.323	6.92	7.35	7.325	7.369	6.611	7.164	7.047	6.922	7.326	8.31	7.133	6.721	6.546	8.029	8.197	6.902	5.905	7.265	7.515	6.958	7.388	7.415	6.763	6.788	7.019	7.407	8.282	7.154	6.995	7.789	7.002	7.419	7.02	7.549	7.074	6.524	6.45	6.138	7.229	6.312	6.663	7.247	7.773
A_23_P386450		7.527	7.214	7.519	7.163	7.12	7.142	7.809	7.307	7.632	7.648	7.58	7.125	7.103	7.912	7.916	7.195	7.4	7.315	7.464	7.253	7.137	7.174	7.118	7.261	7.547	7.131	6.866	7.678	7.834	6.931	7.242	7.914	7.045	7.13	7.417	7.884	8.199	7.522	7.308	7.073	7.379	7.117	7.264	6.956	6.243	8.151	7.15	7.085
A_24_P103363		7.783	7.361	8.718	8.197	8.115	7.991	8.295	8.379	7.904	7.731	8.04	8.003	8.228	8.309	7.109	7.709	6.385	7.411	7.547	6.739	8.087	8.219	7.59	7.655	8.083	7.416	7.481	8.087	8.359	7.204	7.621	7.398	7.547	7.481	7.86	7.877	7.175	8.312	8.478	7.498	7.177	7.795	7.645	7.578	7.266	8.768	7.73	7.524
A_24_P333112		9.525	7.914	9.664	8.605	6.913	8.084	8.741	6.648	6.661	7.53	8.705	7.453	8.677	9.716	8.826	9.172	6.446	7.652	9.658	6.388	9.407	6.683	7.573	8.37	7.702	6.984	7.516	9.683	10.265	8.273	7.996	7.28	7.101	7.389	7.53	6.98	7.612	8.532	10.158	8.097	7.443	6.31	7.75	7.733	7.798	11.122	7.061	7.715
A_23_P412321		7.953	9.557	9.276	9.026	9.025	7.917	8.893	6.803	8.075	8.012	8.982	8.267	9.138	8.225	8.545	9.254	9.518	7.781	8.52	9.451	7.843	8.133	8.243	8.639	8.458	8.973	8.543	7.927	8.769	8.193	7.708	8.752	8.24	7.748	8.634	8.535	8.475	9.104	9.679	8.493	7.235	8.728	8.224	7.637	8.338	8.815	7.63	8.853
A_23_P204436		6.587	6.851	6.49	6.796	6.714	6.909	6.972	7.519	6.772	6.358	6.51	6.823	7.139	7.182	7.05	6.548	6.51	6.812	6.989	6.767	6.943	6.948	7.256	7.309	6.843	6.656	6.87	6.86	6.865	6.611	6.545	6.475	6.834	7.308	6.582	6.515	6.385	6.648	6.835	7.033	7.1	6.846	6.555	7.015	6.102	6.673	7.124	6.439
A_23_P122579		8.287	8.883	8.567	8.579	8.973	8.524	8.066	8.178	8.664	8.311	8.642	8.876	8.65	8.384	8.338	8.879	8.99	8.094	9.056	9.303	8.452	8.27	8.55	8.504	8.874	8.456	8.596	8.198	7.988	9.003	8.396	9.225	9.062	8.261	8.988	8.703	8.153	8.791	8.447	8.628	8.604	9.141	9.145	8.55	8.615	7.977	8.776	8.792
A_23_P19243		6.801	6.67	7.541	7.846	7.482	8.077	7.661	7.908	7.45	7.049	7.434	7.087	7.289	7.671	6.783	6.381	7.694	7.255	6.961	7.502	8	7.04	7.998	7.106	7.185	8.184	6.803	7.829	7.801	6.789	6.619	6.464	6.852	7.458	7.363	7.088	7.151	7.551	7.729	7.239	7.895	7.54	6.8	8.1	6.272	8.172	7.199	6.484
A_23_P67702		9.43	8.626	10.492	9.75	8.903	9.602	10.65	9.211	8.912	10.056	9.976	9.478	9.452	10.295	8.345	9.247	8.414	8.22	9.071	6.885	8.907	9.685	8.602	8.516	9.137	8.498	8.69	10.223	11.037	8.667	9.362	8.766	8.594	8.899	9.023	9.074	8.558	9.973	10.603	9.741	9.638	9.83	9.948	8.37	7.908	11.533	8.21	8.859
A_24_P337000		8.597	9.225	8.821	8.826	9.134	8.882	9.189	8.433	9.723	9.084	10.229	9.161	9.184	9.744	9.32	9.621	8.474	8.305	8.59	9.217	8.745	8.579	8.435	8.609	9.292	8.298	8.739	8.114	8.036	9.175	8.636	9.615	9.323	9.669	9.209	9.022	8.945	9.275	8.063	8.262	7.704	8.636	8.111	8.789	7.769	8.207	9.46	8.648
A_24_P194962		12.482	12.909	13.328	13.234	12.55	12.848	12.837	12.068	12.091	12.846	12.833	12.928	12.595	13.717	12.599	12.328	12.172	11.905	13.01	11.711	12.982	12.004	12.826	12.444	13.273	12.516	12.909	12.856	13.554	12.712	12.51	12.993	12.839	11.997	12.696	13.04	13.133	13.478	13.122	13.01	11.434	11.839	12.225	12.093	12.057	13.263	11.862	12.581
A_24_P380234		9.002	8.668	8.742	8.606	8.929	9.31	9.293	10.277	9.021	8.727	8.749	8.796	9.369	9.774	9.54	8.219	6.029	9.489	8.412	6.796	9.084	9.735	9.092	9.366	9.678	6.29	9.267	8.756	8.877	8.956	8.502	8.986	9.006	8.868	9.186	8.985	8.783	8.975	9.337	8.698	8.587	8.931	7.823	7.665	8.048	8.073	9.616	8.681
A_23_P301925		13.843	13.611	13.638	13.916	14.015	12.986	13.778	12.751	13.513	13.888	13.357	13.573	13.269	13.022	13.554	13.201	13.321	12.946	14.249	14.171	13.116	14.186	13.464	13.91	14.119	13.672	13.464	12.884	13.242	13.36	13.691	14.152	14.101	13.328	13.882	13.333	13.08	13.758	13.018	13.66	13.888	13.79	14.237	13.515	12.308	12.575	13.116	13.416
A_23_P119562		14.278	13.447	12.699	11.498	13.506	11.864	12.757	13.06	12.706	12.884	13.049	14.001	13.222	12.567	13.016	11.41	13.251	14.197	12.15	14.346	13.72	13.186	12.276	14.767	14.308	13.568	12.248	14.321	11.605	14.217	12.126	14.286	13.044	13.878	13.966	12.196	13.09	12.135	11.65	13.154	14.548	13.488	14.553	13.622	12.064	13.307	14.606	13.042
A_24_P5750		6.452	6.408	6.894	6.641	7.201	6.65	6.267	6.403	6.278	6.335	6.182	6.746	6.761	6.151	6.297	6.743	5.93	7.466	6.336	6.228	6.168	6.679	7.293	7.008	6.364	6.415	6.864	7.125	6.459	6.531	6.994	6.864	6.382	6.159	6.226	6.589	6.482	6.241	6.512	7.018	7.203	7.249	6.173	6.263	8.198	6.623	6.689	7.174
A_32_P212520		6.947	6.555	6.403	6.484	6.865	6.589	6.987	6.661	7.088	6.46	6.755	6.706	6.562	7.032	6.888	6.34	6.52	6.39	6.305	6.88	6.571	6.607	6.193	6.298	6.804	6.432	6.564	6.554	6.688	6.511	6.55	7.25	6.585	6.511	7.043	7.192	7.029	6.814	6.601	6.848	5.952	6.984	6.883	6.171	5.836	6.918	6.726	6.7
A_24_P180849		6.405	6.271	6.046	6.632	7.136	6.59	6.241	6.454	6.259	6.318	6.112	6.578	6.67	6.108	6.403	7.148	6.094	7.402	6.129	6.563	6.201	6.419	7.171	6.974	6.27	6.332	6.703	6.901	6.229	7.01	7.231	7.072	6.311	6.406	6.367	6.483	6.432	6.297	6.395	6.79	7.008	6.823	5.965	6.028	6.266	6.186	6.586	7.291
A_23_P3242		7.184	7.213	7.28	7.363	7.13	6.983	7.632	7.88	7.37	7.403	8.027	7.149	7.719	7.885	7.745	6.93	7.023	7.246	7.521	7.211	7.245	7.327	7.562	7.364	7.169	7.295	7.093	7.56	7.653	6.602	6.788	6.829	6.92	6.67	6.841	7.265	7.198	7.193	7.559	7.09	7.28	7.473	7.513	7.276	6.492	7.743	6.602	6.865
A_23_P153050		8.054	8.555	8.934	8.752	8.877	8.923	8.49	8.379	8.805	8.328	9.059	9.019	8.43	8.114	7.815	8.692	9.074	8.664	8.738	9.5	8.035	8.66	8.879	8.104	8.864	9.077	8.815	8.11	8.357	8.529	8.094	9.189	8.917	8.385	8.964	8.834	8.255	9.126	8.634	8.829	8.624	9.152	8.8	9.183	8.024	7.688	8.903	8.671
A_23_P70867		6.829	6.826	7.041	7.008	6.221	6.771	6.882	6.565	6.391	6.654	6.985	6.629	7.054	6.895	6.443	6.69	6.683	6.361	6.97	6.39	6.797	6.377	6.541	6.576	6.809	6.747	6.806	7.035	7.45	6.307	6.464	6.388	6.462	6.227	6.564	6.826	6.694	7.049	7.259	6.818	6.951	6.356	7.059	6.595	6.007	7.428	6.387	6.761
A_23_P94689		6.532	6.486	6.56	6.31	7.178	6.495	6.395	6.624	6.945	6.745	6.543	7.289	6.5	6.413	6.198	6.327	6.739	7.845	6.771	7.091	6.171	6.539	7.062	7.377	6.417	8.007	6.804	8.406	6.843	6.472	7.713	7.308	6.576	6.267	6.528	6.847	6.651	6.337	6.524	7.218	8.359	7.993	7.391	7.455	6.508	7.067	6.765	6.787
A_24_P258235		6.903	6.733	6.186	7.191	7.641	6.885	6.328	6.223	6.327	6.514	6.196	6.861	6.906	6.079	6.084	7.184	5.923	7.332	6.365	6.403	6.248	6.747	7.055	6.562	6.478	6.08	7.025	6.514	6.486	6.755	7.395	7.263	6.347	6.255	6.376	6.655	6.472	6.406	6.305	6.982	7.95	7.615	7.264	5.782	6.344	6.485	6.737	7.745
A_32_P117760		6.556	6.647	6.2	6.3	6.26	6.313	6.262	6.388	6.111	6.256	6.171	6.325	6.56	6.312	6.26	6.304	6.398	6.854	6.419	6.429	6.173	6.291	6.317	6.622	6.454	6.448	6.36	6.507	6.135	6.314	6.232	6.639	6.228	6.168	6.364	6.497	6.355	6.414	6.363	5.914	5.805	6.383	6.09	6.242	5.945	6.281	6.306	6.319
A_24_P222758		6.32	6.757	6.038	6.47	6.534	6.597	6.491	6.27	6.477	6.222	6.548	6.425	6.756	6.351	6.589	6.429	6.55	6.188	6.801	6.655	6.352	6.075	6.296	6.51	6.704	6.502	6.4	6.393	6.429	6.387	6.187	6.682	6.52	6.497	6.68	6.705	6.393	6.576	6.489	6.346	6.186	6.251	6.737	6.659	5.854	6.316	6.446	6.539
A_23_P428992		7.525	7.677	7.951	8.042	7.456	7.848	7.788	7.784	7.212	7.723	7.935	7.804	7.644	7.902	7.849	7.696	8.808	6.879	8.579	8.311	7.462	6.982	7.83	7.841	7.64	9.091	7.614	7.985	8.44	7.019	7.669	7.586	7.217	7.438	7.222	7.856	7.71	8.005	8.366	7.764	7.1	7.061	7.574	7.895	7.043	8.044	6.85	7.557
A_24_P942296		6.784	6.344	6.486	6.743	6.528	6.407	6.394	6.287	6.487	6.457	6.338	6.595	6.941	6.411	6.22	6.888	6.204	6.52	6.197	6.026	6.107	6.654	6.628	6.219	6.253	6.39	6.374	6.275	6.497	6.163	6.214	7.036	6.036	6.889	6.345	6.488	6.516	6.313	6.358	6.458	6.85	6.688	6.757	5.765	6.186	6.652	6.366	6.837
A_24_P332064		8.997	8.182	8.719	8.065	8.645	7.984	7.7	7.857	8.183	8.105	7.253	8.256	8.203	7.672	8.85	9.184	6.87	8.716	7.878	7.363	7.303	8.556	8.453	7.652	8.065	7.428	8.286	8.287	7.394	8.486	8.496	8.377	7.686	7.991	8.09	8.371	8.109	7.119	7.618	8.364	9.707	8.588	8.438	7.939	9.938	7.807	8.53	8.874
A_23_P103361		9.823	10.407	10.362	10.218	9.903	9.969	9.863	9.147	9.952	10.04	10.294	10.282	9.709	10.23	9.646	10.617	10.815	9.056	10.886	11.461	9.789	9.163	9.82	9.947	10.254	11.018	10.292	9.793	10.525	10.517	9.935	11.441	10.053	9.587	10.819	10.699	10.728	10.777	10.606	9.757	8.472	9.097	9.253	9.597	9.206	10.079	8.783	10.357
A_23_P118536		6.555	6.218	6.587	6.135	6.206	6.347	6.589	6.85	6.545	6.643	6.69	6.44	6.201	6.541	6.721	6.095	6.2	6.122	6.293	6.022	6.299	6.406	5.968	6.232	6.579	6.316	6.051	6.42	6.528	6.43	6.406	6.318	6.112	6.216	6.493	6.178	6.205	6.376	6.463	6.415	6.954	6.4	6.336	5.82	6.079	6.709	6.227	5.904
A_24_P678104		7.591	7.267	7.627	7.33	7.465	7.314	7.38	7.191	7.409	7.621	6.676	7.405	6.758	7.552	6.944	7.886	7.501	7.221	8.127	8.365	7.318	7.989	7.836	7.18	7.775	7.971	7.849	7.515	7.583	7.65	7.545	8.102	7.485	7.157	7.812	8.218	7.57	7.753	7.72	7.444	7.58	7.5	7.708	6.946	7.481	7.266	6.914	7.485
A_24_P352445		7.291	6.686	6.931	6.869	6.303	6.877	7.033	6.452	6.554	6.963	7.082	6.586	6.718	7.144	6.669	6.435	7.151	6.712	6.875	6.884	6.796	6.44	6.591	6.546	6.743	7.44	6.65	6.977	7.311	6.487	6.654	6.745	6.467	6.706	6.607	6.747	6.667	7.126	7.222	6.579	6.69	6.316	6.886	6.361	6.026	7.182	6.299	6.415
A_23_P104086		7.287	6.857	6.518	6.9	7.285	6.954	6.573	6.716	6.76	7.165	6.33	7.17	6.986	6.476	6.702	7.307	6.906	7.85	6.745	6.969	6.478	7.088	7.607	7.29	6.644	7.067	7.188	7.535	6.716	6.984	7.529	7.496	6.778	6.996	6.817	7.243	6.874	6.446	6.789	7.47	8.069	7.709	7.355	7.244	6.866	6.809	7.474	7.181
A_23_P153070		6.883	7.329	7.061	7.305	7.784	7.307	7.123	7.663	7.506	7.15	7.258	7.491	7.215	7.098	7.529	7.341	7.057	7.544	7.912	8.5	6.984	7.33	7.804	7.513	7.439	7.286	7.435	6.898	6.669	7.483	6.992	7.899	7.163	7.582	7.454	7.555	7.219	7.155	7.197	7.048	6.169	6.963	6.73	7.455	7.622	6.522	7.65	7.508
A_24_P900730		6.333	6.466	6.101	6.539	6.623	6.456	6.374	6.447	6.541	6.152	6.448	6.578	6.438	6.524	6.333	6.443	6.533	6.754	6.463	7.089	6.353	6.179	6.54	6.407	6.672	6.778	6.303	6.488	6.302	6.629	6.386	6.37	6.384	6.515	6.368	6.397	6.188	6.493	6.443	6.242	6.044	6.233	6.331	6.711	5.961	6.541	6.398	6.624
A_24_P564462		6.331	6.217	6.208	6.091	6.407	6.169	6.394	6.445	6.641	6.195	6.533	6.164	6.186	6.713	6.257	5.99	6.763	6.108	6.104	6.595	6.123	6.333	5.986	6.041	6.255	6.392	6.135	6.244	6.358	6.004	6.018	5.938	5.954	6.061	6.042	6.126	6.259	6.477	6.371	5.955	6.491	6.499	5.998	6.355	5.755	6.539	6.275	6.176
A_23_P80643		7.009	6.979	7.107	6.902	6.953	6.904	7.004	6.899	7.029	6.939	6.963	7.037	6.797	7.105	7.625	7.543	6.728	7.254	7.665	6.464	6.874	6.896	6.675	6.953	7.109	6.65	7.003	7.32	7.123	7.037	7.354	7.773	6.706	7.282	7.195	7.237	7.494	7.087	6.923	7.173	6.854	6.702	7.548	6.368	7.838	7.337	6.867	6.972
A_23_P90014		7.529	8.358	7.645	8.023	8.474	8.07	8.09	8.928	8.77	7.852	7.809	8.327	7.652	8.056	8.607	8.032	8.165	8.56	9.271	9.945	8.115	8.121	8.632	8.549	8.217	8.653	8.197	8.074	7.521	8.641	7.692	9.256	8.054	8.798	8.966	8.079	8.252	7.937	8.257	7.987	7.533	7.245	7.365	8.756	7.443	7.411	8.841	8.418
A_32_P39324		7.55	7.232	7.189	7.01	7.339	7.037	7.42	6.899	6.978	7.338	7.05	7.781	6.983	7.12	7.251	7.712	6.922	8.056	7.709	7.691	6.684	7.133	7.248	7.359	7.233	7.05	7.304	7.4	7.211	7.342	7.258	7.939	6.894	7.124	7.478	7.457	6.87	7.455	7.333	7.378	6.632	7.082	6.88	7.338	7.864	7.441	7.196	7.508
A_24_P67268		7.381	8.047	8.037	7.109	7.512	7.447	7.655	7.654	7.793	7.531	7.627	7.872	7.272	7.446	8.02	7.86	6.561	7.637	8.184	7.289	7.541	7.667	7.814	7.924	7.919	6.638	7.784	7.761	7.403	7.982	7.78	8.185	7.831	7.757	7.888	8.174	8.091	7.64	7.678	7.713	6.532	7.011	7.525	7.135	9.468	7.376	8.035	7.817
A_23_P416705		6.702	6.292	6.216	6.045	6.292	6.107	6.144	6.235	6.313	6.204	6.076	6.281	5.914	6.215	6.153	6.41	6.088	6.046	6.35	6.349	6.12	6.337	6.194	6.249	6.475	6.258	6.312	6.524	6.195	6.277	6.263	6.342	6.334	6.137	6.029	6.4	6.248	6.263	6.077	5.833	6.147	6.527	5.904	6.327	6.215	6.16	6.273	6.014
A_23_P402604		6.601	6.661	6.238	6.48	6.396	6.531	6.414	6.368	6.292	6.315	7.425	6.525	6.385	6.693	6.76	6.75	6.322	6.181	6.618	6.434	6.215	6.159	6.124	6.657	6.73	6.247	6.69	6.3	6.455	6.634	6.128	6.743	6.553	6.188	6.342	6.934	6.715	6.81	6.399	6.415	5.889	6.062	6.489	5.877	5.861	6.445	6.184	6.389
A_23_P69868		7.627	7.562	8.043	7.935	7.34	7.558	7.897	7.45	7.368	7.559	8.151	7.537	7.781	8.284	8.244	8.04	7.975	6.927	8.013	7.783	7.744	6.997	7.746	7.491	7.989	8.005	7.794	7.604	8.7	7.739	7.021	7.78	7.694	6.879	7.337	7.29	8.37	8.17	8.237	8.059	6.923	7.005	8.001	7.322	6.666	8.726	7.42	7.79
A_24_P365526		9.224	9.841	9.162	9.468	10.466	9.997	10.492	11.189	10.932	9.048	9.75	10.132	9.511	9.836	10.665	9.216	9.322	10.61	10.733	12.225	10.056	10.669	10.792	10.76	10.084	9.924	10.381	9.954	9.367	10.676	9.678	10.491	10.007	10.466	10.198	9.967	9.721	9.695	10.248	9.627	10.301	10.32	10	11.673	8.813	9.457	11.154	9.91
A_23_P85800		13.868	13.947	14.104	12.385	12.482	12.285	14.571	12.639	13.206	13.933	14.767	12.728	12.34	15.398	13.973	13.491	15.143	13.426	15.183	14.233	13.57	12.527	11.917	12.98	13.764	14.711	12.908	15.225	15.082	14.108	13.462	14.497	12.712	13.45	14.249	13.175	13.416	14.518	14.722	13.269	13.469	12.774	14.509	12.098	12.705	16.109	12.753	12.706
A_32_P56497		6.593	6.447	6.162	6.19	5.867	6.208	6.849	6.753	6.417	6.29	6.329	6.288	6.538	6.515	6.783	6.458	6.503	6.255	6.547	6.642	6.024	6.044	6.198	6.559	6.78	6.472	6.485	6.226	6.718	6.083	6.431	6.376	6.505	6.433	6.325	6.161	6.48	6.274	6.403	6.389	5.922	5.735	5.906	6.2	6.691	6.615	6.284	6.245
A_23_P391607		8.354	9.036	8.479	8.398	9.177	8.702	8.696	9.283	9.172	8.573	8.673	8.898	8.638	8.717	8.896	8.619	8.509	8.875	9.604	9.547	8.862	8.647	8.795	8.885	8.998	8.813	8.57	8.472	8.084	9.282	8.648	9.537	9.344	9.356	9.309	8.792	8.895	8.525	8.269	8.618	8.477	8.585	8.239	8.885	8.412	8.56	9.502	8.364
A_23_P41227		7.419	6.862	7.429	7.25	8.057	7.272	7.653	7.403	7.049	7.758	8.614	7.157	7.186	7.786	6.841	6.939	7.686	7.349	6.878	7.353	7.22	7.507	7.314	6.849	7.445	7.827	7.057	7.767	7.569	6.495	6.918	6.872	7.261	7.5	7.266	7.11	7.229	7.392	7.732	8.05	8.963	8.293	8.33	7.769	6.303	8.797	6.999	6.764
A_24_P362805		6.281	6.512	6.494	6.226	6.05	6.386	6.559	6.451	6.529	6.178	6.201	6.226	6.7	6.777	6.379	6.236	6.43	6.014	6.359	6.599	6.244	6.21	5.946	6.364	6.402	6.637	6.23	6.474	6.52	6.289	6.468	6.792	6.429	6.415	6.799	6.621	6.494	6.654	6.518	6.574	6.021	6.366	6.594	6.246	5.826	7.039	5.878	6.444
A_23_P13359		7.885	8.883	8.257	8.603	8.08	8.659	8.736	8.75	8.741	7.971	8.223	8.464	8.568	9.079	8.816	8.461	8.043	8.407	8.844	8.807	8.92	7.957	8.585	8.769	8.692	8.705	8.378	8.183	8.355	8.569	8.006	8.776	8.493	8.886	8.556	8.41	8.563	8.561	8.428	8.106	7.309	7.298	7.29	9.025	6.908	8.208	8.194	7.996
A_23_P325339		6.743	7.026	7.081	6.49	6.351	6.484	7.048	7.306	7.527	7.228	6.341	7.029	6.903	7.157	6.263	7.308	7.747	6.465	6.962	7.216	6.142	7.411	6.13	6.517	7.432	7.1	6.637	6.883	6.852	6.679	6.588	7.669	7.661	6.927	7.1	7.385	6.736	6.959	6.615	6.753	7.374	7.604	7.732	7.566	6.581	7.475	7.612	6.265
A_24_P204414		7.428	7.844	8.522	7.69	7.444	7.654	7.566	7.575	7.608	7.006	7.483	7.622	7.895	7.71	7.559	7.815	7.758	7.433	8.137	7.952	7.864	7.199	7.864	7.775	7.737	7.833	7.579	7.756	7.681	8.063	7.665	7.797	7.503	7.709	7.517	7.136	6.9	7.562	7.614	7.478	7.454	7.243	7.596	7.704	6.719	7.84	7.608	7.269
A_32_P138557		8.258	8.789	8.172	8.655	8.691	8.562	8.159	8.232	8.52	8.089	8.113	8.579	8.399	9.181	8.913	8.935	9.089	7.94	8.786	9.096	8.666	8.201	8.058	8.536	9.285	8.715	8.676	8.158	8.187	8.824	8.35	9.179	9.092	8.381	8.726	9.172	9.348	9.284	8.258	8.114	7.965	8.151	7.809	8.577	7.031	8.513	8.75	8.499
A_23_P402892		6.392	7.002	6.825	6.5	6.312	6.959	6.806	7.632	7.1	6.256	6.499	6.689	6.41	7.075	6.928	6.384	7.142	6.713	7.214	7.89	6.41	6.776	7.395	7.055	6.702	7.395	7.02	6.601	6.892	6.741	6.123	7.294	6.743	6.443	6.311	7.12	6.837	6.725	7.076	6.682	6.601	6.937	6.976	7.073	6.887	6.593	6.627	6.59
A_23_P45396		10.144	10.433	10.155	10.288	10.272	10.038	9.957	9.019	9.68	9.545	10.269	9.932	10.003	10.166	10.566	10.395	10.209	9.795	10.204	10.986	10.004	9.281	9.907	10.163	10.37	10.145	10.168	9.704	9.972	10.333	9.734	10.533	10.18	9.94	10.504	10.059	10.397	10.294	9.893	9.736	9.25	8.974	9.386	9.599	9.398	9.422	9.785	10.315
A_23_P32847		7.039	6.346	7.181	6.484	7.275	6.587	6.495	6.299	6.415	6.935	6.094	6.597	6.896	6.175	6.13	7.101	6.316	6.717	6.194	6.479	6.253	7.32	7.276	6.377	6.838	6.243	6.934	6.581	6.36	6.898	6.848	6.916	6.588	6.114	6.956	6.876	6.015	6.395	6.463	6.803	7.878	7.495	7.425	6.329	7.591	6.307	6.542	6.637
A_23_P351320		9.178	7.985	8.586	7.873	8.539	7.745	9.326	8.4	8.432	8.797	8.841	8.311	8.131	8.863	7.787	8.085	8.444	7.466	7.71	7.674	7.503	8.371	7.413	7.514	8.261	8.278	7.87	8.438	9.172	7.583	8.309	7.696	7.981	7.85	7.663	8.084	7.572	8.799	8.924	8.607	8.93	8.637	8.738	8.489	7.289	9.192	7.857	7.822
A_23_P108922		9.467	9.064	10.071	8.954	9.626	9.284	9.867	9.656	9.704	9.676	10.106	9.209	9.009	9.288	8.246	8.501	10.689	9.064	8.792	9.436	8.883	9.559	9.42	8.777	9.084	10.454	8.912	10.302	10.017	8.8	9.415	8.981	8.866	8.685	8.798	9.087	8.526	9.607	9.682	10.204	11.008	10.519	10.755	9.927	8.373	10.772	8.506	8.727
A_32_P21794		7.885	6.797	7.853	7.079	8.309	6.881	6.637	6.85	6.446	7.672	6.429	7.488	7.213	6.201	6.355	7.035	6.347	7.315	6.581	6.816	6.403	7.726	7.776	6.932	6.695	7.211	7.05	7.522	6.905	6.878	7.859	7.402	6.784	6.517	6.601	6.76	6.518	6.662	6.743	7.961	9.574	9.096	9.005	6.694	8.421	7.113	7.089	7.444
A_32_P147678		6.562	6.644	6.079	6.878	7.12	6.717	6.228	6.662	6.241	6.589	6.165	6.649	7	6.134	6.833	6.944	6.185	7.322	6.62	6.373	6.323	6.99	6.965	6.972	6.58	6.367	6.896	6.766	6.496	6.687	6.716	6.865	6.474	6.443	6.521	6.701	6.415	6.331	6.461	6.495	7.211	7.14	6.918	6.077	6.219	6.321	6.924	7.081
A_23_P409945		14.241	14.571	14.434	14.41	14.342	14.589	14.911	15.706	14.023	14.414	14.722	14.293	14.954	14.98	14.598	13.888	13.616	14.527	13.907	13.826	14.548	14.466	14.752	14.466	14.571	14.308	14.077	13.699	14.03	13.989	13.775	14.471	13.941	14.456	13.983	14.589	14.373	14.602	14.163	13.941	13.814	13.82	13.464	14.283	14.377	13.72	14.205	13.808
A_24_P599225		6.544	6.589	6.017	6.127	6.138	6.397	6.618	6.815	6.436	6.577	6.413	6.602	6.528	6.746	6.538	6.613	6.425	6.396	6.733	6.55	6.109	6.608	6.048	6.274	6.629	6.361	6.301	6.486	6.518	6.273	6.275	6.693	6.472	6.392	6.432	6.39	6.603	6.291	6.428	6.036	6.486	6.444	6.541	6.593	6.112	6.515	6.804	6.271
A_24_P932632		7.36	7.298	7.714	7.431	7.121	7.632	7.342	7.557	7.427	7.024	7.264	7.264	7.836	7.588	7.303	7.631	7.754	7.162	7.36	7.155	7.376	7.062	7.326	7.203	7.465	7.401	6.913	7.407	7.628	7.219	6.863	7.863	6.992	7.511	7.255	7.134	6.864	7.381	7.488	7.21	7.693	7.009	7.276	6.937	7.508	7.779	7.017	7.077
A_23_P401568		8.339	7.883	7.893	7.546	7.442	7.668	7.916	7.795	7.411	7.869	7.769	7.575	7.552	8.11	8.123	8.009	7.162	7.711	8.179	7.129	7.689	7.49	7.542	7.688	8.327	6.768	7.932	8.033	8.507	7.681	7.878	7.944	7.557	7.722	7.649	7.908	7.988	8.105	8.033	8.114	7.061	7.051	7.728	6.694	7.969	8.8	7.084	7.546
A_23_P2683		6.443	6.202	6.666	6.398	6.177	6.265	6.629	6.18	6.092	6.207	6.766	6.231	6.28	6.854	6.608	6.181	6.667	6.149	6.698	6.024	6.444	6.334	6.328	6.42	6.124	6.699	6.163	6.777	6.672	5.852	6.111	6.079	6.226	6.194	6.154	6.211	6.4	6.417	6.779	6.49	6.821	6.173	6.187	6.369	6.502	6.884	5.877	6.091
A_23_P163647		10.827	10.522	10.642	10.099	10.808	9.982	10.525	9.756	10.125	10.676	10.905	10.416	9.728	10.44	10.959	10.04	10.75	10.192	10.623	11.66	10.392	10.511	10.173	10.481	10.797	10.96	10.611	10.625	10.689	10.315	10.452	10.598	10.327	10.339	10.507	11.001	11.145	10.682	10.471	10.726	10.059	10.487	10.613	10.573	10.084	10.9	10.504	10.445
A_23_P111132		10.482	11.474	10.833	11.1	12.138	11.747	11.435	13.305	12.583	11.579	12.413	11.764	11.695	11.685	12.271	10.696	11.346	11.803	11.7	12.581	11.224	12.17	12.614	12.382	11.782	11.128	11.788	10.971	10.594	11.123	10.554	10.898	11.326	12.28	11.398	11.217	11.514	11.535	11.758	10.86	10.675	11.615	10.54	13.213	11.549	10.407	12.082	10.299
A_24_P274270		9.818	8.671	8.818	8.787	9.05	10.039	9.566	10.84	10.545	9.264	9.075	9.377	8.774	9.304	10.574	9.08	11.073	9.267	10.01	10.31	9.099	10.336	9.328	9.552	9.232	9.832	9.759	9.635	8.931	9.982	8.892	9.468	9.504	9.284	9.698	9.63	9.938	9.735	9.373	9.07	11.57	9.223	9.528	9.172	8.946	8.933	8.999	9.046
A_23_P118095		9.642	9.308	7.246	10.116	9.905	10.366	7.423	8.294	8.212	8.847	6.971	9.29	9.696	7.246	9.122	10.666	6.337	11.33	7.173	7.507	8.578	8.669	11.458	10.97	7.76	7.433	10.041	8.977	7.471	10.031	10.487	9.601	8.077	9.061	8.956	10.264	9.328	7.616	7.875	9.652	10.097	9.228	8.13	7.572	10.918	6.737	9.574	10.889
A_32_P19019		6.837	6.53	6.152	6.545	7.039	6.704	6.34	6.63	6.463	6.578	6.183	6.755	6.441	6.276	6.248	6.939	6.156	6.841	6.498	6.29	6.133	6.586	6.647	6.468	6.441	6.194	6.922	6.47	6.385	6.585	6.959	6.999	6.319	6.764	6.324	6.97	6.566	6.305	6.351	6.71	7.255	6.862	7.117	6.07	6.488	6.463	6.709	7.295
A_24_P170295		8.259	7.925	8.199	8.537	8.68	8.155	8.13	7.702	8.137	8.432	8.575	8.966	8.235	7.548	7.531	8.922	8.414	7.272	8.153	7.864	7.369	8.413	7.92	7.773	8.387	7.564	8.284	7.805	8.255	7.208	7.561	7.822	8.234	7.879	7.817	8.483	7.529	9.105	8.486	8.124	7.85	8.284	8.499	8.172	6.909	7.79	7.853	8.274
A_23_P113005		9.456	9.103	7.611	9.565	9.239	9.683	7.066	8.013	6.913	8.255	6.376	8.855	9.616	6.764	7.614	10.505	6.369	9.646	7.063	7.931	7.739	8.336	9.936	8.923	8.02	7.09	9.26	7.133	6.768	9.262	9.45	9.604	7.925	8.947	8.461	9.172	8.596	7.078	7.606	8.605	8.893	8.277	7.608	6.961	9.928	6.091	9.398	10.21
A_32_P148726		7.52	6.708	6.974	6.934	7.957	7.019	6.644	6.793	6.958	7.112	6.691	7.101	6.86	6.369	6.363	7.013	7.132	7.408	6.567	6.951	6.557	7.561	7.302	6.829	6.965	7.038	6.845	7.095	6.703	7.26	7.766	7.409	6.807	6.507	7.089	6.643	6.414	6.841	6.664	7.539	8.61	7.984	8.056	6.945	7.315	7.129	7.297	7.108
A_32_P27041		6.99	6.668	6.332	6.13	6.699	6.298	6.611	7.173	6.603	6.354	8.023	6.412	6.581	6.131	6.81	6.592	6.208	6.428	6.611	7.445	6.128	6.792	6.255	6.554	6.665	6.233	6.471	6.111	6.127	6.77	6.352	6.534	6.891	6.748	6.159	6.323	6.193	6.251	6.11	6.406	6.546	6.322	6.508	6.811	6.331	6.27	7.078	6.555
A_23_P10873		9.75	9.1	9.579	9.558	10.137	9.964	10.855	11.633	10.375	10.318	10.028	10.03	9.938	10.472	10.813	8.782	9.692	10.338	9.706	10.225	9.481	10.666	10.533	10.191	9.858	10.027	9.818	10.639	10.454	9.814	9.075	9.583	9.111	9.836	9.38	9.567	9.962	9.597	10.354	9.944	11.113	10.587	9.905	11.051	9.908	10.327	9.78	9.2
A_24_P67699		14.907	15.225	15.592	15.127	15.838	14.73	15.46	14.159	14.665	15.436	16.072	15.363	14.722	15.325	15.148	14.937	15.958	14.119	15.906	15.177	15.303	14.62	15.023	15.171	15.755	16.137	15.188	15.537	16.171	15.291	15.012	15.206	15.007	13.822	14.887	15.6	15.339	15.846	15.642	15.171	14.358	14.975	15.551	15.565	14.119	16.189	13.983	15.019
A_24_P717586		8.806	8.866	8.729	7.801	10.502	8.895	9.681	10.448	10.698	9.149	8.427	9.616	8.225	9.533	8.956	8.435	8.636	9.687	9.383	10.201	8.28	10.638	8.743	9.909	9.989	9.103	9.298	9.989	8.625	9.884	9.38	9.13	10.466	9.036	9.292	10.144	9.242	10.486	9.66	9.522	9.143	10.45	9.947	10.089	8.148	9.716	11.095	8.405
A_23_P157495		8.112	8.383	8.49	8.135	7.795	7.753	8.496	7.816	7.535	8.676	8.368	8.095	8.105	8.849	8.467	7.768	8.465	7.133	8.569	8.108	8.03	7.831	7.889	8.453	8.507	8.414	8.496	8.443	9.392	8	8.085	8.276	7.904	7.209	7.773	8.559	8.719	8.44	8.835	8.357	7.527	7.973	8.31	7.378	6.667	8.91	7.183	8.4
A_23_P160631		9.583	9.781	9.777	8.98	9.643	9.246	9.723	8.986	9.524	9.659	9.918	9.979	8.621	10.262	9.955	9.47	10.701	9.254	10.579	10.631	9.489	9.156	9.457	9.79	10.003	10.496	9.998	9.981	10.222	9.804	9.978	10.334	9.773	9.133	10.183	10.192	10.045	10.244	9.75	9.662	9.024	9.005	9.33	10.561	9.999	9.734	9.376	9.353
A_24_P67280		6.597	6.404	7.164	6.621	6.659	6.538	6.594	6.804	6.476	6.609	6.546	6.581	7.029	6.531	6.68	6.477	6.25	6.353	6.554	6.028	6.656	6.379	6.619	6.537	6.635	6.24	6.318	6.446	6.494	6.697	6.241	6.62	6.524	6.66	6.646	6.44	6.475	6.491	6.54	6.157	6.099	6.451	6.551	6.436	6.802	6.598	6.353	6.399
A_24_P728215		7.019	6.729	6.715	6.821	6.496	6.192	6.262	5.996	5.919	5.928	6.179	6.222	6.794	6.507	6.386	6.402	6.211	6.148	6.218	5.865	6.327	6.038	6.407	6.116	6.322	6.37	6.203	5.969	6.287	6.47	5.979	6.94	6.306	6.021	6.148	6.49	6.017	6.24	5.97	5.841	5.807	6.285	5.769	5.81	6.516	6.222	6.17	6.789
A_23_P31073		7.361	6.504	7.145	6.765	6.427	6.867	7.256	7.236	6.143	7.041	7.343	6.54	6.987	7.498	7.539	6.809	7.017	6.959	6.826	6.479	6.763	6.415	7.022	6.721	6.795	7.266	6.553	7.093	7.145	6.935	6.862	6.233	6.464	7.461	6.563	6.555	6.917	6.893	6.34	6.857	7.588	6.879	6.769	7.204	6.698	8.57	6.218	6.107
A_32_P66091		6.726	7.141	7.172	6.557	6.761	7.075	6.752	7.614	6.486	6.422	6.404	7.094	6.777	6.608	6.727	7.07	6.153	7.222	7.293	6.253	7.27	6.15	7.553	7.194	7.092	6.183	6.71	6.914	6.696	7.529	6.826	7.932	7.027	7.575	6.644	7.254	6.561	6.613	7.054	7.057	6.043	6.427	6.4	6.639	8.429	6.772	7.004	7.142
A_23_P430852		6.164	6.095	6.231	6.315	6.746	6.504	6.349	7.057	5.984	6.296	6.236	6.335	6.651	6.618	6.293	6.203	6.412	6.382	6.168	6.423	6.355	6.536	6.315	6.358	6.494	6.323	6.351	6.26	6.324	6.331	6.39	6.463	6.435	6.361	6.488	6.277	6.223	6.27	6.321	6.075	6.887	6.775	6.535	6.478	6.192	6.147	6.627	6.205
A_23_P10156		7.608	7.934	7.521	7.873	8.419	7.883	7.617	7.726	7.729	8.057	7.324	8.404	7.58	7.526	7.755	7.923	7.718	9.898	8.188	7.815	7.763	7.861	8.646	8.57	7.604	7.743	8.142	8.454	7.943	8.504	8.518	8.694	7.576	7.911	7.884	8.196	8.153	7.517	7.463	8.76	9.078	8.711	8.129	7.569	8.693	7.423	8.083	8.701
A_24_P282474		6.197	6.476	6.238	6.542	6.406	6.277	6.384	6.125	6.314	6.122	6.159	6.444	6.531	6.623	6.498	6.124	6.105	5.908	6.234	6.13	6.378	6.465	6.09	6.122	6.461	6.245	6.215	6.19	6.398	6.159	6.088	6.401	6.242	6.486	6.096	6.309	6.379	6.267	6.34	6.223	6.674	6.598	5.971	6.48	5.942	6.197	6.249	6.197
A_23_P155514		6.702	6.804	6.04	7.347	7.358	7.264	6.034	6.4	6.134	6.35	5.855	6.941	7.314	6.096	6.347	7.476	6.07	8.888	6.229	6.687	6.563	6.139	8.908	8.211	6.392	6.502	7.18	6.428	6.184	7.336	7.069	7.439	6.272	6.521	6.461	6.838	6.706	6.126	6.325	6.604	7.156	6.728	6.276	6.221	7.119	6.1	7.122	7.893
A_23_P50217		8.51	8.03	8.278	8.612	7.898	8.62	8.228	7.667	7.472	8.368	8.058	8.001	8.455	8.625	8.876	8.079	8.534	7.778	8.373	8.536	8.228	7.445	8.269	8.351	8.516	8.333	8.258	8.189	8.748	8.433	7.909	8.245	7.999	7.683	7.786	8.355	8.359	8.272	8.143	8.403	7.044	7.347	7.482	7.833	7.043	8.462	7.551	7.988
A_24_P172685		11.573	10.981	10.274	12.201	11.792	11.642	9.925	10.245	9.419	11.429	9.437	11.217	12.153	9.139	10.622	11.993	9.478	11.709	9.843	9.23	10.101	11.52	11.877	11.119	10.227	9.792	11.336	10.663	10.21	10.968	11.608	11.07	10.325	10.75	10.38	11.277	10.633	9.451	10.192	11.563	12.272	12.184	11.877	9.391	11.713	9.966	11.275	12.172
A_23_P250982		6.884	7.075	7.76	7.176	7.082	6.981	7.095	7.114	6.602	7.44	7.667	7.145	7.437	7.655	7.216	6.73	8.056	6.714	7.338	7.288	6.994	6.5	7.76	6.984	7.115	7.999	7.056	7.523	7.576	6.62	6.713	6.976	6.762	6.955	7.014	7.07	7.434	7.6	7.651	7.158	6.604	6.878	7.353	7.188	6.713	7.519	6.454	6.736
A_24_P256513		7.655	7.32	7.65	6.635	8.919	7.576	7.852	7.604	7.496	8.207	7.252	8.547	7.089	6.705	6.586	7.092	6.649	9.081	7.086	7.279	7.047	8.024	7.867	8.819	7.283	8.609	7.837	10.007	8.398	7.574	9.086	7.361	7.688	7.207	7.189	7.234	6.713	7.541	8.035	9.276	10.216	9.798	9.657	8.063	6.881	8.807	7.904	8.055
A_23_P13382		12.843	13.156	13.049	13.118	14.949	12.892	13.165	14.954	14.317	13.638	13.744	13.694	13.07	13.167	13.989	12.012	13.811	13.419	14.237	15.308	12.307	14.531	13.979	14.023	13.433	13.878	13.554	13.199	12.636	13.087	12.738	13.006	13.775	13.032	13.333	13.441	13.135	12.821	13.049	13.559	13.204	14.098	13.539	14.104	13.717	12.098	13.45	12.978
A_32_P155030		7.822	7.34	7.087	7.158	7.707	7.435	6.829	7.189	6.755	6.589	6.958	7.02	7.616	6.998	6.439	7.897	6.943	8.036	6.359	8.091	7.134	7.037	6.963	6.762	7.145	7.263	7.067	6.947	6.897	7.341	7.519	8.38	7.065	7.317	7.606	7.286	7.068	7.532	7.126	7.541	7.279	8.188	7.182	6.933	7.987	7.01	7.872	7.542
A_23_P256334		6.238	6.237	6.214	6.113	5.928	6.806	6.395	7.228	6.442	6.116	6.15	6.128	6.693	6.297	6.281	6.42	6.178	6.5	6.275	6.533	6.163	5.83	6	6.293	6.201	6.011	5.959	6.108	6.305	6.139	5.82	6.356	6.129	6.144	6.104	6.234	6.259	6.176	6.513	5.876	6.584	6.017	5.852	6.312	5.945	6.237	6.647	6.005
A_23_P35082		6.237	6.914	6.734	6.559	6.785	6.639	6.527	6.823	6.779	6.27	6.404	6.501	6.846	6.594	6.735	6.934	6.204	6.196	6.699	7.329	6.464	6.884	6.873	6.728	6.586	6.477	6.635	6.13	6.14	6.636	6.258	7.025	6.751	6.973	6.801	6.583	6.328	6.709	6.765	6.291	5.863	6.419	6.751	6.289	6.222	5.952	6.774	7.086
A_23_P161098		7.923	7.717	8.198	7.339	7.793	7.581	7.396	7.182	7.823	8.026	7.923	8.244	7.544	7.03	6.581	7.561	8.39	6.751	7.032	7.526	7.024	7.928	7.071	6.844	8.072	7.974	7.694	7.425	7.739	7.453	7.766	7.88	8.258	6.831	7.544	8.186	7.167	8.262	7.86	8.352	8.223	8.577	8.855	7.348	6.433	8.179	7.483	7.466
A_23_P163850		7.387	7.671	7.102	7.057	8.205	7.815	7.792	8.754	8.569	7.939	7.339	8.338	7.693	7.405	7.685	7.171	8.373	7.601	7.582	8.99	6.862	9.029	7.926	7.937	8.138	7.719	8.132	7.601	7.307	7.579	7.523	7.931	8.355	7.585	7.296	8.551	7.609	7.675	7.714	8.128	8.001	9.14	8.267	8.986	6.751	7.533	8.555	7.602
A_24_P594683		9.728	9.095	9.327	9.347	8.861	9.293	9.326	8.648	8.575	9.133	8.713	8.957	9.107	9.229	8.587	9.482	6.077	9.08	9.563	6.167	9.269	8.735	8.07	8.87	9.511	6.015	8.734	8.999	9.463	8.886	9.159	9.026	8.535	8.673	9.044	9.297	8.864	8.943	9.738	8.564	8.191	8.549	8.27	6.879	7.493	9.064	9.115	9.214
A_24_P261724		12.447	12.5	11.42	12.755	12.898	13.099	11.277	12.852	10.925	12.054	11.043	12.608	13.652	11.079	10.499	12.992	10.448	12.911	10.442	12.469	11.221	12.298	12.81	11.847	11.485	11.468	12.253	9.752	10.789	12.141	12.24	11.875	11.719	12.708	11.229	12.73	12.071	11.545	11.637	11.618	12.873	11.963	11.303	11.953	13.539	9.426	12.393	12.482
A_24_P124567		7.176	7.014	7.645	6.824	7.419	6.821	7.105	7.373	7.047	7.158	6.794	6.891	7.045	6.94	6.944	6.787	7.434	6.679	7.115	7.732	6.62	7.197	6.657	6.923	7.193	7.419	6.82	6.791	7.355	6.692	6.972	6.82	7.011	6.896	6.798	7.373	7.058	7.065	7.3	7.462	6.417	6.984	6.748	7.479	6.298	7.239	6.778	7.007
A_23_P341418		8.636	8.25	9.056	8.371	7.623	7.767	9.145	9.168	7.689	9.106	9.15	7.811	8.342	9.607	8.646	8.041	9.538	7.648	8.697	8.28	8.021	8.536	8.698	8.377	7.463	9.86	7.764	8.952	9.978	7.152	7.603	7.374	7.095	8.261	7.052	7.787	8.397	7.833	8.754	8.666	8.736	8.545	8.835	8.359	7.499	10.269	6.478	7.105
A_23_P155316		8.545	8.465	8.94	8.236	8.191	8.379	8.331	7.404	8.529	8.385	9.212	8.639	8.092	8.711	8.092	8.744	8.978	7.616	8.038	8.328	8.407	7.96	8.003	7.858	8.766	8.545	8.201	8.556	8.364	8.582	8.543	8.825	8.542	7.894	8.725	8.601	8.282	8.71	8.644	8.272	8.389	8.353	8.837	8.232	7.051	9.164	8.243	8.29
A_23_P250813		6.619	6.466	6.365	6.641	6.591	6.716	6.637	6.678	6.244	6.566	6.716	6.414	6.78	6.703	6.555	6.696	7.189	6.775	6.556	6.922	6.387	6.31	6.958	6.851	6.526	7.491	6.413	6.788	7.055	6.342	6.492	6.199	6.061	6.474	6.293	6.609	6.587	6.794	6.896	6.181	5.971	6.176	6.585	6.606	6.074	6.463	6.092	6.643
A_23_P85460		8.346	8.119	8.211	8.403	8.319	8.333	7.978	7.931	7.442	8.113	7.477	8.042	8.498	7.714	7.957	8.507	7.132	8.588	7.749	7.391	7.558	8.26	8.287	7.982	8.03	7.488	7.922	8.038	7.786	8.163	8.266	8.536	7.634	8.271	7.965	8.155	7.815	7.732	7.882	8.116	8.354	8.082	8.099	7.286	7.939	7.981	8.014	8.549
A_24_P186746		6.51	6.472	6.539	6.421	6.015	6.577	6.459	6.832	6.547	6.254	6.096	6.633	6.179	6.469	6.379	6.908	6.231	6.299	6.565	6.362	6.464	6.255	6.155	7.642	6.766	6.291	6.76	6.639	6.518	6.733	6.353	6.799	6.845	6.378	6.676	6.962	6.488	6.753	6.465	6.352	6.196	6.067	6.102	6.218	6.388	6.393	6.582	6.336
A_24_P856794		6.712	6.333	6.775	6.594	7.182	6.678	6.317	6.952	6.299	6.46	6.076	6.835	6.735	6.431	6.296	6.813	5.98	6.773	6.307	6.22	6.034	7.042	6.8	6.374	6.51	5.992	6.565	6.257	6.103	6.575	6.639	7.277	6.358	6.72	6.366	6.624	6.47	6.216	6.327	6.552	6.949	7.006	6.289	6.329	6.494	6.285	6.802	7.167
A_23_P34018		13.156	11.573	13.611	12.135	11.239	11.72	12.629	10.261	11.045	12.251	13.729	11.402	11.513	13.758	12.363	12.658	13.638	11.352	13.378	11.094	12.63	10.995	10.909	11.095	11.88	12.871	11.318	13.515	13.654	12.446	11.549	12.446	10.817	11.124	12.279	11.707	12.059	13.318	13.627	12.29	12.479	11.267	13.33	11.734	12.279	14.921	10.308	11.33
A_24_P42517		7.667	8.352	8.204	8.494	7.91	8.347	7.953	8.19	7.917	7.685	7.96	8.143	8.349	7.874	8.41	7.817	6.956	7.86	7.964	6.983	8.16	7.721	8.083	8.161	8.181	7.145	8.085	7.735	8.006	7.808	7.944	8.271	7.757	8.646	7.833	7.816	8.154	8.22	8.018	8.277	8.12	7.863	8.193	6.821	7.192	7.821	7.721	8.061
A_24_P918441		7.329	7.438	7.307	7.466	7.264	7.308	8.032	8.034	8.147	7.349	7.636	7.628	7.133	8.291	7.605	7.738	7.235	7.328	7.666	7.925	7.559	7.585	6.981	7.653	8.294	7.369	7.339	7.199	7.428	7.796	7.446	7.746	7.211	7.679	7.749	7.731	7.476	7.702	7.75	6.981	7.376	7.256	6.922	7.492	6.568	8.323	7.566	7.421
A_23_P42368		6.295	6.326	7.041	6.37	6.3	6.288	6.523	6.232	6.498	6.089	6.505	6.385	6.305	6.509	6.425	6.161	6.987	6.163	6.44	6.64	6.327	6.441	6.54	6.302	6.482	6.831	6.235	6.513	6.622	6.212	6.436	6.419	6.181	6.259	6.479	6.259	6.274	6.446	6.423	6.3	6.331	6.091	6.491	6.64	7.648	6.545	6.201	6.283
A_23_P43141		11.321	10.18	11.133	10.767	9.75	10.552	11.338	9.023	9.209	10.654	11.186	10.184	10.266	11.527	10.824	10.507	11.584	9.986	11.398	9.637	10.865	9.096	10.586	10.62	10.506	11.887	9.943	11.95	12.56	10.008	10.354	10.155	9.444	9.933	9.604	10.351	10.597	11.012	11.684	10.943	9.946	9.306	10.189	10.524	10.052	12.135	9.043	10.055
A_23_P24192		7.018	7.372	7.571	6.979	7.949	7.384	7.745	7.879	7.808	6.868	7.361	7.296	7.189	7.832	8.009	7.336	7.017	8.198	7.875	9.602	7.189	8.396	8.151	8.358	7.372	7.442	7.204	7.892	6.94	7.53	7.278	7.868	7.527	8.072	7.334	7.668	7.488	7.141	7.237	7.059	6.988	7.645	7.147	9.224	8.963	6.571	8.471	7.396
A_23_P76961		14.744	14.009	15.545	14.13	13.84	13.989	14.711	13.032	13.414	14.702	15.545	13.784	13.831	15.466	14.346	13.913	15.447	13.573	15.332	13.445	14.557	13.08	13.767	14.053	14.702	15.05	13.897	15.755	16.004	14.377	14.03	14.857	13.674	13.219	14.197	14.594	14.548	15.279	15.358	14.675	14.37	13.737	15.374	13.271	14.446	16.689	12.586	13.933
A_23_P9209		6.452	6.361	6.616	6.424	6.181	6.448	6.549	6.254	5.931	6.659	6.653	6.384	6.383	6.9	6.243	6.249	6.288	6.202	6.609	6.052	6.37	6.275	6.23	6.302	6.55	6.885	6.404	6.874	7.033	6.189	6.278	6.382	6.292	6.354	6.119	6.367	6.321	6.575	6.544	6.683	6.565	5.968	6.553	6.108	6.001	6.921	6.014	6.202
A_23_P21033		8.257	7.71	8.263	8.142	8.06	7.826	8.279	7.489	7.457	8.073	8.558	7.958	7.922	8.546	8.508	8.123	7.812	7.576	8.469	8.105	7.61	7.449	8.075	8.115	7.792	8.232	7.878	8.107	8.204	7.662	7.585	7.904	7.23	7.772	7.908	8.171	8.277	8.321	8.395	7.711	7.439	7.522	7.846	7.865	7.861	8.301	7.313	8.115
A_23_P29855		8.303	7.869	8.08	8.277	8.223	8.278	8.41	8.083	7.436	8.11	8.002	8.047	7.9	8.677	8.12	8.622	8.086	8.279	8.11	7.966	7.524	7.639	9.043	8.532	7.305	8.713	8.258	8.356	8.591	8.124	8.762	8.148	7.071	8.279	7.718	7.966	8.241	7.73	8.199	8.333	8.61	7.846	7.76	7.801	9.478	8.818	7.892	8.758
A_24_P347704		6.598	7.158	6.68	7.448	7.106	7.068	7.022	7.109	7.241	6.961	7.301	7.353	7.174	6.909	7.277	7.183	6.57	6.933	7.296	7.057	6.737	6.802	7.346	7.455	6.986	6.694	7.313	6.769	6.944	6.876	6.806	7.309	6.909	7.391	7.235	7.284	7.059	7.155	7.021	6.915	6.379	6.759	7.347	6.709	6.028	6.527	6.785	7.175
A_23_P153562		10.336	9.829	10.315	10.432	11.958	10.314	11.079	12.044	11.459	10.868	10.424	11.159	10.942	9.489	9.917	9.296	9.545	10.48	10.338	11.424	9.112	12.512	10.712	10.07	10.549	9.32	10.215	10.168	9.605	9.929	9.666	9.994	10.704	10.486	9.871	10.247	9.376	10.226	10.511	10.563	11.318	11.97	10.899	11.691	10.792	9.426	11.231	10.051
A_24_P169574		6.733	6.285	6.341	6.128	6.49	6.077	6.392	6.335	6.399	6.527	6.434	6.602	5.973	6.089	6.24	6.202	6.308	6.229	6.554	6.123	6.046	6.992	6.155	6.248	6.563	6.01	6.16	6.39	6.393	6.188	6.29	6.326	6.414	6.375	6.238	6.36	6.089	6.227	6.267	6.469	7.872	6.834	7.82	6.66	6.165	6.198	6.645	6.222
A_24_P367326		6.89	6.147	6.34	6.443	6.626	6.304	6.588	6.737	6.567	6.428	6.803	6.382	6.375	6.372	6.473	6.072	6.684	6.284	6.542	6.773	6.295	6.602	6.498	6.37	6.344	6.873	6.319	6.61	6.751	6.265	6.291	6.432	6.107	6.441	6.234	6.381	6.238	6.439	6.734	6.567	6.993	7.002	7.1	6.578	5.994	6.629	6.356	6.397
A_23_P60306		8.889	8.141	8.601	7.814	9.411	8.996	9.62	10.73	9.366	8.743	8.913	8.895	7.986	8.243	8.435	7.549	8.62	8.987	8.298	9.318	8.548	9.54	9.231	8.846	8.71	9.743	8.158	8.728	8.938	8.198	8.082	8.075	8.082	8.621	8.887	8.116	7.737	8.738	9.246	8.646	9.558	9.477	8.853	9.967	7.992	9.043	9.12	7.843
A_24_P209389		11.611	11.477	10.869	12.961	11.773	11.608	10.672	10.697	10.678	11.782	10.487	11.774	12.915	9.718	10.98	13.39	7.851	12.005	10.642	8.497	10.267	11.229	11.425	10.753	10.49	7.997	11.488	10.085	10.042	10.812	11.326	12.74	10.563	12.302	11.471	12.182	11.625	10.919	10.19	11.274	11.726	11.862	11.224	8.911	12.195	9.785	11.819	12.423
A_23_P9582		9.807	10.796	10.359	10.044	10.651	10.02	10.458	9.807	10.2	9.933	10.237	10.21	9.598	10.454	10.185	10.404	10.413	10.172	11.068	11.648	9.551	9.06	10.249	10.728	10.587	10.666	10.524	10.164	10.449	10.339	10.136	10.735	10.833	10.034	10.21	10.403	10.288	10.072	10.278	10.093	8.917	9.29	9.379	10.786	9.723	10.082	10.72	10.585
A_32_P234294		7.808	7.277	7.787	7.121	9.227	7.31	8.963	8.717	8.056	8.166	8.117	8.241	7.705	8.922	7.657	7.293	7.29	7.921	7.565	7.649	7.06	9.042	7.619	7.973	7.956	7.451	7.588	8.527	8.577	7.082	7.307	6.843	7.207	7.766	7.303	7.56	7.268	8.208	9.35	7.501	9.275	9.791	8.461	9.356	7.927	8.727	8.602	7.398
A_23_P125265		9.992	9.754	9.214	9.492	10.061	9.447	9.959	10.485	9.763	9.894	9.835	9.828	9.34	10.108	10.336	9.711	9.781	10.765	10.009	10.688	9.588	9.794	10.222	10.41	9.572	9.984	9.936	9.907	9.972	9.824	9.757	9.423	9.104	9.72	9.494	9.529	9.999	9.796	10.019	9.948	9.489	9.543	9.336	10.291	9.99	10.17	9.705	9.678
A_24_P873263		7.079	6.596	6.79	6.799	6.666	6.727	7.027	6.899	6.954	6.882	7.043	6.87	6.729	7.099	6.846	6.87	6.075	6.641	6.939	5.836	6.622	6.948	6.371	6.755	7.092	6.087	6.559	6.907	7.254	6.659	6.645	6.638	6.565	6.747	6.887	7.061	6.919	7.206	7.234	6.187	6.843	6.746	7.034	6	5.895	7.338	6.943	6.744
A_23_P8649		8.24	7.207	8.386	7.592	8.59	7.468	8.752	8.367	7.824	8.41	8.225	7.996	7.95	8.621	8.04	7.904	6.321	7.554	7.876	6.117	7.517	8.508	7.681	8.011	7.78	6.235	7.776	8.245	8.637	6.829	7.685	7.337	7.128	7.247	7.529	8.09	7.79	7.935	8.724	7.732	7.878	8.082	8.037	6.6	9.103	9.068	7.545	7.472
A_23_P33141		11.302	9.88	10.083	10.81	12.182	10.55	9.382	9.204	9.523	10.991	10.028	10.616	10.523	8.456	8.946	10.831	10.554	10.377	9.217	9.15	9.578	11.751	10.537	9.274	9.844	10.526	10.294	10.333	10.502	10.391	11.327	10.28	9.942	9.864	10.25	10.364	9.693	9.604	9.818	11.526	13.605	12.972	13.316	9.612	11.291	10.548	10.458	11.089
A_23_P212617		6.857	6.594	6.427	6.923	6.414	6.767	6.993	6.979	6.101	6.363	6.553	6.546	7.549	7.375	7.067	6.745	7.461	6.843	7.072	6.923	6.962	6.388	6.747	6.87	6.58	7.667	6.497	6.834	7.176	6.559	6.283	6.46	6.346	6.727	6.413	6.828	7.02	6.689	6.985	6.335	5.957	5.957	5.893	6.834	6.121	6.536	6.289	6.295
A_23_P430670		6.994	6.599	6.479	7.542	7.25	6.958	6.39	6.563	6.39	6.878	6.135	7.105	7.751	6.103	6.332	7.813	6.056	7.882	6.324	6.032	6.312	6.444	7.293	6.626	6.569	6.219	7.015	6.443	6.48	6.879	7.014	7.013	6.591	6.654	6.547	6.859	6.748	6.282	6.402	7.094	7.772	7.734	7.688	5.933	6.936	6.363	6.95	7.984
A_24_P54178		7.742	7.779	8.494	8.043	6.991	7.711	8.258	8.309	7.026	7.983	8.069	7.179	7.819	8.688	7.957	7.182	8.739	7.097	7.848	7.297	7.974	7.544	7.902	7.512	7.345	8.798	7.085	8.261	9.109	7.038	6.912	6.936	6.95	7.723	7.054	7.256	7.862	7.563	8.194	8.194	8.181	7.625	8.048	7.841	6.347	9.102	6.386	6.681
A_24_P923749		6.526	6.432	6.317	6.425	6.969	6.513	6.409	6.647	6.497	6.685	6.267	7.036	6.403	6.351	6.364	6.581	6.678	7.511	6.506	6.499	6.488	6.534	6.625	6.957	6.548	6.794	6.627	7.075	6.88	6.76	7.233	6.551	6.428	6.343	6.603	6.519	6.421	6.386	6.662	7.311	7.647	7.428	6.639	6.845	6.135	6.677	6.704	6.915
A_32_P46238		6.524	6.208	6.002	6.759	7.289	6.545	6.152	6.353	6.1	6.299	6.057	6.836	6.766	6.031	6.117	6.97	6.937	7.16	6.297	6.719	6.255	6.512	6.9	6.613	6.29	6.86	6.86	6.459	6.592	6.683	7.076	6.798	6.238	6.407	6.106	6.316	6.266	6.161	6.305	7.072	8.111	7.551	7.414	6.557	6.543	6.386	6.679	7.439
A_23_P211850		6.732	7.022	6.947	6.874	6.712	6.677	7.02	7.055	6.545	6.918	7.147	6.662	7.147	7.075	7.013	6.871	6.955	6.429	7.011	7.084	6.715	6.818	6.664	7.106	6.732	7.044	6.881	6.46	6.948	6.621	6.564	6.763	6.716	6.993	6.472	6.675	6.894	6.737	6.803	6.802	6.217	6.652	6.668	6.901	5.962	6.716	6.579	6.636
A_23_P210323		8.27	8.539	8.597	8.86	8.446	8.505	8.15	8.07	8.249	8.357	7.965	8.284	8.53	8.846	7.746	8.621	8.81	7.725	8.378	8.237	8.62	7.812	7.943	8.237	8.995	8.903	8.549	8.375	8.847	8.789	8.119	8.303	8.751	7.914	8.204	9.058	8.978	8.903	8.531	8.353	7.663	7.765	7.535	8.277	7.105	8.378	7.745	8.321
A_24_P401521		6.004	6.242	5.89	6.201	6.355	6.106	6.104	6.552	6.221	6.141	5.944	6.573	6.604	6.068	6.088	6.529	6.574	6.363	6.268	6.252	5.94	6.14	6.237	6.319	6.318	6.3	6.432	6.115	6.287	6.333	6.564	6.662	6.463	6.277	6.119	6.273	6.197	6.095	6.142	6.608	6.271	6.743	6.807	6.348	5.983	6.452	6.481	6.377
A_32_P96838		6.486	6.136	6.197	6.038	6.141	6.099	6.473	6.911	6.639	6.372	6.055	6.394	6.594	6.637	6.315	6.259	6.549	6.155	6.441	6.576	6.085	6.49	5.994	6.188	6.44	6.55	6.173	6.414	6.372	6.091	6.134	6.258	6.327	6.493	6.276	6.456	6.492	6.045	6.439	6.098	5.984	6.391	6.321	6.672	6.247	6.85	6.267	6.097
A_23_P153945		7.004	6.947	6.84	6.756	6.538	6.87	7.085	7.551	5.927	6.875	6.978	6.41	7.101	7.565	7.278	6.468	6.478	6.882	6.934	6.915	6.891	6.941	6.854	6.844	6.997	6.987	6.573	6.81	7.163	6.651	6.383	6.604	6.566	6.741	6.475	6.653	6.722	6.862	7.492	6.741	6.636	6.77	6.35	6.61	5.998	7.02	6.389	6.49
A_23_P6456		7.3	7.508	6.996	6.976	7.224	7.192	7.257	7.414	7.621	6.601	7.169	7.46	7.107	7.618	7.602	7.385	7.531	7.542	7.66	8.293	7.311	7.056	7.273	7.279	7.635	7.992	7.494	7.184	7.32	7.799	7.214	7.929	7.449	7.244	7.498	7.482	7.443	7.285	7.244	7.173	7.029	6.892	6.27	7.831	6.397	7.412	7.637	7.196
A_32_P118010		7.249	7.081	6.561	7.751	8.548	8.961	7.399	8.462	8.45	6.931	6.962	7.474	7.453	8.088	9.081	6.662	7.042	8.956	7.627	9.303	7.97	8.266	8.264	8.714	8.479	7.547	7.986	7.42	7.337	7.682	7.241	7.23	8.584	7.138	8.314	7.816	7.788	7.756	8.582	6.608	8.081	8.062	6.571	9.195	7.182	6.286	8.698	8.199
A_23_P123645		8.5	7.702	9.362	8.132	8.581	8.091	8.351	9.076	8.682	8.645	8.498	7.788	8.177	8.824	7.608	8.067	9.432	8.196	7.785	8.577	7.687	8.487	7.967	7.751	8.685	8.952	7.843	8.843	8.923	7.997	8.274	8.337	8.168	8.249	8.202	8.431	8.019	8.808	8.791	8.807	9.198	8.523	8.693	8.836	8.962	9.904	7.597	7.583
A_23_P325891		9.974	10.024	10.135	9.519	10.11	9.93	10.071	10.004	10.293	9.707	9.798	9.873	10.222	9.876	9.397	9.883	9.663	9.614	9.426	10.37	9.14	9.906	9.507	9.81	10.601	9.867	9.892	9.691	9.634	9.795	9.633	10.035	10.308	9.955	9.648	9.981	9.317	10.383	10.263	9.743	9.507	9.802	9.28	10.321	9.877	9.911	10.033	9.88
A_24_P173746		6.199	6.256	6.85	6.867	6.5	7.055	6.377	6.747	6.528	6.56	6.882	6.481	6.916	6.888	6.274	6.315	6.736	6.221	6.461	6.091	6.648	6.656	6.812	6.158	6.853	6.661	6.449	6.626	6.898	6.47	6.44	6.662	6.773	6.404	6.556	6.609	6.3	7.016	6.737	6.857	7.04	6.41	6.703	6.549	6.825	6.633	6.329	6.117
A_32_P28872		11.834	12.616	12.155	12.262	12.835	12.844	13.289	13.63	12.796	12.093	12.59	12.691	12.97	12.778	12.04	12.248	9.063	12.952	11.87	10.586	12.386	12.97	12.882	12.594	13.06	9.986	12.616	11.809	11.65	12.454	12.024	12.585	12.946	13.307	12.599	12.449	12.352	12.639	12.29	12.03	12.107	12.486	11.338	11.913	12.627	11.414	13.298	12.202
A_24_P382253		6.902	6.695	6.542	6.597	6.368	6.683	6.931	6.88	6.437	6.661	6.766	6.29	6.78	7.336	7.065	6.609	6.404	6.658	6.781	6.395	6.933	6.516	6.67	6.671	6.828	6.671	6.669	6.983	7.552	6.38	6.454	6.42	6.393	6.618	6.426	6.81	7.013	6.733	6.894	6.655	6.433	6.498	6.204	5.936	5.971	7.375	6.183	6.25
A_23_P79122		8.01	8.134	7.649	7.916	8	7.851	7.419	7.233	7.73	7.902	7.62	8.17	7.748	7.854	8.035	8.458	8.264	7.748	8.339	8.596	7.856	7.355	7.875	7.873	8.319	8.22	7.911	7.678	7.932	8.375	7.961	8.491	8.152	7.738	7.959	8.276	8.29	7.952	7.715	7.87	6.979	7.218	7.263	7.874	7.269	8.107	7.85	8.207
A_24_P56887		9.213	8.734	9.652	9.124	8.816	9.016	9.591	10.041	8.531	9.757	10.316	8.823	9.061	9.903	9.525	8.287	9.896	8.536	9.19	9.172	9.024	9.387	9.918	9.158	8.756	10.274	8.871	9.745	10.17	8.234	8.668	8.02	8.024	8.946	8.047	9.121	9.346	8.903	9.566	9.31	9.538	9.658	9.467	9.582	8.619	10.286	7.716	7.881
A_23_P258418		6.862	6.873	7.671	6.743	6.817	6.837	6.995	7.197	6.93	6.559	6.83	6.891	6.548	6.995	7.182	6.492	7.079	7.053	7.677	7.733	6.693	7.006	7.699	7.208	6.762	7.541	6.942	7.225	6.891	6.676	6.889	7.088	6.891	6.868	6.987	6.981	6.993	6.848	7.156	6.814	7.435	7.093	7.419	7.803	9.479	6.687	7.158	7.024
A_24_P912074		6.221	6.441	6.086	6.369	6.52	6.218	6.327	6.667	6.353	6.006	5.969	6.422	6.052	6.171	6.058	6.31	6.113	6.32	6.33	6.54	6.053	6.343	6.095	6.32	6.509	6.322	6.194	6.275	5.923	6.4	6.301	6.217	6.379	6.32	6.213	6.429	6.134	6.369	6.444	5.815	5.831	6.489	6.238	6.511	5.971	6.03	6.293	6.686
A_24_P335620		6.392	6.752	6.469	6.958	6.963	7.48	6.563	6.718	6.264	6.669	6.257	7.01	8.135	6.549	6.565	7.558	6.178	7.497	6.607	6.855	6.11	6.358	6.876	6.428	6.554	6.485	6.525	5.861	6.319	6.572	6.177	7.132	6.303	7.439	6.463	7.08	6.523	6.581	6.859	6.756	6.067	6.166	5.992	6.641	7.714	5.73	6.504	6.989
A_23_P125451		12.819	11.821	13.004	11.977	13.049	12.333	13.764	13.422	12.948	12.891	13.761	12.514	12.041	13.344	11.78	11.729	13.307	12.335	12.518	12.856	12.006	13.249	12.399	12.535	12.38	13.443	12.022	13.702	13.154	11.97	12.276	11.89	12.148	12.476	12.475	12.347	11.729	13.388	13.947	12.751	14.03	13.961	13.523	13.436	11.932	13.287	12.57	11.957
A_32_P91250		9.097	8.761	9.085	8.763	8.438	8.752	9.061	8.411	8.617	8.684	9.308	9.049	8.716	8.991	8.99	8.839	8.919	8.439	8.898	8.672	8.584	8.874	8.733	8.618	8.944	8.413	8.432	8.87	8.904	8.5	8.543	9.118	8.385	8.584	8.952	8.791	8.646	9.177	9.115	8.55	9.045	9.024	9.196	8.618	7.492	9.058	8.901	8.947
A_23_P119964		7.607	6.646	7.258	7.33	6.942	6.784	7.259	6.687	6.48	7.138	7.581	6.634	7.058	7.718	7.373	7.21	6.856	6.437	7.624	6.239	6.872	6.782	6.539	6.962	6.58	6.987	6.364	7.197	7.953	6.294	6.412	6.352	6.316	6.559	6.437	6.736	6.943	7.04	7.779	6.651	6.029	6.605	6.951	6.646	5.974	7.706	6.132	6.658
A_23_P96623		6.377	6.35	6.092	6.308	6.641	6.108	6.254	6.542	6.087	6.226	5.905	6.189	6.037	6.035	6.246	6.173	5.947	6.659	6.271	6.123	6	6.345	6.423	6.585	6.322	6.127	6.237	6.568	6.119	6.241	6.387	6.606	6.322	6.267	6.288	6.303	6.193	6.192	6.24	6.174	6.112	6.667	6.415	5.953	6.302	5.971	6.466	6.356
A_23_P89710		6.978	6.949	6.719	7.037	6.706	6.925	7.039	7.286	6.489	6.965	7.383	6.716	6.985	7.474	7.258	6.7	7.002	6.49	7.024	6.811	7.009	6.576	7.026	6.997	7.061	7.626	6.998	7.022	7.503	6.655	6.628	6.527	6.726	6.802	6.959	7.018	7.105	7.004	7.34	7.117	6.707	6.928	6.912	6.096	5.942	7.186	6.405	6.677
A_32_P20818		7.601	7.095	6.417	7.52	7.998	7.527	6.438	6.835	7.328	7.333	6.16	7.353	6.917	6.318	6.883	7.15	5.997	11.048	6.574	6.646	7.268	6.708	9.098	9.017	6.512	7.436	7.28	8.016	6.922	8.273	8.63	8.261	6.347	7.065	6.788	7.362	7.544	6.456	6.818	8.059	8.409	7.63	6.883	6.642	8.138	6.129	7.226	8.409
A_23_P151856		6.592	6.381	6.869	6.736	6.558	6.515	6.877	6.538	6.585	6.703	6.925	6.577	6.687	6.777	6.513	6.358	6.774	6.315	6.758	6.402	6.364	6.732	6.409	6.373	6.559	6.869	6.51	7.089	7.313	6.197	6.708	6.269	6.183	6.462	6.187	6.601	6.691	6.644	6.926	6.994	7.349	6.956	7.173	6.129	6.175	7.381	6.172	6.388
A_23_P500251		12.698	13.04	12.601	12.573	13.167	12.74	13.206	13.337	13.089	12.873	13.148	12.908	12.603	12.733	13.616	12.371	13.697	12.701	13.188	14.782	12.379	13.108	13.217	13.619	13.055	13.702	13.113	12.78	12.576	12.694	12.689	12.647	12.957	12.94	12.798	13.008	13.008	13.204	12.934	12.74	12.52	12.71	12.319	13.834	12.533	12.206	13.089	13.115
A_23_P14193		6.143	6.155	6.008	6.211	6.215	6.174	6.25	6.021	6.178	6.054	6.269	6.172	6.253	6.338	6.068	6.333	6.251	6.202	6.157	6.172	6.06	6.245	6.012	6.148	6.263	6.468	6.267	6.378	6.394	5.916	6.434	6.437	5.915	6.272	6.18	6.116	6.277	6.23	6.173	5.962	6.842	6.509	6.976	5.907	5.951	6.371	6.159	6.432
A_24_P88031		6.683	6.376	5.976	6.416	6.703	6.334	6.344	6.131	6.427	6.29	6.27	6.476	6.295	6.296	6.333	6.568	6.048	6.63	6.526	6.603	6.399	6.446	6.378	6.569	6.43	6.356	6.253	6.499	6.393	6.704	6.635	6.67	6.211	6.313	6.233	6.468	6.297	6.394	6.338	6.518	5.977	6.357	6.583	6.369	5.912	6.571	6.446	6.439
A_23_P134314		8.546	8.286	8.423	7.989	7.98	7.948	8.863	8.391	7.817	8.288	8.88	8.011	7.923	9.168	8.972	8.339	8.759	8.222	8.203	8.485	8.377	7.812	8.145	8.336	8.58	8.7	8.152	8.427	9.224	8.342	8.115	8.274	7.939	8.307	8.216	8.295	8.736	8.73	8.435	8.345	7.872	7.718	8.2	7.978	6.956	9.068	7.857	7.941
A_23_P13048		8.1	7.945	7.989	7.823	8.378	7.905	7.704	7.857	7.693	8.389	7.032	8.15	7.851	6.743	7.602	8.427	6.181	8.344	7.47	6.796	7.282	8.348	7.917	7.82	7.883	6.528	7.83	7.837	7.316	7.919	8.293	8.343	7.617	7.793	7.535	8.183	7.543	7.255	7.429	8.229	8.75	8.678	8.518	6.155	7.9	7.491	8.085	8.428
A_23_P98565		6.954	6.832	6.316	6.533	6.805	6.773	6.75	6.29	6.411	6.983	7.171	6.434	6.811	7.264	7.337	7.063	6.441	6.985	7.382	6.958	7.081	6.958	6.27	7.294	6.948	6.739	6.574	6.743	6.72	6.723	6.633	6.903	6.464	7.259	6.538	6.553	6.786	6.427	6.534	6.347	5.826	6.514	7.058	6.979	5.866	7.207	7.285	6.478
A_24_P38702		10.45	9.673	8.572	11.651	10.397	10.468	7.918	8.342	8.309	9.77	7.274	9.782	11.913	7.201	8.463	12.548	6.244	11.49	8.104	6.941	8.026	9.394	10.544	8.966	8.22	6.478	9.803	7.504	7.584	9.478	9.894	11.008	8.471	9.385	8.949	10.431	9.805	7.675	7.757	9.507	9.874	9.466	8.594	6.859	11.375	7.425	10.194	11.907
A_23_P140907		8.605	9.178	8.504	8.631	10.512	9.082	9.355	10.108	9.933	9.544	9.251	9.329	9.196	9.512	9.931	9.345	9.354	10.199	9.696	10.648	9.546	9.841	9.453	9.598	9.626	9.559	9.671	9.386	9.056	10.147	9.567	10.704	9.8	9.423	9.698	9.732	9.552	8.714	9.473	9.033	9.33	9.27	8.743	9.982	9.217	9.45	10.208	9.444
A_23_P149375		6.748	7.334	7.378	7.869	7.085	7.007	6.929	6.8	7.103	6.868	6.973	7.32	6.888	7.469	6.666	7.104	7.014	6.395	7.119	7.013	7.756	6.399	6.409	6.396	7.708	6.923	6.778	6.659	7.332	7.607	6.856	7.367	7.215	6.726	7.239	7.811	7.611	7.381	7.431	7.01	5.888	6.573	6.945	6.673	6.068	7.192	6.852	6.49
A_23_P67932		10.288	9.964	10.276	10.511	11.851	11.217	10.95	12.915	11.604	10.51	10.287	11.342	10.78	11.012	11.226	9.266	10.683	11.78	11.284	12.723	11.249	11.891	11.755	11.458	11.25	11.25	11.081	10.964	10.538	11.624	10.201	11.246	11.002	11.178	11.729	10.615	10.577	9.896	11.149	10.643	11.207	11.785	9.753	12.548	11.292	9.476	11.991	10.498
A_23_P90804		6.884	6.903	6.784	7.251	7.278	7.256	7.199	7.976	7.233	6.864	6.953	7.038	7.54	7.492	7.352	6.701	6.919	7.302	6.939	6.984	7.291	7.257	7.49	7.497	7.407	6.861	6.916	7.171	7.05	7.002	6.73	6.587	7.085	7.485	7.074	6.911	6.933	7.328	7.244	6.928	6.46	7.046	6.406	7.043	6.221	6.924	7.264	6.653
A_23_P102202		8.239	7.91	7.998	8.162	7.825	8.138	8.068	8.064	7.111	7.941	8.29	7.596	8.416	8.773	8.224	8.174	8.384	7.36	8.014	8.054	8.132	7.219	8.235	8.203	7.574	8.675	7.982	8.11	8.323	7.402	7.509	7.121	7.569	7.643	7.438	7.774	7.916	8.143	8.513	7.684	7.182	7.561	7.739	8.103	6.924	7.85	7.12	7.423
A_23_P148768		8.106	7.342	7.255	7.678	8.589	7.975	7.93	9.027	8.021	7.132	7.846	7.435	8.144	8.774	8.875	7.167	6.931	8.212	7.994	8.216	8.193	7.927	8.448	8.45	7.431	7.273	7.452	8.444	7.296	7.677	6.817	7.015	7.209	7.511	7.298	7.065	6.978	7.141	8.087	7.465	7.812	8.391	7.275	8.504	7.652	7.761	8.023	7.149
A_23_P49254		17.557	17.328	16.447	16.689	18.024	16.789	15.83	17.542	15.345	16.7	14.567	17.312	17.312	16.004	16.307	18.069	12.475	17.278	15.98	13.554	16.93	16.988	17.288	17.328	17.097	13.717	17.406	14.911	15.358	17.665	17.625	17.267	16.91	17.557	17.188	17.592	17.021	16.643	16.747	16.738	16.868	16.299	14.926	14.37	17.353	13.158	17.478	17.267
A_23_P259172		11.39	11.482	11.763	11.485	11.474	11.258	11.315	10.523	11.145	11.206	11.121	11.582	11.019	11.611	10.993	11.53	12.159	11.077	11.565	11.422	11.511	10.928	10.945	10.894	11.62	12.237	11.268	11.537	11.9	11.79	11.304	12.359	11.642	11.105	12.004	11.38	11.652	11.764	11.16	11.693	11.13	10.961	11.372	11.326	11.086	12.059	11.138	11.382
A_24_P298228		8.47	9.945	9.571	9.682	9.018	9.728	8.838	8.989	7.856	8.836	9.35	9.474	9.447	8.835	9.8	9.445	7.561	9.071	8.879	8.293	9.917	8.599	9.718	9.807	9.627	7.957	9.653	9.302	9.702	9.065	8.499	9.022	9.395	9.474	8.286	9.262	9.224	9.484	9.249	9.033	8.089	7.759	8.488	7.197	8.268	9.335	9.16	8.964
A_24_P586390		8.585	9.081	8.421	8.852	10.616	9.121	9.58	10.632	10.444	9.03	8.274	9.568	9.081	9.591	9.104	8.521	7.891	9.699	9.14	9.642	8.48	10.459	9.131	9.434	9.372	8.332	9.707	9.025	8.935	9.66	8.438	9.831	9.351	9.789	8.841	9.999	8.73	9.59	9.529	8.743	9.665	9.892	9.044	10.519	9.597	9.176	10.352	8.59
A_23_P52031		8.602	9.062	8.908	9.118	9.176	9.091	8.616	9.724	8.681	8.908	8.76	8.849	9.289	9.058	9.466	9.093	8.389	8.591	8.97	9.673	8.792	8.61	9.438	9.083	8.66	8.621	8.636	8.471	8.232	8.66	8.036	9.362	8.844	9.021	8.648	8.569	8.912	8.886	8.573	8.603	7.739	8.141	7.777	9.451	8.465	7.832	9.251	8.718
A_24_P880043		7.488	7.45	7.858	7.577	6.874	7.465	7.806	7.45	6.514	7.741	7.593	6.622	7.615	8.024	7.484	7.222	8.021	6.882	7.463	6.765	7.335	6.855	7.357	7.074	7.178	8.031	7.064	7.446	8.673	7.115	6.833	6.788	6.838	6.986	6.636	7.065	7.655	7.26	7.574	7.485	8.266	7.194	7.408	6.418	6.408	8.496	6.155	6.609
A_23_P68949		11.012	10.682	10.654	10.989	11.049	10.906	10.432	10.618	9.642	10.773	10.118	11.444	11.755	9.868	9.372	11.304	11.248	10.381	9.741	10.481	9.711	10.684	10.67	10.135	10.63	10.856	10.758	9.993	10.137	10.255	10.413	10.506	11.245	10.248	9.841	10.799	9.774	10.789	10.465	10.912	11.574	11.547	10.89	11.062	11.27	10.153	10.959	10.666
A_23_P85371		7.295	7.302	7.332	7.649	6.624	7.195	7.581	7.072	6.647	7.39	7.641	7.31	7.704	7.996	7.515	7.329	7.596	6.615	7.545	7.049	7.303	6.742	7.497	7.484	7.244	8.104	7.087	7.409	8.256	6.477	7.044	6.711	6.892	6.906	6.58	7.225	7.231	7.286	7.735	7.368	6.701	6.368	7.113	7.458	6.903	7.752	6.472	6.627
A_24_P303480		7.934	8.082	7.796	7.82	7.792	7.796	7.954	8.346	7.875	7.962	8.121	7.795	8.098	8.28	8.082	7.276	6.144	8.161	8.067	7.175	8.12	7.856	7.988	7.751	8.184	7.437	7.421	7.83	7.501	8.216	7.613	8.104	7.73	8.464	7.823	7.755	8.012	7.385	7.815	7.783	7.805	7.185	6.591	7.957	7.226	8.088	8.027	6.75
A_24_P340800		6.622	6.777	7.523	6.42	6.619	6.722	6.906	6.55	6.969	6.872	7.148	7.04	6.7	7.008	6.331	6.661	7.713	6.368	6.7	6.916	6.278	6.9	6.532	6.485	6.998	7.514	6.522	7.398	7.138	6.564	6.933	7.133	6.993	6.449	6.984	7.127	6.644	7.179	7.069	7.307	6.723	7.444	8.126	6.872	7.799	7.896	6.785	6.451
A_24_P254346		8.252	8.554	8.214	8.321	8.266	8.376	8.395	8.531	8.247	8.374	8.481	8.1	8.562	8.331	8.81	7.978	8.751	7.959	8.449	8.835	8.374	8.082	8.587	8.443	8.489	8.917	8.18	8.243	8.385	8.148	8.131	8.282	8.189	8.274	7.968	8.406	8.535	8.218	8.463	8.438	8.299	8.136	8.156	8.72	7.935	8.342	7.883	8.05
A_24_P402222		10.767	11.219	10.763	10.278	10.539	10.65	10.595	9.855	10.433	9.99	10.782	11.756	9.941	10.324	11.38	10.121	11.077	10.409	11.516	12.196	10.666	10.314	11.317	11.7	11.102	12.371	10.911	10.426	10.189	11.049	10.57	10.174	11.327	10.642	11.126	10.796	10.475	10.487	9.998	10.868	9.461	9.696	9.527	11.847	10.657	9.574	10.617	10.502
A_23_P41424		7.256	6.953	7.91	7.532	6.936	7.404	7.398	6.868	6.5	7.238	8.086	6.664	7.275	7.796	6.913	7.37	7.467	6.496	7.187	6.915	7.12	6.301	7.28	6.702	6.768	8.108	6.713	7.424	8.061	7.111	6.742	6.815	6.501	6.554	6.687	6.902	7.162	7.307	7.777	7.186	8.248	6.957	7.658	6.586	7.038	8.497	5.913	6.38
A_23_P86884		7.871	8.758	7.933	8.279	8.883	8.527	8.055	8.838	8.923	7.812	7.885	8.662	8.311	8.043	8.693	8.488	8.875	8.368	9.608	10.026	8.132	8.108	8.682	8.9	8.648	8.864	8.736	7.943	7.63	8.902	7.981	8.733	8.952	8.657	8.625	8.347	7.811	8.646	8.284	8.112	7.675	7.801	7.358	9.266	8.655	7.124	8.686	8.56
A_32_P64936		7.691	7.533	7.909	6.829	9.039	7.463	7.987	8.774	8.561	8.519	7.866	8.384	7.389	7.646	7.64	7.186	8.054	8.017	7.67	8.358	7.095	9.374	8.223	7.677	8.384	8.064	8.052	8.064	7.598	7.459	7.709	8.07	8.134	7.91	7.9	8.325	7.633	7.824	7.758	8.564	9.129	9.711	9.053	8.885	9.574	7.805	8.333	7.507
A_23_P8175		7.773	7.618	8.353	7.74	8.234	8.395	8.49	9.212	8.745	8.093	8.091	7.873	8.216	8.508	9.513	7.281	7.811	8.084	8.111	8.267	7.808	8.138	8.374	8.123	8.487	8.078	7.805	8.486	8.22	7.607	7.439	7.842	7.37	8.169	7.486	7.81	8.46	7.74	8.287	8.075	9.364	7.767	7.86	8.69	8.351	9.067	7.084	7.425
A_23_P145		7.212	7.746	7.481	7.486	7.447	7.444	7.412	7.432	7.377	7.237	7.349	7.262	7.332	7.31	7.533	7.363	8.058	7.381	7.933	8.478	7.407	6.882	7.611	7.434	7.47	7.931	7.263	7.201	7.144	7.539	7.324	7.765	7.586	7.492	7.393	7.579	7.729	7.079	7.255	7.144	7.031	6.62	6.564	8.041	8.42	6.975	7.627	7.32
A_23_P27096		10.62	11.383	10.873	11.256	11.728	10.526	9.996	10.759	11.123	10.751	10.17	11.395	10.895	9.685	10.284	11.052	10.874	11.208	11.641	11.271	10.079	10.523	11.131	11.132	11.047	10.978	10.796	9.95	10.225	11.078	11.16	11.386	10.791	11.598	11.422	10.39	10.295	10.364	10.388	10.926	10.716	10.384	10.678	10.027	11.387	9.808	10.838	11.029
A_24_P570049		6.381	6.624	6.308	6.207	6.597	6.053	6.224	5.996	6.268	6.228	6.247	6.418	6.688	6.327	6.68	6.397	6.084	6.189	6.475	6.466	6.136	6.268	5.975	6.295	6.492	6.324	6.2	5.969	6.381	6.548	6.413	6.547	6.398	6.347	6.397	6.276	6.187	6.256	6.334	6.307	5.727	6.284	6.778	6.215	5.901	6.208	5.961	6.21
A_23_P209619		6.657	6.619	6.8	6.898	6.585	6.671	7.072	7.334	6.238	6.952	7.244	6.712	6.954	7.229	6.948	6.466	7.138	6.388	6.897	6.766	6.644	6.6	6.901	6.975	6.637	7.813	6.599	6.861	7.65	6.056	6.498	6.612	6.185	6.933	6.261	6.594	6.901	6.614	7.245	6.942	5.819	6.552	7.051	6.921	6.729	7.1	6.065	6.177
A_32_P131640		7.668	6.8	7.033	6.745	6.92	6.688	7.639	7.052	6.532	7.142	7.089	6.68	7.221	7.281	6.969	6.478	6.632	7.911	6.78	7.467	6.283	6.823	7.203	7.377	6.729	6.785	6.385	7.396	6.765	6.741	6.47	6.793	6.543	6.905	6.492	6.622	6.866	6.905	6.573	6.911	6.88	6.886	6.787	7.556	6.578	7.238	6.85	6.827
A_23_P70849		6.645	6.419	6.935	6.498	6.661	6.463	6.155	6.371	6.125	6.224	6.011	6.432	6.713	6.16	6.099	7.059	5.976	7.049	6.177	6.503	6.116	6.577	7.142	6.571	6.421	6.145	6.591	6.451	6.099	6.569	6.948	7.078	6.179	6.45	6.219	6.426	6.518	6.203	6.15	6.394	7.127	6.71	6.364	6.025	7.15	6.367	6.549	6.943
A_24_P29595		8.009	7.798	8.251	7.512	8.441	7.833	8.697	9.407	8.468	8.369	8.406	8.335	7.856	8.26	7.442	7.679	8.034	7.955	7.877	8.239	7.886	8.919	8.491	7.873	8.262	8.489	7.758	8.247	8.224	7.944	7.998	8.112	8.093	8.601	8.21	7.733	7.623	8.541	8.497	8.298	8.342	8.872	8.261	9.023	8.168	8.463	8.488	7.734
A_32_P41604		6.806	6.406	6.455	6.497	6.682	6.313	7.123	7.939	6.371	6.145	6.698	6.396	6.783	7.243	7.411	6.251	5.886	6.794	6.659	6.717	6.566	6.715	6.4	6.616	6.543	6.394	6.183	6.807	6.398	6.155	6.011	6.191	6.034	6.685	6.317	6.361	6.274	6.42	6.979	6.126	6.647	6.589	6.197	6.726	6.442	6.752	6.411	5.994
A_24_P7584		6.742	6.586	7.297	6.618	7.341	6.621	6.368	6.666	6.505	6.602	6.381	6.994	6.889	6.358	6.343	6.891	6.405	6.871	6.72	6.769	6.442	6.944	7.429	6.567	6.872	6.438	6.806	6.614	6.479	7.04	7.369	7.701	6.432	6.701	6.837	6.709	6.695	6.438	6.517	6.732	7.86	7.349	7.566	6.329	7.68	6.881	6.693	7.168
A_24_P165595		7.083	6.759	7.822	6.903	6.673	6.865	7.618	7.149	6.915	7.294	7.875	6.654	6.966	7.387	6.694	6.524	7.694	6.547	7.011	6.885	6.901	6.967	6.856	6.642	6.858	7.905	6.498	7.174	8.049	6.37	6.917	6.623	6.398	7.018	6.742	6.763	6.616	7.195	7.42	6.877	6.342	6.805	7.243	6.564	6.324	8.443	6.214	6.419
A_24_P212605		10.485	10.397	10.721	10.394	9.386	10.531	10.218	8.974	9.517	9.928	9.242	10.347	9.478	10.31	9.959	10.147	10.05	9.802	10.809	9.524	10.569	8.831	10.297	9.83	10.996	10.88	10.231	10.672	11.398	10.608	10.142	11.01	10.124	9.655	10.406	10.68	10.71	11.211	10.668	10.5	9.375	8.386	9.047	9.946	9.512	11.478	9.214	10.502
A_24_P76995		6.383	6.279	6.742	6.537	6.576	6.614	6.826	7.049	6.78	6.363	6.646	6.481	6.205	6.611	6.267	6.148	6.191	6.363	6.419	6.076	6.494	6.75	6.423	6.263	6.6	6.523	6.275	6.835	6.775	6.281	6.353	6.169	6.291	6.56	6.419	6.554	6.42	6.619	6.873	6.711	7.231	6.345	6.852	6.455	5.873	7.275	6.462	6.314
A_24_P225189		6.099	6.189	7.385	6.132	6.456	6.208	6.104	6.164	6.416	6.242	6.205	6.265	6.029	6.158	5.866	6.338	6.29	5.963	6.164	6.168	6.128	6.308	6.686	6.045	6.564	6.191	5.978	6.343	6.157	6.464	6.209	6.511	6.487	6.014	6.262	6.425	6.159	6.417	6.3	6.154	6.631	6.571	6.852	5.902	8.21	6.23	6.086	6.152
A_23_P48581		8.156	8.481	8.39	8.296	8.648	8.587	8.126	8.7	8.802	8.32	8.651	8.33	8.532	8.999	8.934	8.912	8.509	8.279	8.455	9.019	8.529	8.118	8.45	8.323	8.619	8.342	8.225	8.238	7.979	9.036	8.347	9.243	8.42	8.691	8.994	8.566	8.641	8.369	8.166	8.145	8.54	8.201	7.656	8.201	8.333	8.575	8.617	8.515
A_32_P56874		6.418	6.298	6.054	6.185	6.58	6.235	6.541	6.703	6.676	6.226	6.383	6.434	6.295	6.439	6.157	6.34	6.133	6.995	6.189	6.472	6.224	7.149	6.317	6.354	6.623	6.161	6.371	6.58	6.415	6.312	6.598	7.147	6.405	6.396	6.51	6.721	6.397	6.44	6.431	6.532	7.332	7.153	7.165	6.068	5.914	6.448	6.746	6.653
A_23_P7282		7.604	6.93	7.576	7.285	6.981	6.904	7.963	7.962	6.8	7.754	7.919	6.662	7.004	8.402	7.66	7.179	7.833	6.979	7.86	7.079	7.143	7.429	7.294	7.392	6.566	8.353	6.569	7.894	8.448	6.459	6.652	6.582	6.182	7.176	6.678	6.547	6.958	7.048	7.785	7.354	7.463	7.262	7.481	7.271	6.448	8.508	6.68	6.52
A_23_P92809		6.57	6.559	6.651	6.241	6.493	6.34	6.598	7.689	6.374	6.367	6.081	6.52	6.428	6.295	6.262	6.518	5.887	6.771	6.481	5.751	6.277	7.065	6.078	6.548	6.974	5.824	6.009	6.625	6.267	6.331	6.125	6.202	6.74	6.427	6.621	6.381	6.146	6.526	6.654	6.309	5.875	6.711	6.479	5.899	6.17	6.107	7.216	6.344
A_24_P5743		7.436	8.034	7.558	7.375	8.115	7.909	7.602	7.293	8.245	7.909	7.89	8.173	7.281	7.824	8.29	8.164	7.808	7.711	9.141	8.51	7.685	7.571	7.834	8.231	7.995	7.83	7.942	7.682	7.414	8.535	8.067	9.006	8.001	7.749	8.526	8.586	8.189	8.086	7.602	8.12	7.311	7.592	7.412	8.053	6.866	7.247	8.051	8.102
A_32_P172864		8.568	7.941	7.155	8.949	9.065	8.697	7.365	7.645	7.442	7.714	7.478	7.924	8.989	7.423	7.59	9.489	7.078	9.252	7.133	7.253	7.355	7.366	9.061	7.938	7.156	7.505	8.431	7.547	7.565	8.558	8.824	8.507	7.001	8.13	7.392	8.277	8.009	7.008	7.236	8.579	8.967	8.49	7.636	6.795	9.286	7.945	8.316	9.655
A_24_P461118		7.362	7.332	7.566	7.201	7.304	7.133	7.379	6.828	7.433	7.289	7.572	7.025	7.232	7.502	6.991	7.652	7.484	6.948	6.962	7.369	7.249	6.9	6.912	7.024	7.644	7.128	7.031	7.168	7.547	7.218	7.074	7.486	6.988	7.128	7.304	7.452	7.093	7.78	7.347	7.002	7.143	7.025	7.534	7.014	6.316	7.665	6.75	7.416
A_24_P164854		6.415	6.291	6.442	6.44	7.091	6.32	6.423	6.556	6.81	6.453	6.293	6.658	6.566	6.329	6.53	6.411	6.408	6.747	6.58	6.812	6.337	6.842	6.539	6.525	6.598	6.61	6.48	6.561	6.416	6.5	6.47	7.057	6.505	6.424	6.375	6.641	6.397	6.456	6.467	6.21	7.127	7.102	6.922	6.139	6.241	6.202	6.295	6.633
A_24_P84048		11.391	11.529	11.958	11.448	10.901	11.298	11.539	10.159	10.812	11.315	11.307	11.66	10.834	11.634	11.11	11.424	11.625	10.994	12.354	10.885	11.85	10.539	11.616	11.332	11.739	12.133	11.605	12.008	12.771	11.6	11.357	12.138	11.15	10.341	11.54	11.96	11.832	12.321	12.282	11.75	10.701	10.343	11.307	10.526	10.946	12.564	10.311	11.459
A_24_P118489		11.226	10.328	10.869	9.893	10.064	9.701	10.301	10.226	10.164	10.295	10.559	10.142	9.673	10.22	9.385	10.259	10.124	9.586	10.304	9.284	9.969	10.606	9.361	9.824	10.403	10.193	10.294	10.804	10.949	10.016	10.432	9.885	9.726	9.354	9.544	10.264	9.636	10.822	10.869	10.167	10.504	10.461	10.56	9.797	9.851	11.459	9.668	9.739
A_24_P911718		7.057	6.793	6.787	7.411	7.118	7.153	6.733	6.801	6.47	6.909	6.184	7.026	7.53	6.377	6.644	7.658	6.588	7.626	6.397	6.522	6.682	7.264	7.395	7.053	6.815	6.272	6.798	6.673	6.399	6.851	6.862	7.559	6.63	7.762	7.097	7.126	6.919	6.503	6.564	6.546	6.828	7.487	6.831	6.062	6.923	6.353	7.021	7.601
A_32_P85273		8.807	9.131	9.029	9.111	8.561	8.496	9.07	8.095	8.979	8.846	8.071	9.05	8.399	8.311	7.699	9.312	7.719	7.458	8.337	7.463	8.579	8.244	6.955	7.737	9.163	7.572	8.214	8.313	8.427	9.257	9.065	9.099	9.732	8.203	8.691	9.196	7.922	10.018	9.36	8.317	7.363	8.446	8.533	7.685	6.89	9.082	8.287	7.879
A_24_P319635		9.2	9.032	10.025	8.923	9.765	9.74	9.914	10.908	10.817	9.719	9.853	9.912	9.066	9.787	8.531	8.312	11.135	9.361	9.466	10.289	9.251	10.952	9.365	9.069	9.524	10.585	9.148	10.314	9.481	9.304	9.562	9.55	10.179	9.63	9.984	9.633	9.057	9.614	9.594	10.177	10.946	11.394	10.862	11.19	8.927	10.074	10.534	8.731
A_23_P106425		6.476	6.458	6.771	6.373	6.512	6.374	6.564	6.197	6.64	6.692	6.14	6.787	6.488	6.391	6.276	6.576	6.608	6.664	6.36	6.506	6.393	6.781	6.483	6.321	6.868	6.236	6.18	6.448	6.287	6.502	6.578	6.509	6.894	6.839	6.689	6.441	6.077	6.23	6.037	6.417	6.629	6.696	7.516	6.469	7.105	6.193	7.331	6.317
A_32_P73413		8.682	8.483	7.638	7.081	8.332	7.225	7.986	7.616	8.173	7.863	7.893	8.022	7.301	8.207	8.065	7.641	7.641	7.526	7.58	8.243	7.651	8.405	7.099	7.768	8.272	7.839	7.345	8.288	7.261	7.669	7.262	7.456	8.3	7.788	7.547	7.808	7.333	7.777	7.02	8.147	7.89	8.064	8.296	8.311	6.792	8.366	8.555	7.015
A_24_P73178		8.617	9.084	8.746	9.129	9.009	9.103	8.872	9.678	9.396	8.717	8.786	9.173	9.051	9.09	8.994	8.806	9.818	9.45	9.478	10.41	9.218	9.106	9.617	9.166	9.127	10.136	8.902	8.511	8.35	9.35	8.991	9.588	8.911	9.494	9.488	8.803	8.721	8.875	9.079	9.015	9.004	8.549	8.175	9.973	8.852	8.426	9.338	8.831
A_24_P21044		7.387	7.979	7.515	7.73	7.027	7.994	7.472	6.926	7.22	6.817	7.418	7.46	7.607	7.767	7.537	7.986	7.728	7.383	7.829	8.261	8.164	6.661	7.607	7.522	7.778	8.108	7.448	7.392	7.484	8.112	7.349	8.121	7.367	7.794	7.891	7.583	7.587	8.092	7.617	7.552	6.368	6.576	6.871	7.775	6.412	7.401	7.961	7.576
A_23_P55107		7.049	6.797	6.845	6.527	6.509	6.388	6.944	6.578	6.307	6.672	6.892	6.469	6.574	7.307	6.726	6.562	7.182	6.532	6.947	6.679	6.512	6.628	6.663	7.17	6.468	7.278	6.365	7.294	7.038	6.558	6.739	6.383	6.45	6.609	6.399	6.798	6.519	6.793	6.775	7.184	7.186	6.976	7.239	6.782	6.951	7.525	6.489	6.067
A_23_P120488		11.346	11.096	9.993	11.351	11.609	11.266	10.314	10.999	10.48	10.769	9.688	10.821	11.543	10.616	11.001	11.509	10.198	11.459	10.401	11.299	10.226	11.382	11.823	11.195	10.378	10.492	11.227	10.682	10.069	10.971	11.162	10.906	10.595	10.846	10.243	11.08	10.876	10.04	10.245	11.118	11.199	11.342	10.587	10.849	11.336	10.219	11.416	11.815
A_32_P12595		6.173	6.355	5.845	6.368	6.708	6.252	6.132	6.276	6.239	6.061	6.154	6.425	6.54	6.24	6.387	6.585	6.432	7.207	6.438	6.594	6.096	6.367	6.655	7.022	6.386	6.56	6.412	6.962	6.354	6.596	6.681	6.745	6.397	6.073	6.387	6.37	6.157	6.255	6.256	6.341	6.693	6.911	6.282	6.33	5.913	6.518	6.198	6.669
A_24_P336754		14.084	13.431	13.843	13.222	14.651	13.764	14.996	16.29	14.62	14.033	14.562	13.714	13.704	15.023	14.522	13.04	14.253	13.723	13.983	15.138	13.627	14.975	13.878	14.209	14.023	14.661	13.635	14.293	14.04	13.242	13.669	13.619	13.822	14.487	13.734	13.674	13.493	14.629	14.726	14.026	14.527	14.522	14.023	14.762	13.688	14.358	13.672	13.012
A_32_P20982		11.769	12.725	11.75	12.256	11.637	12.043	12.002	12.228	12.129	11.569	11.03	12.116	11.971	11.787	12.153	12.035	12.204	11.772	12.78	13.042	11.755	11.876	11.949	12.614	12.614	12.56	12.458	11.874	11.704	12.234	11.994	12.611	12.794	11.947	12.085	12.813	12.219	12.198	12.302	11.958	10.517	11.275	10.98	11.955	11.672	11.371	12.463	12.12
A_23_P115407		6.314	6.163	6.037	6.254	6.152	6.055	6.187	6.166	6.001	5.941	5.868	6.24	6.362	5.894	6.087	6.508	6.679	6.164	6.573	6.34	6.075	6.137	6.561	6.061	6.176	6.866	6.19	6.007	6.073	6.282	6.309	6.331	6.934	6.805	6.67	6.206	6.198	6.72	6.091	6.269	6.445	6.651	6.215	5.86	6.804	6.21	6.127	5.901
A_24_P392661		11.172	12.127	11.256	11.714	10.976	11.591	11.557	11.686	11.689	11.04	10.475	11.695	11.398	11.459	11.592	11.652	11.157	11.22	12.237	12.504	11.123	11.133	11.435	11.974	12.112	11.617	11.815	11.248	11.067	11.543	11.311	12.251	12.166	11.689	11.67	12.284	11.823	11.69	11.756	11.123	9.934	10.5	10.247	10.903	11.106	10.694	11.792	11.538
A_32_P218249		7.826	7.497	7.985	7.798	7.042	7.234	8.261	7.993	7.16	7.699	8.005	7.209	7.537	8.545	7.905	7.093	8.244	7.223	7.786	7.887	7.474	7.177	7.954	7.74	7.114	9.045	7.25	8.006	8.596	6.847	7.207	7.491	6.964	7.742	7.243	7.322	7.85	7.576	8.079	7.659	7.454	7.036	7.578	8.072	6.857	8.235	6.912	6.757
A_32_P158496		6.266	6.771	6.68	6.192	6.37	6.357	6.287	6.319	6.287	6.162	6.265	5.977	6.555	6.35	6.223	6.868	5.836	6.166	6.578	6.122	6.103	6.248	6.4	6.42	6.761	5.884	6.257	6.143	6.121	6.48	6.105	6.52	6.665	6.49	6.373	6.428	6.331	6.287	6.311	6.287	5.901	6.059	5.892	6.197	7.436	6.047	6.331	6.683
A_23_P417383		8.707	8.712	8.912	7.864	9.691	9.766	9.897	11.711	10.412	9.323	8.606	9.354	9.102	10.555	9.351	8.031	8.905	9.818	8.557	10.536	8.88	9.978	9.672	9.583	9.871	9.763	9.714	8.729	8.953	9.176	8.516	9.38	9.395	9.241	9.665	9.523	9.428	8.681	9.313	8.587	10.455	10.299	8.156	11.105	8.237	8.408	10.49	9.15
A_23_P208523		6.937	6.86	7.236	6.616	7.103	6.758	6.645	6.83	6.632	7.119	6.644	7.014	6.824	6.573	6.729	6.882	7.05	6.462	6.862	7.122	6.561	7.199	6.906	6.58	7.061	6.935	6.764	6.696	6.615	6.734	6.874	6.878	7.075	6.575	6.437	7.119	6.864	6.771	6.792	6.872	7.126	7.303	7.881	7.283	7.134	6.481	7.162	6.751
A_24_P151727		9.457	9.873	9.957	9.631	10.196	9.343	9.658	9.338	9.782	9.989	10.08	10.005	9.507	9.554	9.489	9.707	10.245	8.935	10.019	10.25	9.162	9.441	9.258	9.456	10.032	9.799	9.461	9.322	9.504	9.509	9.468	10.192	9.941	10.016	10.024	10.116	9.541	10.335	9.699	9.579	9.527	9.893	10.024	9.598	9.158	9.675	9.232	9.557
A_32_P193347		6.92	7.01	6.747	6.754	7.231	6.887	6.918	6.914	6.763	6.889	6.561	6.791	6.787	6.328	6.727	6.765	6.235	7.237	6.827	6.585	6.563	6.975	6.89	7.355	6.973	6.334	6.948	7.385	6.559	6.962	7.061	7.022	6.961	6.726	6.816	6.879	6.482	6.949	6.87	6.858	6.787	7.144	7.048	6.384	6.299	6.757	7.143	7.089
A_24_P341606		8.145	7.688	7.274	8.081	8.421	8.067	7.23	7.54	7.127	7.894	6.792	7.929	8.126	6.787	7.132	8.328	6.548	8.575	7.152	7.082	7.089	8.4	7.865	7.567	7.417	6.889	7.765	7.54	6.917	7.864	7.967	8.059	7.336	7.363	7.509	7.88	7.357	6.915	7.342	7.997	8.501	8.566	8.041	7.197	7.762	7.172	8.117	8.528
A_23_P10211		6.575	6.384	6.564	6.525	7.056	6.591	6.386	6.37	6.169	6.306	6.476	6.36	6.452	6.393	6.266	6.571	6.537	6.697	6.399	6.634	6.498	6.574	6.741	6.541	6.604	6.882	6.506	6.785	6.579	6.727	6.872	6.795	6.16	6.426	6.405	6.318	6.416	6.422	6.529	6.646	6.96	6.679	6.261	6.288	6.325	6.696	6.334	7.053
A_24_P417784		8.675	9.481	9.144	9.19	9.619	9.046	9.107	8.915	10.001	9.383	9.448	9.545	9.311	8.952	9.091	9.766	8.126	8.488	9.061	8.794	8.659	9.11	8.515	8.94	9.808	7.985	8.917	8.478	8.538	9.754	9.092	10.007	9.753	9.512	9.746	9.648	8.784	9.842	8.962	8.499	7.821	8.71	8.413	8.643	8.686	8.972	9.2	9.461
A_23_P38254		9.845	10.799	9.998	10.08	9.856	9.874	10.344	9.444	9.787	10.169	10.496	9.963	10.025	10.241	10.577	10.238	10.109	9.109	10.361	10.948	9.732	9.848	9.949	10.082	10.527	10.094	10.44	9.732	10.004	9.892	9.725	9.983	10.478	9.821	9.886	10.874	10.537	10.707	10.285	9.734	8.758	9.605	9.458	9.86	9.048	9.616	9.835	10.299
A_32_P649		8.677	8.273	8.993	8.42	8.551	8.421	9.129	8.698	8.767	8.346	8.804	8.581	8.359	8.961	7.983	8.375	8.767	8.015	8.012	8.851	8.032	8.437	8.22	8.088	8.939	8.868	8.059	8.793	8.725	8.579	8.509	8.637	8.451	8.684	8.68	8.379	8.172	9.286	8.971	8.541	8.476	8.475	8.527	8.706	7.557	8.767	8.448	8.385
A_24_P83183		7.374	7.907	7.664	7.672	7.837	7.717	7.675	7.119	7.92	7.707	8.239	7.914	7.633	7.556	7.342	7.933	6.496	7.118	7.563	6.848	7.341	7.615	7.236	7.404	8.16	6.512	7.705	7.231	7.344	7.702	7.567	8.23	7.871	7.776	7.89	8.405	7.605	8.31	7.589	7.258	7.225	7.619	7.811	6.656	6.128	7.346	7.53	7.815
A_23_P213810		6.565	6.42	6.76	6.395	6.774	6.325	6.127	6.798	6.713	6.736	6.272	6.721	6.702	6.556	6.388	6.487	6.291	6.553	6.681	6.643	6.103	6.999	6.228	6.325	6.635	6.415	6.162	6.407	6.494	6.454	6.551	7.29	6.541	7.072	6.422	6.625	6.324	6.184	6.328	6.62	7.68	6.933	7.608	6.154	5.963	6.421	6.76	6.384
A_23_P55388		6.627	6.489	6.732	6.214	6.464	6.355	6.621	6.274	6.636	6.811	6.787	6.64	6.173	6.628	6.167	6.438	7.329	6.207	6.478	6.735	6.226	6.656	6.144	6.264	6.62	6.79	6.244	6.782	6.798	6.552	6.441	6.634	6.392	6.219	6.734	6.607	6.466	6.866	6.712	6.675	6.562	6.931	7.205	6.598	6.189	6.974	6.556	6.49
A_24_P740244		6.567	6.331	6.539	6.383	7.196	6.517	6.577	6.441	6.501	6.445	6.124	7.089	6.246	6.162	6.068	6.364	6.049	7.081	6.251	5.901	5.986	6.828	6.683	6.458	6.268	6.276	6.517	6.902	6.663	6.836	7.582	7.087	6.266	6.317	6.466	6.225	6.158	6.39	6.551	7.259	7.734	7.193	7.204	6.066	6.369	6.801	6.56	6.745
A_24_P84268		8.173	8.135	8.261	7.02	7.826	7.494	7.955	7.508	7.873	8.596	7.881	8.686	7.451	7.829	7.451	8.268	8.315	7.269	8.286	7.802	7.011	7.9	7.565	7.265	8.3	7.781	7.988	7.89	8.325	7.975	8.217	8.383	7.948	7.289	7.747	8.43	7.943	7.684	7.789	8.442	7.585	7.626	8.091	8.048	9.22	8.961	7.496	7.943
A_24_P216253		8.342	8.44	8.216	8.633	9.631	8.416	8.486	8.349	8.816	8.673	8.704	8.677	8.313	7.765	8.054	8.741	8.4	7.826	8.239	9.205	7.876	8.66	8.26	8.152	8.722	7.846	8.309	7.876	7.607	8.488	8.06	8.344	8.541	8.583	8.543	8.598	7.965	8.845	8.31	8.072	8.49	8.852	8.601	8.506	7.775	7.849	8.534	8.539
A_23_P339053		6.96	6.904	6.875	7.174	6.857	6.978	6.996	7.141	6.914	7.162	7.089	6.934	6.844	7.273	7.236	7.134	7.42	6.722	6.974	7.448	6.993	6.939	7.027	6.993	7.244	7.475	7.063	7.16	7.492	6.836	6.995	7.444	6.794	7.03	7.242	7.22	7.451	7.176	7.162	7.117	6.712	6.981	7.251	6.711	6.026	7.39	6.599	7.064
A_24_P136683		6.458	6.493	6.063	6.27	6.716	6.335	6.324	6.316	6.617	6.462	6.232	6.56	6.148	6.302	6.536	6.441	6.451	6.472	6.977	6.676	6.413	6.441	6.248	6.681	6.788	6.501	6.521	6.355	6.237	7.02	6.213	7.005	6.536	6.592	6.594	6.537	6.695	6.334	6.282	6.505	6.108	6.019	6.531	6.45	5.938	6.025	6.669	6.671
A_24_P702749		6.725	7.221	8.299	7.688	7.037	8.071	6.645	7.077	8.963	8.042	7.612	9.527	7.702	8.068	7.416	7.278	9.276	6.649	8.424	8.199	7.102	7.309	7.921	7.546	8.201	8.579	8.449	7.721	7.894	7.464	7.527	9.028	8.799	7.67	8.118	8.104	7.345	8.57	7.018	8.169	8.341	7.615	7.131	6.445	7.416	7.16	6.432	6.68
A_24_P366735		9.962	9.418	9.685	10.438	10.831	10.234	8.87	8.809	8.618	10.276	7.988	10.595	10.194	7.56	8.511	10.615	6.968	10.248	9.142	7.016	8.672	9.746	10.526	9.711	9.404	7.058	10.04	9.436	9.283	9.712	10.127	10.18	8.732	9.425	8.89	10.301	9.396	8.737	8.712	10.167	10.851	10.434	10.436	7.105	10.559	8.601	10.08	10.571
A_24_P182858		11.123	10.574	11.164	10.13	11.588	10.673	11.693	10.186	10.83	11.593	9.82	12.056	10.617	9.494	10.086	11.033	11.225	11.79	10.395	10.416	9.533	11.039	10.488	11.311	11.115	11.839	11.085	11.929	11.098	10.783	11.974	11.038	10.569	10.416	10.497	10.881	10.403	11.562	10.641	11.999	11.76	11.831	11.336	10.495	10.589	11.026	10.574	11.259
A_32_P3342		7.824	8.75	7.334	7.949	7.895	8.062	8.089	8.021	7.996	7.735	7.545	7.769	7.871	8.176	8.579	8.76	7.481	7.848	8.436	8.951	7.716	7.751	7.899	8.8	8.999	7.732	8.692	7.863	7.797	8.437	8.264	8.533	8.64	7.168	8.128	9.502	9.048	8.856	8.399	7.719	6.151	7.521	6.93	7.702	6.183	7.987	8.431	8.64
A_24_P910169		6.321	6.909	6.092	6.669	6.835	6.524	6.172	6.357	6.741	6.169	6.234	6.803	6.655	6.319	6.624	6.912	6.912	6.191	7.607	7.617	6.542	5.991	6.559	6.636	6.901	7.014	6.683	6.22	6.212	6.984	6.424	6.904	6.93	6.35	6.824	6.959	6.483	6.541	6.595	6.035	6.053	6.207	5.835	6.839	5.955	6.256	6.32	6.877
A_32_P25371		13.318	12.957	13.625	12.351	12.076	12.374	12.887	11.253	12.012	12.298	13.348	12.316	11.945	13.764	12.575	13.001	13.764	12.383	13.966	12.564	13.723	11.695	11.672	12.166	13.016	13.515	12.193	14.152	13.84	13.778	12.725	13.084	12.766	11.823	13.052	12.459	12.625	13.51	13.649	12.869	12.241	11.971	13.219	12.336	12.341	14.911	11.899	12.025
A_24_P633543		6.595	6.538	6.816	6.598	6.685	7.095	7.006	7.664	6.989	6.428	6.777	6.558	7.081	7.163	6.815	6.425	6.601	6.661	6.504	7.254	7.224	7.36	6.554	6.739	6.937	7.045	6.29	6.803	6.706	6.39	6.864	6.892	6.928	7.066	7.009	6.666	6.732	6.855	6.962	6.014	6.327	7.425	6.177	7.562	6.024	6.692	7.373	6.484
A_23_P26223		7.059	7.574	7.112	7.022	7.282	7.166	7.285	7.753	7.638	7.154	7.303	7.572	7.257	7.695	7.776	7.463	7.376	7.492	7.881	7.968	7.425	7.205	6.963	7.408	7.54	7.581	7.218	7.163	6.748	7.9	7.486	8.198	7.797	7.585	7.87	7.492	7.786	7.073	6.957	7.199	6.491	6.902	6.166	7.997	6.352	7.231	7.919	7.302
A_24_P485742		7.336	7.989	7.627	7.474	7.447	7.782	7.314	7.583	7.486	7.357	7.486	7.641	7.829	8.201	7.484	8.161	7.677	8.121	7.3	7.955	7.68	7.284	7.716	7.764	8.144	7.777	7.437	7.403	7.385	7.612	7.522	8.112	8.101	7.765	7.925	7.95	7.869	7.693	7.426	7.42	7.584	7.445	6.943	7.669	7.207	7.399	7.687	7.721
A_23_P343398		11.897	11.843	12.961	13.282	12.247	13.506	12.288	12.372	12.852	12.78	12.253	12.535	12.116	13.258	11.167	12.66	14.077	10.827	11.624	11.984	13.473	10.414	12.692	11.629	14.108	13.597	12.997	12.792	13.175	12.944	12.749	12.966	13.796	11.148	12.277	13.633	12.932	13.755	11.449	12.361	11.826	11.163	11.498	12.11	12.498	13.232	9.853	11.116
A_23_P84952		7.823	7.864	7.602	7.844	8.294	7.897	7.472	8.617	8.176	7.764	7.246	8.22	8.193	7.697	8.09	7.749	7.249	8.534	8.075	7.954	7.641	8.237	8.1	7.982	8.041	7.101	7.792	7.479	7.14	8.127	7.519	8.077	7.94	8.36	7.672	7.756	7.56	7.48	7.691	7.873	7.66	7.933	7.102	7.868	9.098	7.172	8.579	7.72
A_23_P65320		6.742	6.753	6.26	6.744	6.491	6.385	6.781	6.208	6.728	6.601	6.846	6.582	7.037	6.783	6.444	6.701	6.593	6.416	6.502	6.792	6.69	6.156	6.13	6.621	6.585	6.481	6.542	6.69	6.418	6.545	6.154	6.406	6.826	6.681	6.932	6.481	6.254	7.043	6.631	6.204	6.565	6.077	6.603	6.465	5.905	6.725	6.595	6.398
A_23_P203891		10.129	11.414	10.091	11.086	11.405	10.649	10.422	10.761	10.993	10.838	11.225	10.885	11.112	10.364	11.642	11.133	10.817	10.126	11.259	12.324	9.988	10.691	11.18	11.512	10.795	10.751	10.767	9.871	9.894	10.41	10.027	10.582	11.299	10.718	10.489	10.958	10.838	10.709	10.315	10.553	9.05	10.413	10.146	11.522	10.074	9.803	10.733	11.021
A_23_P1682		6.44	6.569	6.865	7.171	7.02	6.649	7.214	7.224	7.556	6.815	6.888	6.7	7.021	7.377	7.855	6.444	6.621	6.669	6.809	6.684	6.883	7.677	6.806	7.612	7.694	7	6.718	7.143	7.135	6.893	6.311	6.875	6.558	6.581	6.54	7.365	7.285	6.706	6.694	7.13	6.472	7.742	5.931	8.112	6.726	6.231	7.088	6.905
A_23_P367816		7.383	7.673	7.045	7.623	7.511	7.569	7.256	7.255	6.815	7.643	7.691	7.379	7.907	7.733	8.054	7.344	7.769	6.924	7.411	7.654	7.453	6.861	7.697	7.635	7.728	7.415	7.429	7.094	7.401	7.137	7.084	7.533	7.446	7.38	7.216	7.505	7.639	7.582	7.022	7.132	5.995	6.747	6.95	7.186	6.438	6.98	6.92	7.242
A_23_P348063		6.34	6.484	6.997	6.589	7.259	6.662	6.18	6.483	6.013	6.167	6.071	6.797	6.926	6.203	6.435	6.993	6.075	7.117	6.267	6.3	6.217	6.333	7.13	6.708	6.136	6.144	6.765	6.353	6.251	7.027	7.084	6.993	6.169	6.437	6.257	6.416	6.38	6.193	6.315	6.611	6.156	6.738	6.215	6.07	6.519	6.094	6.525	7.494
A_32_P115446		6.803	6.97	6.727	6.987	7.143	7.357	7.421	7.919	6.897	7.202	6.971	7.131	7.377	7.418	7.328	6.584	7.099	6.927	6.684	7.318	7.154	7.328	7.382	6.982	7.404	7.103	7.111	6.977	7.413	7.035	6.887	7.304	7.127	7.133	6.821	7.313	7.391	7.031	7.063	6.58	6.675	6.972	6.473	7.192	6.306	7.216	7.286	6.753
A_23_P76882		7.81	7.733	7.709	7.902	7.945	8.039	7.503	7.113	7.376	7.505	7.665	7.775	7.713	8.111	7.272	8.569	8.012	7.92	7.912	7.931	7.997	7.032	7.803	7.517	8.309	8.221	7.939	7.751	8.313	8.33	8.455	8.813	7.802	7.329	8.168	7.814	7.83	8.04	7.977	7.85	7.559	7.034	6.996	7.281	6.613	8.335	7.402	8.435
A_24_P212851		6.122	6.22	6.162	6.197	6.374	6.371	6.189	5.999	6.405	6.248	6.668	6.277	6.391	6.075	6.001	6.366	6.5	6.03	6.407	6.742	6.03	6.146	6.133	6.116	6.254	6.342	6.249	6.061	6.075	6.215	6.099	6.502	6.391	6.323	6.222	6.369	6.315	6.39	6.15	6.443	5.94	6.825	6.842	6.092	5.896	6.215	6.098	6.157
A_23_P134113		8.471	7.922	7.892	8.187	8.193	8.479	8.079	8.333	7.113	8.473	8.063	7.928	8.453	8.492	7.49	8.378	8.292	8.301	7.927	7.968	7.941	7.524	7.931	8.1	7.883	8.474	7.844	8.44	8.92	7.291	7.999	7.716	7.514	7.707	6.73	8.226	8.386	7.743	8.182	8.276	7.682	8.424	8.434	7.712	8.62	8.577	7.518	8.125
A_24_P307375		6.062	6.72	7.12	7.381	6.502	7.001	6.103	6.151	6.902	6.505	6.117	7.522	6.981	6.647	6.479	6.554	6.597	6.715	7.174	6.411	6.774	6.39	7.127	6.867	7.191	6.649	6.935	6.659	6.749	6.836	6.75	7.71	7.353	7.019	7.178	6.806	6.611	7.203	6.274	6.455	6.768	6.086	5.955	5.986	7.593	6.099	6.134	6.579
A_23_P38015		11.47	12.067	11.35	11.436	12.576	12.033	12.04	13.287	12.451	11.973	11.965	12.158	11.642	11.866	12.38	11.506	12.031	11.799	12.004	12.942	11.25	12.785	12.396	12.567	12.343	12.187	12.226	11.779	11.498	11.674	11.455	11.719	12.267	12.219	11.572	12.439	12.107	12.061	11.978	11.712	11.597	12.389	11.575	12.502	11.846	11.058	12.167	11.595
A_32_P176911		7.925	6.923	7.218	7.322	8.213	7.253	6.676	6.764	7.227	7.452	6.687	7.568	7.243	6.861	7.327	7.528	6.603	10.787	7.072	7.26	6.991	6.883	9.098	8.889	6.791	7.399	6.934	7.888	6.929	7.892	8.637	8.619	6.408	6.935	7.609	7.418	7.616	6.727	7.115	7.547	7.705	7.912	6.591	6.876	8.577	6.918	7.11	8.327
A_23_P394014		6.646	7.187	7.248	7.054	6.881	6.992	6.91	6.958	7.023	6.762	7.026	6.966	6.824	6.914	6.953	7.239	7.546	6.43	7.557	7.713	6.897	6.767	7.512	7.09	7.131	7.52	7.036	6.684	7.015	7.032	6.737	7.486	6.974	6.968	6.984	7.046	7.123	7.149	7.062	6.94	6	6.799	6.748	7.137	8.188	6.998	6.632	6.836
A_24_P208737		7.625	7.653	7.467	8.026	8.453	8.253	8.017	7.652	8.469	7.68	7.467	7.728	7.576	8.227	7.966	8.237	7.165	7.417	7.757	8.225	8.032	7.881	8.005	8.011	8.779	7.603	7.678	8.131	7.614	8.807	8.313	8.552	8.458	7.958	8.566	8.312	8.426	8.546	7.603	7.55	6.471	7.604	6.397	7.426	7.165	7.768	8.259	8.053
A_32_P84132		9.271	8.445	9.133	8.065	8.659	8.021	8.71	8.013	8.419	8.879	8.245	8.662	7.963	8.293	7.846	9.059	8.649	8.603	8.913	8.195	7.825	8.306	8.154	7.912	8.694	8.302	8.474	9.32	8.978	8.887	8.779	9.283	8.212	7.783	8.215	8.911	8.39	8.231	8.818	9.13	9.149	9.092	9.186	8.258	9.173	9.846	8.245	8.808
A_23_P69431		13.15	12.92	13.633	12.992	12.357	12.928	13.483	11.874	12.372	12.963	13.697	12.841	12.651	14.213	12.867	13.309	13.305	12.347	13.986	13.184	13.445	11.807	12.808	12.884	13.193	14.26	12.692	13.523	13.929	13.595	12.976	13.503	12.595	12.804	13.177	12.843	12.843	13.961	13.837	12.938	12.178	11.812	12.788	12.932	12.411	14.182	11.777	12.83
A_24_P466374		7.252	7.558	6.836	7.22	7.342	7.23	7.398	7.332	7.402	7.088	7.354	7.22	7.167	7.207	7.528	7.29	7.012	7.142	7.241	7.608	7.314	7.213	7.214	7.336	7.7	6.88	7.275	6.943	7.078	7.546	6.999	7.525	7.437	7.422	7.377	7.161	6.867	7.505	7.302	7.272	7.525	6.814	6.998	7.079	6.223	7.284	7.38	7.283
A_24_P140788		7.014	6.917	6.997	6.718	7.252	6.523	6.994	6.935	7.114	7.094	6.773	7.245	6.747	6.696	7.074	7.047	7.103	7.234	7.333	7.204	6.435	7.675	6.796	7.04	6.947	6.716	6.961	7.03	6.586	6.97	6.905	7.502	6.776	7.252	6.797	6.912	6.816	6.971	6.587	7.102	7.952	7.252	8.018	7.147	6.575	7.156	7.289	6.722
A_23_P429560		7.286	7.815	7.507	7.438	9.162	7.942	7.909	8.507	8.642	7.963	8.776	7.987	7.546	7.593	7.46	7.163	8.184	8.007	7.7	8.799	7.706	8.523	8.3	7.901	8.134	8.163	7.834	8.082	7.354	8.34	7.835	8.013	8.315	7.788	8.253	8.123	7.577	7.903	7.92	8.462	7.945	9.503	9.149	9.35	6.601	8.091	8.791	7.936
A_24_P115971		7.371	7.846	7.888	7.477	7.553	7.603	7.579	7.853	7.844	7.109	7.371	7.679	7.228	7.624	8.01	7.846	7.205	8.161	8.249	9.088	7.404	7.034	8.394	7.997	7.615	7.961	7.699	7.279	7.363	7.628	7.579	8.508	7.66	8.016	8.089	7.769	7.684	7.619	7.688	7.248	6.477	6.646	6.897	7.765	9.471	6.752	8.018	7.899
A_32_P142635		7.4	6.451	6.233	6.105	7.252	6.192	6.474	5.776	6.321	7.921	6.479	7.517	6.528	6.305	6.136	6.542	6.166	6.989	6.328	6.37	6.091	7.862	6.27	5.823	6.329	6.143	6.472	5.847	6.586	6.363	6.764	7.163	6.039	6.35	6.578	7.017	6.457	6.397	6.501	7.506	9.545	6.09	7.201	6.151	6.231	6.39	6.664	6.297
A_23_P501795		7.562	7.843	7.274	8.07	8.935	7.655	7.421	7.943	7.903	7.798	7.249	8.169	7.843	7.32	8.162	8.43	6.897	8.564	8.042	7.527	7.589	7.38	8.245	8.122	7.951	6.673	7.995	7.293	7.171	8.161	8.22	8.321	7.337	8.247	7.898	7.477	7.674	7.63	7.332	7.981	8.056	7.56	7.152	7.029	8.114	7.176	8.168	8.455
A_23_P167559		7.128	7.089	7.092	7.329	7.304	7.2	7.673	8.335	7.439	7.637	7.727	7.397	7.544	7.893	7.85	6.984	7.883	7.029	7.334	7.409	7.359	7.532	8.02	7.728	7.332	7.847	7.223	7.485	7.896	6.74	6.91	6.567	6.814	7.359	6.731	7.056	7.351	7.128	7.683	6.929	7.418	7.131	7.272	7.984	6.351	7.567	6.733	6.673
A_32_P357301		6.217	6.182	6.971	6.284	6.422	6.062	6.422	6.355	6.374	6.273	6.495	6.294	6.505	6.49	6.122	6.36	6.19	6.077	6.407	6.262	6.234	6.42	6.168	6.156	6.531	6.26	6.096	6.245	6.621	6.128	6.17	6.434	6.123	6.158	6.505	6.356	6.418	6.584	6.409	6.218	6.459	6.421	6.847	5.864	6.603	6.804	6.304	5.958
A_23_P433785		6.475	7.382	6.582	7.852	7.23	7.744	6.791	6.58	7.073	7.284	7.411	7.598	7.078	8.132	8.023	7.64	8.084	7.268	8.168	7.998	8.292	6.584	8.111	7.41	8.147	8.563	8.37	7.389	7.751	7.926	7.815	8.721	7.197	7.215	7.883	8.022	8.086	8.178	7.488	7.251	6.475	6.783	5.867	7.763	6.543	7.023	7.039	6.708
A_24_P69150		7.268	7.172	7.372	7.652	7.046	7.908	7.154	7.318	6.681	7.018	7.123	7.207	8.191	7.307	6.796	7.312	7.654	7.477	6.696	7.245	7.211	6.882	7.375	6.895	7.034	8.176	7.041	6.988	6.959	7.168	7.098	7.255	7.201	7.347	7.168	7.453	7.262	7.139	7.389	7.641	7.151	7.195	7.012	7.65	8.172	7.283	7.295	7.062
A_32_P9753		8.673	8.021	8.508	7.07	7.393	7.5	9.02	8.363	8.61	7.772	7.228	8.003	8.001	8.231	8.686	7.716	5.995	8.281	8.185	6.36	7.416	8.13	6.705	7.992	8.878	6.243	7.654	7.987	7.86	7.804	7.466	8.361	8.368	8.513	8.323	8.54	8.144	8.065	7.769	7.104	7.638	7.444	6.972	7.216	8.183	8.172	8.344	7.233
A_24_P212152		13.635	13.399	13.878	13.173	12.957	13.419	13.199	12.456	12.592	13.089	13.464	13.424	13.388	13.704	12.954	13.433	14.066	13.412	12.854	13.291	13.433	12.617	12.968	12.193	13.663	13.778	12.926	13.303	13.595	13.335	13.407	13.878	13.402	12.954	13.799	13.562	13.539	13.811	13.697	13.508	13.206	12.482	12.97	12.774	12.894	13.878	13.09	13.066
A_23_P406616		7.491	7.582	8.44	8.264	8.629	8.286	8.271	10.007	9.127	8.209	8.082	8.531	8.604	8.348	8.145	6.786	9.276	8.294	8.554	8.629	8.307	9.071	8.241	7.873	7.764	8.621	8.116	8.264	8.355	7.771	7.482	8.234	7.826	8.254	8.516	8.082	7.79	7.987	8.587	8.1	9.168	8.849	8.075	9.09	7.418	8.427	8.095	7.434
A_23_P11144		7.033	6.631	7.266	6.673	6.632	6.865	7.137	6.515	6.776	6.886	7.193	6.728	6.753	7.381	6.293	6.735	7.437	6.302	6.649	6.641	6.613	6.845	6.243	6.299	7.037	7.346	6.487	7.363	7.317	6.548	6.767	7.54	6.716	6.605	7.13	6.834	6.759	7.345	7.024	7.207	7.12	7.066	7.666	6.617	5.895	7.617	6.4	6.461
A_24_P127082		12.546	12.88	13.038	12.781	13.036	12.54	13.002	11.061	11.595	13.199	13.321	12.749	12.689	12.755	12.327	12.769	12.461	11.392	12.98	11.473	13.916	12.196	12.425	12.725	13.697	12.438	13.133	12.769	13.831	13.481	12.884	12.815	13.352	11.421	12.229	13.122	12.917	12.936	13.082	13.278	12.164	12.9	12.81	12.269	12.046	13.773	11.712	12.867
A_24_P231494		6.6	6.892	6.683	6.727	6.593	6.793	6.535	6.449	6.605	6.06	6.399	6.59	6.636	6.746	6.843	6.975	6.657	6.668	7.04	7.618	6.792	5.953	6.698	6.771	6.726	7.376	6.933	6.379	6.617	7.039	6.867	7.348	6.864	6.829	7.077	6.85	6.833	6.577	6.7	6.659	6.292	6.234	6.354	7.13	6.077	6.308	7.014	6.932
A_23_P122674		7.267	6.947	6.957	6.8	6.91	6.812	6.866	6.598	6.486	6.811	7.209	6.821	6.89	7.118	6.675	6.995	7.145	6.348	6.82	6.744	6.775	6.133	6.668	6.681	6.906	6.992	6.598	6.772	7.004	6.705	6.425	6.317	6.791	6.623	6.562	6.729	6.449	7.098	7.089	6.522	6.669	6.487	6.823	6.868	7.32	7.235	6.561	6.515
A_24_P418619		12.096	11.358	12.436	11.585	10.505	11.307	11.271	9.868	10.414	11.094	11.911	11.037	11.022	11.893	11.398	11.618	11.866	10.94	12.479	10.238	12.274	9.879	10.793	11.064	11.763	11.559	11.071	12.653	12.976	12.245	11.512	11.846	11.14	10.202	11.322	11.138	11.285	12.141	12.484	11.881	11.012	9.945	11.094	11.037	11.113	13.383	10.548	11.084
A_24_P555714		8.144	7.705	7.497	8.879	8.554	8.269	6.901	7.289	6.975	7.656	6.53	8.293	9.108	7.023	7.085	9.567	6.595	9.159	6.8	6.754	6.884	7.958	8.913	7.826	7.205	6.948	8.139	7.266	6.832	8.435	8.729	9.026	7.23	8.173	7.694	7.972	7.639	6.786	6.923	8.331	8.423	8.32	7.344	6.693	8.922	6.962	8.049	9.661
A_23_P57819		7.864	8.439	8.1	8.331	7.99	8.255	7.908	7.917	7.81	8.092	8.013	8.127	8.298	8.363	8.476	8.321	7.606	7.597	8.261	7.43	8.053	7.566	7.938	8.219	8.627	7.398	8.106	7.825	8.033	8.258	7.819	8.341	8.467	8.01	8.544	8.439	8.512	8.294	8.147	7.751	7.139	7.375	7.782	7.059	6.945	7.448	8.099	8.156
A_32_P15128		8.266	8.476	7.157	6.372	6.6	8.255	7.38	9.517	9.874	7.692	6.757	7.949	7.11	7.459	7.33	8.216	9.957	7.418	7.274	7.659	6.73	7.893	5.973	6.988	8.59	7.233	7.711	7.105	6.913	7.83	7.299	8.095	8.586	7.24	7.742	7.85	7.377	7.802	7.094	7.28	9.184	6.595	6.908	6.947	6.779	6.868	8.021	7.208
A_24_P280497		15.98	15.213	15.225	15.269	16.998	15.153	14.702	15.087	14.606	16.437	14.949	15.473	15.286	13.424	13.808	15.103	13.457	14.926	14.402	12.34	14.253	16.83	15.225	14.446	14.926	13.79	15.067	15.05	15.097	14.937	15.584	14.954	14.996	14.937	14.665	15.246	14.377	14.722	15.05	15.891	17.612	16.93	17.353	13.103	15.83	15.067	15.345	15.572
A_23_P137578		6.629	6.681	6.876	6.864	6.251	7.041	6.884	6.826	6.922	6.776	7.057	6.563	7.145	6.794	6.686	6.616	7.201	6.493	6.547	6.839	7.035	6.519	6.696	6.668	6.814	7.474	6.563	6.76	6.997	6.465	6.617	6.57	6.547	6.636	6.702	6.761	6.543	6.95	6.945	6.708	5.874	6.039	6.406	6.661	5.967	7.297	6.121	6.328
A_23_P154801		6.961	7.509	6.845	7.16	7.267	7.453	7.378	8.129	7.553	6.668	7.012	7.386	7.288	7.309	7.713	7.153	6.999	7.735	8.182	8.642	7.268	7.006	7.626	7.702	7.341	7.632	7.682	7.091	7.091	7.926	7.04	8.035	7.495	7.709	7.422	7.375	7.073	7.054	7.38	7.282	6.531	6.559	6.398	7.697	6.581	6.686	7.737	7.256
A_24_P631948		6.96	6.748	6.983	7.033	6.114	6.699	7.091	5.866	6.077	6.947	6.434	6.273	7.256	6.827	6.962	7.588	5.82	6.225	6.748	5.853	6.586	6.481	5.893	6.292	7.132	5.755	6.001	6.45	6.449	6.025	6.313	6.203	6.243	6.506	6.685	6.695	6.224	6.436	7.112	6.046	6.255	6.163	6.072	5.698	6.216	6.43	6.214	6.609
A_24_P160920		10.386	9.509	10.965	10.156	8.938	9.52	10.353	7.712	9.304	9.843	11.445	9.873	10.398	11.103	10.382	10.258	8.154	8.692	11.455	6.632	10.223	8.401	9.476	9.742	9.642	6.405	8.308	10.958	11.403	8.682	8.599	8.257	8.851	8.353	8.406	8.595	8.976	10.154	11.691	9.432	9.016	9.643	10.211	8.13	8.488	12.453	9.489	9.069
A_24_P200080		9.07	8.474	9.008	8.634	9.268	8.487	9.224	8.918	8.627	8.921	8.83	8.944	8.776	8.608	7.829	8.421	8.805	8.705	8.172	8.47	7.812	8.978	8.368	8.511	8.668	8.867	8.578	9.259	9.078	8.355	8.707	8.178	8.771	8.233	8.196	8.474	7.968	9.238	9.374	9.114	9.778	9.595	9.613	9.124	8.02	9.28	8.671	8.651
A_24_P312189		6.689	7.557	7.023	7.25	7.321	7.533	7.009	7.241	7.391	6.779	7.047	7.214	7.373	7.152	7.194	7.436	6.896	7.269	7.502	7.566	7.416	7.016	7.026	7.222	7.587	7.217	7.107	6.627	6.632	7.936	7.171	8.108	7.694	7.197	7.699	7.29	7.044	7.291	7.078	6.729	6.63	6.855	6.876	7.211	6.958	6.681	7.251	7.4
A_32_P184279		9.597	9.048	9.503	8.916	8.419	8.888	9.587	8.475	7.906	8.779	9.25	8.334	8.958	9.58	8.966	8.517	9.472	8.473	8.671	9.08	9.013	8.111	8.871	8.921	9.187	10.003	8.807	9.292	10.012	8.412	8.517	8.483	8.405	8.354	8.524	8.433	8.877	9.257	9.344	8.79	8.098	7.974	7.905	8.542	7.735	9.325	7.519	8.355
A_24_P409681		13.167	11.79	13.316	11.572	11.028	11.524	12.449	10.255	10.632	11.826	13.326	11.37	11.348	13.51	11.67	12.364	12.126	11.174	13.339	10.074	12.396	10.917	10.792	11.546	11.78	11.575	11.113	13.732	13.641	12.146	11.405	11.248	11.085	10.761	11.493	10.943	11.088	12.861	13.773	11.867	11.955	11.189	13.024	10.824	11.604	14.69	10.325	10.834
A_23_P24987		6.868	6.87	6.929	6.759	7	6.906	6.87	6.601	6.661	6.763	7.15	6.738	6.786	6.533	6.793	6.662	6.558	6.627	6.734	6.647	6.681	6.741	6.275	6.588	7.067	6.738	6.398	6.653	7.052	6.623	6.54	6.815	6.826	6.554	6.919	6.747	6.69	7.131	7.067	6.821	6.705	6.59	7.249	6.381	6.006	6.837	6.746	6.583
A_24_P932046		7.33	7.099	7.089	6.972	7.512	7.054	6.938	7.6	6.802	7.91	6.553	7.677	7.143	6.587	6.716	7.647	6.218	8.15	6.929	6.705	6.25	7.749	7.262	7.579	7.023	6.585	7.219	7.868	6.829	7.202	7.778	7.691	7.145	7.082	7.108	7.511	7.08	6.53	6.871	7.818	8.743	8.615	8.498	6.673	7.167	7.009	7.419	7.432
A_23_P205875		7.107	7.122	7.016	6.836	7.853	6.92	7.276	7.187	7.451	7.459	6.866	7.845	6.762	6.844	6.36	6.956	7.4	7.327	7.148	6.912	6.641	7.036	6.928	7.05	7.391	7.01	7.134	7.845	7.354	7.128	7.912	7.546	7.347	6.913	6.834	7.552	7.09	7.337	7.028	7.762	8.182	8.337	8.567	6.87	6.763	7.785	7.182	7.402
A_23_P33436		6.058	6.222	5.997	6.254	6.186	6.13	6.045	6.209	6.321	6.055	6.237	6.532	6.155	6.092	6.161	6.328	6.43	6.34	6.705	6.643	6.043	6.33	6.237	6.284	6.262	6.379	6.263	6.072	6.24	6.064	6.052	6.56	6.235	6.388	6.19	6.285	6.232	6.12	6.305	5.765	6.348	6.338	6.204	6.057	6.117	5.984	6.348	6.132
A_23_P41674		6.709	6.685	7.676	7.028	6.735	7.099	7.13	6.512	7.216	7.276	7.4	7.177	6.759	7.149	6.529	6.615	7.841	6.552	6.9	6.76	6.792	6.832	6.93	6.601	7.157	7.74	6.795	7.225	7.566	6.626	6.807	7.189	7.139	6.918	7.049	7.308	7.044	7.448	7.284	7.366	6.654	7.045	7.183	6.829	6.452	7.762	6.326	6.523
A_24_P143440		9.058	8.93	8.877	8.747	9.526	8.618	8.43	8.831	8.785	8.866	8.449	9.375	8.857	8.234	8.556	9.144	9.359	8.913	9.063	9.558	8.383	9.1	8.813	8.542	8.887	9.021	8.824	8.273	8.372	9.01	8.672	9.646	8.8	8.894	8.789	9.031	9.083	8.742	8.313	8.839	9.398	9.099	9.53	8.656	9.002	8.138	9.207	9.22
A_24_P882914		6.85	6.655	6.477	6.746	6.711	6.916	7.012	7.668	6.52	6.567	6.538	6.457	6.81	6.91	7.149	6.006	5.962	6.651	6.883	6.382	6.708	6.907	7.048	6.893	6.757	6.304	6.585	6.736	6.944	6.273	6.415	6.437	6.468	6.946	6.458	6.749	6.829	6.461	7.123	6.777	6.894	6.244	6.086	6.543	5.896	6.66	6.652	6.589
A_23_P73160		6.421	6.613	6.161	6.423	6.569	6.57	6.524	6.424	6.56	6.343	6.485	6.51	6.579	6.498	6.851	6.475	6.312	6.142	6.543	6.695	6.378	6.299	6.216	6.506	6.822	6.273	6.629	6.034	6.232	6.443	6.224	6.912	6.728	6.655	6.493	6.796	6.545	6.789	6.683	5.915	5.727	6.23	6.05	5.966	5.805	6.319	6.431	6.729
A_24_P930088		8.241	7.75	7.878	8	8.246	8.703	9.342	10.128	8.554	8.474	8.097	8.201	8.24	9.216	8.915	7.566	7.665	8.457	8.24	8.244	8.479	8.958	8.353	8.721	8.56	8.386	8.582	8.576	8.837	8.004	8.134	7.91	8.142	8.78	8.031	8.446	8.646	8.469	8.595	7.898	7.081	8.235	7.404	8.776	7.383	8.192	8.453	7.611
A_24_P152433		11.024	9.758	11.147	10.26	9.494	9.905	10.756	8.683	8.781	10.451	11.238	10.622	9.656	11.549	10.453	10.531	11.101	9.378	11.78	9.107	11.049	9.139	9.885	10.096	10.523	10.728	10.061	11.709	12.073	10.004	10.103	10.364	9.576	9.242	10.088	10.397	10.337	11.025	11.828	10.199	9.373	8.843	10.318	10.176	9.38	12.796	8.989	9.821
A_24_P41801		6.637	6.979	6.612	6.682	6.981	6.565	6.528	7.181	6.585	6.556	6.453	6.729	6.579	6.556	7.114	6.942	6.046	6.589	6.761	7.17	6.512	6.407	6.425	6.99	6.843	6.559	6.837	6.654	6.379	7.169	7.115	7.354	7.039	6.538	7.052	6.942	7.101	6.517	7.113	6.687	6.945	6.721	6.596	6.773	6.036	6.588	6.835	7.285
A_24_P381901		6.28	6.152	6.121	6.145	6.688	6.224	6.057	6.137	6.226	6.164	6.073	6.3	6.078	6.047	6.194	6.456	6.268	6.804	6.2	6.356	6.129	6.671	6.389	6.402	6.242	6.35	6.367	6.268	6.155	6.554	6.537	6.576	6.285	6.229	6.2	6.273	6.044	6.011	6.124	6.573	7.061	6.852	7.023	6.11	6.197	6.355	6.603	6.853
A_24_P7179		6.337	6.685	6.378	6.493	6.126	6.137	6.728	6.446	6.831	6.171	6.318	6.378	6.213	6.425	6.739	6.505	6.589	6.292	7.184	6.988	6.134	6.549	6.503	6.5	6.562	6.64	6.453	6.3	6.33	6.45	6.226	6.706	6.422	6.397	6.344	6.848	6.852	6.514	6.523	6.041	5.794	6.416	7.029	6.319	6.409	6.517	6.505	6.418
A_23_P340158		10.942	10.982	11.157	11.047	10.907	11.267	11.386	12.008	10.634	11.434	11.625	11.338	11.487	11.482	11.53	10.993	11.964	10.986	10.841	12.021	11.063	10.921	11.456	11.056	11.401	11.892	11.342	10.709	11.375	11.136	10.979	11.143	10.663	11.241	10.687	11.585	11.632	11.155	11.437	11.051	10.936	10.857	10.653	11.611	11.727	10.957	10.609	10.896
A_23_P49816		10.122	10.082	9.401	9.063	10.214	8.559	10.459	8.856	10.487	9.838	9.945	9.989	9.165	9.707	10.001	9.407	9.791	9.575	9.952	10.334	8.796	10.225	8.895	9.61	9.94	8.889	9.191	9.603	8.751	9.767	9.269	10.089	9.645	10.28	9.545	9.906	9.619	9.654	8.432	9.475	9.634	9.627	10.068	10.405	9.401	9.746	10.188	9.216
A_23_P16915		8.709	8.87	8.804	8.608	9.503	9.084	9.25	10.94	10.107	8.983	9.23	9.214	8.959	9.223	9.715	7.658	8.811	9.776	9.107	9.945	8.999	9.785	10.226	9.565	9.074	9.234	8.894	9.62	8.991	8.946	8.048	8.423	8.581	9.567	9.093	8.081	8.811	8.58	8.603	9.375	9.866	10.073	9.457	10.372	9.335	9.202	9.872	8.424
A_23_P134147		7.229	7.259	7.082	7.444	7.467	7.405	7.019	6.747	7.081	7.479	7.318	6.987	7.085	7.706	7.704	7.151	8.17	6.984	7.527	7.777	7.337	6.897	7.489	7.244	7.355	7.739	7.34	7.579	7.769	7.382	6.994	7.451	6.875	6.721	7.086	7.666	7.878	7.268	7.409	7.597	7.003	6.991	7.504	7.049	6.162	7.759	6.605	7.274
A_32_P112546		7.139	7.188	8.123	7.079	8.044	7.006	6.683	6.989	7.406	6.783	6.831	7.145	6.583	6.824	6.537	6.78	7.35	7.345	7.518	7.686	7.277	7.089	7.911	7.143	7.61	7.233	7.074	7.881	7.371	7.505	7.068	7.551	7.178	7.021	7.802	7.238	6.99	7.713	7.164	7.679	7.034	7.024	7.183	7.303	9.968	7.436	7.286	6.947
A_23_P72025		7.529	7.575	6.946	7.348	6.808	7.321	7.605	7.103	7.331	7.323	7.317	6.877	7.502	7.384	7.886	7.152	6.769	7.482	7.796	7.801	7.379	6.965	7.239	7.937	6.998	7.284	7.015	6.864	7.311	6.635	6.565	7.372	7.14	7.556	7.406	7.371	7.203	7.266	7.334	6.743	6.017	7.011	6.611	6.949	6.629	6.803	6.918	7.387
A_24_P933492		8.273	8.277	8.132	7.553	8.001	7.729	8.578	7.112	8.377	7.991	7.894	8.096	7.714	8.009	7.489	8.396	8.559	7.179	7.811	7.761	7.301	8.086	6.986	7.419	8.89	7.532	8.3	7.762	8.932	7.517	8.109	8.614	8.548	7.724	7.907	8.589	7.739	8.893	8.236	8.571	7.936	8.158	7.995	7.096	6.815	8.706	7.737	8.169
A_24_P383751		7.319	7.499	6.542	7.35	7.544	7.19	7.548	7.795	7.784	7.121	6.969	7.562	7.13	7.202	7.698	7.29	6.696	7.534	7.64	8.02	7.108	7.753	7.689	7.71	7.42	6.971	7.463	7.148	6.91	6.951	7.105	7.809	7.279	7.697	7.404	7.127	7.141	7.255	7.222	7.102	7.711	7.513	8.125	7.232	6.724	6.844	7.81	7.238
A_24_P917886		6.525	6.327	6.46	6.661	8.016	6.416	6.117	6.334	6.648	6.414	6.135	6.554	6.879	5.999	6.303	6.925	5.95	7.268	6.427	6.197	6.218	6.706	6.773	6.6	6.411	6.276	6.654	6.528	6.074	6.804	6.932	7.248	6.236	6.409	6.295	6.381	6.23	6.086	6.106	6.443	7.109	7.068	6.88	6.212	7.298	6.323	6.578	7.205
A_24_P181585		8.175	8.32	7.856	7.92	7.914	8	8.565	8.09	8.258	8.138	8.277	8.388	8.011	8.065	9	8.323	7.799	8.243	8.115	8.534	7.994	8.127	8.152	8.484	8.21	7.782	8.304	7.915	7.834	8.142	8.03	8.4	8.14	7.869	8.281	8.46	8.517	8.059	7.894	7.745	7.48	7.18	7.723	8.186	7.301	7.589	8.116	8.266
A_23_P116414		9.852	9.913	8.946	8.736	8.958	8.72	9.5	8.711	8.901	9.9	9.608	8.761	8.839	9.565	9.299	8.872	9.775	7.678	10.2	10.098	7.996	8.455	8.496	10.311	9.26	9.565	8.647	8.503	9.279	8.372	8.44	9.467	8.902	7.783	9.294	8.899	8.644	9.721	9.813	8.765	7.541	9.028	9.012	9.879	7.268	9.179	8.854	9.681
A_23_P75509		7.964	7.756	7.667	7.825	7.93	7.881	8.363	9.001	7.539	7.982	8.121	7.816	8.03	8.444	8.242	7.534	8.283	7.923	8.202	8.478	8.174	8.069	8.265	8.255	7.937	8.73	7.749	8.24	8.422	7.669	7.419	7.094	7.35	8.068	7.876	7.397	7.94	7.617	7.921	7.79	7.349	7.407	7.286	8.885	7.471	8.317	7.458	7.232
A_24_P10890		15.405	15.43	14.882	14.346	15.239	14.767	14.782	15.345	15.22	15.303	13.764	15.393	15.246	14.97	15.417	15.43	13.688	15.252	15.177	13.638	14.209	15.838	14.414	14.896	15.05	13.002	15.381	14.571	14.817	14.862	15.32	15.393	15.303	15.374	15.499	15.592	15.537	14.354	14.317	15.453	15.721	15.63	15.662	12.512	15.557	14.241	15.213	15.121
A_24_P63019		7.357	7.082	7.39	8.247	8.824	8.301	8.075	11.817	8.206	7.453	7.618	8.027	8.419	8.213	7.727	6.782	6.134	8.664	8.252	7.503	8.971	8.886	8.228	8.241	8.522	7.259	8.068	8.043	7.63	7.92	7.039	7.906	8.166	7.9	8.804	7.09	7.369	8.035	9.053	7.749	8.124	8.681	7.36	8.252	7.031	7.629	9.476	7.86
A_23_P148519		9.102	9.389	9.097	8.999	8.736	8.891	9.617	9.274	9.323	9.215	9.02	9.047	9.056	9.965	9.763	9.003	9.215	8.723	9.254	9.254	9.314	8.839	8.79	9.712	9.199	9.201	8.942	9.285	9.259	8.891	8.854	8.649	9.295	9.427	8.876	9.545	9.29	9.376	8.887	8.692	7.879	8.292	7.907	9.675	8.076	9.732	9.103	8.432
A_23_P162120		6.52	6.966	6.327	6.624	6.698	6.922	6.605	6.439	6.905	6.317	6.644	6.69	6.665	6.937	6.818	6.624	7.129	6.433	7.473	7.854	6.964	6.165	6.822	6.996	6.76	7.258	6.939	6.762	6.756	7.187	6.984	6.6	7.146	6.403	6.828	6.914	6.617	6.867	6.633	6.726	5.975	6.796	6.833	7.02	6.154	6.568	6.996	6.661
A_23_P427760		6.624	6.612	6.952	6.52	6.527	6.489	6.86	6.677	6.565	6.327	6.773	6.489	6.733	6.804	6.64	6.452	6.632	6.734	6.587	6.712	6.532	6.709	6.367	6.546	6.698	6.625	6.423	6.82	6.546	6.391	6.314	6.719	6.607	6.733	6.623	6.357	6.458	6.66	6.605	6.619	6.399	6.805	6.119	6.597	6.199	7.608	6.771	6.275
A_23_P106194		7.811	7.892	8.309	8.392	8.547	8.634	8.619	10.323	9.532	8.256	8.657	8.513	8.499	8.912	8.49	7.17	8.349	8.843	8.461	9.259	8.622	9.175	9.432	8.85	7.887	8.832	8.384	8.5	7.859	7.858	8.125	8.196	8.151	9.473	8.619	7.796	8.145	7.688	8.398	8.66	8.968	9.592	8.607	9.07	8.579	8.733	9.039	7.51
A_23_P98085		8.212	7.519	7.848	7.76	7.501	7.87	8.729	9.762	7.806	8.039	8.138	7.758	8.52	8.623	7.994	7.292	8.146	8.209	7.989	7.999	7.998	8.482	8.261	8.073	7.611	8.4	7.505	8.441	8.196	7.459	7.232	7.286	7.165	7.828	7.394	7.274	7.334	7.631	8.718	7.966	8.608	8.42	7.716	8.83	8.056	8.312	7.424	7.051
A_32_P113742		11.632	10.346	11.858	11.134	9.107	10.829	10.862	8.567	8.956	10.279	10.301	10.354	11.408	11.448	10.256	11.68	8.094	10.263	11.078	6.64	10.719	9.354	9.797	10.076	10.359	7.929	10.278	11.385	12.103	10.395	11.211	10.56	9.835	10.029	10.162	9.754	10.167	11.121	12.153	10.315	10.559	9.105	10.238	8.736	9.561	12.015	10.013	10.289
A_23_P209337		6.874	6.485	6.188	6.617	6.55	6.704	6.564	6.546	6.346	6.995	6.525	6.677	6.768	7.173	7.19	6.389	6.723	6.365	6.612	6.88	6.51	6.37	6.462	6.482	6.704	7.264	6.737	6.416	6.805	6.649	6.461	6.186	6.693	6.936	6.401	6.37	6.718	6.487	6.451	6.478	5.727	6.276	6.174	6.806	6.288	6.739	6.464	6.109
A_24_P19054		9.777	9.282	9.078	9.937	10.022	9.886	8.414	8.77	8.719	9.365	8.228	9.679	10.265	8.242	9.083	10.689	7.949	9.964	8.622	9.046	8.756	9.486	10.407	9.589	8.917	8.338	9.721	8.584	8.361	9.887	10.313	10.119	9.05	9.934	9.239	9.508	9.247	8.382	8.44	9.925	10.039	9.67	8.828	8.884	10.006	8.186	9.7	10.743
A_24_P375819		6.523	6.584	6.947	6.497	6.953	6.558	6.246	6.123	6.286	6.371	6.279	6.67	7.175	6.253	6.312	7.015	6.02	6.713	6.283	6.241	6.265	6.72	6.867	6.447	6.479	6.266	6.341	6.538	6.297	6.646	6.674	7.078	6.396	6.626	6.522	6.314	6.25	6.272	6.193	6.408	6.985	6.804	5.769	5.987	6.629	6.156	6.465	7.077
A_23_P17144		8.879	8.667	9.032	8.766	8.118	8.423	8.709	7.76	7.744	8.497	8.885	8.28	8.723	9.259	8.781	9.125	8.903	7.983	8.776	8.667	8.608	7.687	8.429	8.68	8.526	9.118	8.448	8.552	9.157	8.477	8.237	8.39	8.112	8.328	8.339	8.214	8.598	8.925	8.968	8.657	7.809	7.896	8.342	8.047	8.274	8.945	7.803	8.466
A_24_P795106		6.87	6.579	6.106	6.882	7.687	6.869	6.499	6.531	6.591	6.758	6.281	7.123	6.859	6.443	6.557	7.161	6.806	7.232	6.548	6.997	6.614	6.718	6.945	6.866	6.747	6.826	7.165	6.688	6.854	6.819	7.346	6.897	6.798	6.605	6.502	7.012	6.948	6.725	6.725	7.501	8.359	7.949	7.79	6.467	6.524	6.867	6.812	7.556
A_23_P390504		6.315	6.351	6.148	6.262	7.047	6.525	6.371	8.388	6.424	6.248	6.231	6.638	6.761	6.557	6.828	6.521	6.255	6.84	6.287	6.73	6.07	6.717	6.601	6.467	6.562	6.252	6.603	6.836	6.214	6.64	6.468	6.726	6.455	6.454	6.599	6.586	6.62	6.172	6.274	6.561	6.93	7.184	6.272	7.102	6.376	6.159	6.797	6.494
A_32_P137382		6.924	6.943	6.85	6.852	6.761	7.284	6.907	7.121	6.729	7.279	6.87	6.894	6.841	7.047	6.688	6.847	7.209	6.681	6.608	7.212	6.827	6.757	6.946	6.831	7.559	7.427	6.911	6.848	7.557	6.809	6.868	6.757	6.879	6.658	6.597	7.277	7.31	7.607	7.152	7.055	6.175	6.585	6.041	6.472	6.002	7.273	6.55	6.595
A_32_P221590		8.665	9.493	8.01	8.425	8.921	8.975	9.081	9.281	9.417	7.891	7.938	8.483	8.797	9.36	9.496	8.795	8.15	9.253	9.034	10.224	8.465	8.887	8.524	9.459	9.608	8.405	9.17	8.322	8.262	9.073	8.413	9.359	9.442	8.538	8.961	9.549	9.616	9.279	9.34	7.939	7.306	8.423	6.679	8.762	8.017	7.914	9.745	9.315
A_24_P258800		6.733	7.462	6.99	7.256	7.43	6.963	6.801	7.113	7.633	7.172	7.189	7.388	7.269	7.084	7.283	7.47	6.996	6.928	7.978	7.827	7.238	6.604	6.963	7.069	7.292	7.219	6.817	6.809	6.874	7.596	6.831	8.114	7.351	7.541	7.647	7.215	7.313	6.921	6.864	7.038	6.252	6.52	6.457	6.987	6.54	7.034	7.345	7.108
A_23_P153320		7.384	7.419	6.536	7.327	8.059	7.726	7.619	7.846	8.129	7.806	7.527	7.757	7.761	7.175	7.721	7.195	7.175	7.845	7.487	8.203	7.076	7.784	7.747	7.715	7.178	7.279	7.508	7.183	7.186	7.381	7.359	7.783	7.357	7.456	7.181	7.486	7.325	6.919	7.678	7.513	8.732	7.657	7.361	7.751	7.197	6.819	7.479	7.704
A_23_P85716		11.329	10.914	11.797	11.395	13.321	12.376	12.586	13.245	12.758	12.15	12.143	12.093	11.793	11.881	11.472	10.266	12.335	12.071	11.474	12.791	11.526	13.193	12.321	11.939	12.17	12.579	11.733	12.383	11.807	11.722	11.513	11.528	11.522	12.057	11.802	11.355	10.947	11.735	12.316	12.034	13.679	13.478	12.524	13.5	11.964	11.761	11.836	11.197
A_23_P60899		6.437	6.572	6.267	6.526	6.389	6.306	6.52	6.292	6.58	6.227	6.41	6.364	6.673	6.506	6.479	6.645	6.831	6.067	6.643	6.827	6.507	6.247	6.379	6.545	6.643	6.913	6.478	6.36	6.692	6.36	6.212	6.265	6.462	6.083	6.359	6.645	6.427	6.565	6.478	6.435	6.561	6.183	6.476	6.492	6.012	6.483	6.356	6.549
A_32_P170888		8.356	7.978	8.546	8.334	7.709	8.061	8.296	8.102	7.292	8.463	8.428	7.432	8.057	8.55	7.942	7.72	9.171	7.523	8.094	8.182	7.976	7.811	8.353	7.811	7.584	9.817	7.789	8.767	9.399	7.388	7.623	7.355	7.043	7.658	6.936	7.727	8.308	8.069	8.549	8.329	8.347	7.978	8.647	8.105	6.65	8.898	6.219	7.128
A_23_P308603		6.815	6.867	7.15	7.06	8.141	6.973	6.376	6.629	6.556	6.654	6.772	7.184	6.883	6.331	6.728	7.438	6.183	7.033	6.682	6.932	6.729	6.615	7.476	7.017	6.624	6.488	7.22	6.527	6.389	7.813	7.716	7.599	6.635	6.957	6.931	6.785	6.677	6.465	6.324	6.68	7.638	7.415	6.851	6.275	6.966	6.117	6.785	8.049
A_24_P56388		6.71	6.852	6.887	6.97	6.75	7.248	7.513	8.123	7.227	7.492	7.736	6.941	7.15	7.762	7.494	6.315	6.588	6.568	7.35	6.306	7.069	7.528	7.564	7.056	6.55	7.071	6.659	7.156	7.536	6.116	6.454	6.293	6.344	7.416	6.604	6.683	7.166	6.675	7.239	6.6	7.733	7.085	6.983	6.321	6.346	7.472	6.174	6.29
A_32_P44394		8.745	7.747	7.435	7.218	8.073	7.686	8.707	9.663	8.729	7.574	7.873	7.559	7.935	8.907	8.314	7.868	7.301	7.899	8.165	7.693	7.004	9.085	7.476	7.58	7.806	7.505	7.676	8.496	8.401	7.47	6.902	6.68	7.481	7.396	7.287	7.298	7.596	8.356	8.263	6.967	10.462	8.179	7.559	8.338	7.847	9.51	8.243	7.549
A_24_P264383		12.269	12.216	10.843	10.706	10.397	11.196	11.221	10.596	11.478	11.603	8.491	12.216	11.869	10.878	12.288	12.903	7.128	11.963	11.886	7.885	9.341	11.732	10.266	11	11.747	7.59	12.076	9.856	10.961	10.577	12.127	12.404	10.996	12.127	11.299	12.692	12.609	9.246	10.502	11.777	11.525	11.826	11.142	8.188	12.17	9.448	12.027	12.565
A_24_P696742		7.691	7.553	7.812	7.188	7.081	7.451	7.348	7.381	7.645	7.167	7.072	7.042	7.324	7.811	7.876	7.448	7.217	7.499	7.512	7.669	6.873	7.403	7.139	7.099	7.792	7.255	7.36	7.612	7.462	7.769	7.023	8.067	7.289	7.23	7.871	7.354	7.822	7.651	7.283	7.295	7.606	6.8	6.948	6.926	6.654	7.194	7.617	7.806
A_24_P249072		8.229	8.131	8.422	7.873	8.231	8.136	8.637	9.123	9.094	8.535	8.099	8.187	8.145	8.262	8.739	7.455	8.354	8.456	8.783	8.312	8.094	8.452	8.55	8.729	8.346	7.996	8.359	8.438	8.903	7.964	8.116	7.642	7.886	8.322	7.697	8.16	8.195	8.264	8.349	8.589	8.307	8.171	7.891	8.246	7.493	8.675	8.006	7.993
A_23_P324490		7.445	7.512	7.628	7.83	7.362	7.603	7.923	8.017	7.599	7.851	8.068	7.597	7.631	9.002	7.969	7.836	8.063	7.392	7.481	7.537	7.871	7.465	7.961	7.638	8.023	8.116	7.756	7.847	8.407	7.746	7.427	8.101	7.592	7.569	7.539	8.324	8.488	7.964	7.696	7.747	6.659	7.185	7.016	7.465	6.482	7.728	7.08	7.007
A_23_P105794		8.084	7.338	6.964	6.756	7.298	8.454	7.859	9.476	9.741	6.899	7.637	7.523	6.914	7.065	7.292	7.259	10.324	6.697	7.084	6.835	7.217	8.955	6.934	6.55	7.229	6.835	7.374	7.026	7.061	6.835	7.146	7.181	7.118	6.471	7.147	7.054	6.807	8.408	6.762	7.156	11.381	7.721	8.554	6.758	7.361	7.926	7.306	6.939
A_24_P382489		9.397	9.882	9.207	9.043	9.901	9.194	10.058	8.851	9.739	9.619	9.754	10.086	9.119	9.718	9.89	9.807	7.949	9.324	9.314	9.968	9.147	9.482	8.971	9.935	10.267	8.479	9.488	9.244	8.912	9.883	9.07	10.147	9.985	10.233	9.465	10.294	10.01	9.417	8.546	9.479	8.046	9.191	9.267	8.903	8.426	9.194	10.073	9.346
A_24_P927189		6.621	6.696	6.922	7.012	6.796	6.909	6.909	6.847	7.028	6.948	6.751	6.771	6.363	6.895	6.394	6.929	7.37	6.129	6.705	6.871	6.902	6.474	6.614	6.373	7.313	7.564	6.884	7.033	7.406	7.006	6.553	7.132	7.065	6.146	6.801	7.442	7.042	7.234	6.836	6.861	5.8	6.577	6.526	6.583	6.276	7.422	6.221	6.246
A_32_P180668		5.899	6.085	6.172	5.904	7.092	6.08	6.127	6.3	6.374	6.42	6.151	6.604	5.946	5.941	6.068	5.984	6.003	7.116	5.995	5.89	5.939	6.48	5.971	6.549	6.152	6.128	6.214	6.969	6.143	6.499	7.108	6.441	5.985	5.968	5.983	6.24	5.897	6.058	6.063	6.567	7.982	7.737	7.75	5.951	6.031	6.61	6.125	6.289
A_23_P22671		7.966	7.832	8.075	7.879	7.677	7.948	8.767	8.118	7.533	7.978	8.75	7.333	8.085	8.381	8.433	7.662	7.93	8.044	8.177	8.141	7.9	7.573	8.279	8.276	7.459	8.576	7.604	8.558	8.767	7.628	7.754	7.772	7.264	8.096	7.58	7.614	7.74	8.119	8.223	8.557	8.589	7.935	7.963	7.727	7.338	8.692	7.234	7.443
A_23_P39277		7.895	7.78	6.828	7.749	8.963	7.805	7.176	7.59	7.653	7.782	6.841	7.847	7.579	6.643	7.718	8.103	6.453	8.484	7.592	6.995	7.234	7.95	8.156	7.922	7.532	6.724	7.934	7.861	7.082	8.105	8.492	8.114	7.209	7.399	7.337	7.663	7.342	7.019	7.191	8.098	8.977	8.589	8.049	6.532	7.911	7.442	8.005	8.683
A_32_P113472		10.067	10.361	9.948	8.986	10.478	9.026	10.827	11.128	10.948	9.311	9.478	9.832	9.558	10.133	10.452	9.439	9.985	10.595	10.113	11.043	9.191	10.224	9.427	10.555	10.928	10.089	10.178	10.393	10.59	10.335	9.63	10.593	9.768	10.128	9.919	10.445	10.496	10.53	10.862	9.886	9.895	9.955	8.698	10.629	10.198	10.216	10.368	10.26
A_24_P601576		6.356	6.916	6.243	6.326	6.367	6.327	6.27	6.513	6.529	5.937	6.147	6.158	6.402	6.433	6.698	6.874	6.544	6.184	6.977	6.784	6.71	6.1	6.459	6.757	6.803	6.651	6.462	6.154	6.336	6.579	6.452	7.129	6.811	6.365	6.665	7.03	6.992	6.745	6.499	5.752	5.727	5.814	6.393	6.294	6.148	6.409	6.637	5.974
A_24_P177353		7.081	6.84	6.837	6.804	6.876	6.546	7.279	6.877	6.31	7.245	7.328	6.624	6.991	7.868	7.18	7.2	6.803	6.743	7.208	6.586	6.978	6.753	6.696	7.148	6.989	6.907	6.656	7.225	7.821	6.601	6.539	6.312	6.543	6.431	6.501	6.735	6.892	6.913	7.349	6.378	5.878	6.232	6.958	6.372	5.993	7.957	6.424	6.324
A_23_P151586		7.465	7.685	7.924	7.914	8.043	8.209	7.5	8.365	7.801	7.497	7.797	8.014	7.96	7.414	8.197	7.578	7.782	7.859	7.976	8.44	8.078	7.621	8.166	8.075	8.005	7.992	8.166	7.335	7.451	8.06	7.28	7.714	7.872	7.962	7.801	7.584	7.632	7.967	7.507	7.745	7.586	7.292	6.333	8.112	7.408	6.833	7.938	7.578
A_23_P339633		7.54	7.21	7.966	7.437	7.413	6.963	7.359	6.646	6.836	7.355	7.888	7.304	7.59	7.682	7.173	7.497	7.918	6.308	7.479	7.042	7.391	7.219	6.789	7.209	7.669	7.822	7.006	7.334	8.226	6.488	6.871	7.052	7.189	6.318	6.851	7.216	6.911	7.854	8.091	7.451	6.712	7.854	7.859	7.381	6.155	8.153	7.217	7.297
A_24_P42308		7.02	6.755	6.646	7.027	7.557	7.165	6.538	7.283	6.645	6.848	6.344	7.082	7.164	6.175	6.49	7.063	7.29	7.8	6.384	6.829	6.611	6.808	7.76	7.186	6.743	7.072	6.943	7.518	6.727	7.129	7.403	7.116	7	6.669	6.692	7.108	6.762	6.467	6.654	7.253	8.334	7.891	7.682	6.967	7.095	7.246	7.248	7.429
A_23_P59677		6.543	6.506	6.297	6.55	6.124	6.321	6.66	6.448	6.199	5.975	6.318	6.246	6.835	7.136	6.458	6.419	6.891	5.978	6.252	6.563	6.425	6.108	6.477	6.539	6.519	6.638	6.056	6.495	6.563	6.37	6.277	6.084	5.985	6.312	6.235	6.632	6.791	6.421	6.845	6.362	6.281	5.938	6.298	6.085	6.114	7.065	6.425	6.101
A_23_P150350		6.407	6.419	6.422	6.273	6.11	6.435	6.259	5.97	6.191	6.25	6.276	6.057	6.675	6.681	6.195	6.656	6.518	6.078	6.383	6.254	6.583	6.052	6.373	6.167	6.347	6.235	6.137	6.426	6.737	6.364	6.307	6.263	5.886	6.106	6.33	6.15	6.374	6.257	6.486	6.279	6.022	6.122	6.472	5.906	6.674	6.765	6.312	6.145
A_23_P431330		7.041	7.859	7.207	8.322	8.401	7.675	7.594	7.922	8.04	7.186	7.267	7.362	7.809	8.198	8.888	7.81	7.066	7.311	7.989	8.131	7.677	7.199	7.338	7.772	7.81	7.407	7.443	7.383	7.26	7.862	8.027	8.111	8.904	7.729	7.94	8.091	7.997	8.001	7.668	6.831	5.727	6.76	6.12	7.728	6.968	7.146	7.904	7.278
A_32_P82869		6.013	6.093	6.437	6.335	6.164	6.296	6.134	6	6.045	5.984	6.418	6.259	6.332	6.453	6.205	6.325	6.454	6.002	6.201	6.342	6.293	5.993	6.448	6.195	6.284	6.398	6.008	6.135	6.214	6.307	6.153	6.529	6.166	6.055	6.456	6.354	6.162	6.579	6.26	6.199	5.818	6.452	6.048	6.215	6.607	6.287	6.029	6.198
A_23_P164826		8.341	8.697	8.33	8.688	8.894	8.5	7.808	7.691	7.936	8.522	7.945	8.698	8.658	7.662	8.292	8.747	8.566	8.466	8.414	8.745	8.035	8.561	8.627	8.536	8.314	8.341	8.459	8.122	7.872	8.718	8.623	8.823	8.393	8.25	8.651	8.721	8.607	8.085	7.873	8.797	8.811	9.177	9.876	7.887	7.703	7.982	8.587	9.084
A_24_P29733		6.687	6.683	6.626	7.101	7.225	7.472	6.8	7.877	7.19	6.802	7.224	6.685	7.206	6.963	6.802	6.214	7.229	7.045	6.716	7.184	6.805	6.925	7.363	6.796	7.35	7.294	6.816	7.062	7.028	7.024	6.515	6.621	6.826	6.692	7.173	6.661	6.696	7.037	6.919	6.727	6.577	6.815	6.204	7.666	6.409	6.887	7.047	6.532
A_23_P203391		9.746	10.02	9.719	9.194	9.893	9.495	9.992	9.947	9.578	9.727	9.118	9.436	9.016	9.118	9.728	9.181	8.821	9.881	9.91	9.195	9.618	10.172	9.385	10.376	10.665	8.577	9.261	10.695	9.285	9.523	9.985	9.476	10.366	9.114	9.495	10.047	9.291	9.881	9.735	9.57	9.52	10.464	10.203	9.574	8.206	9.873	10.101	9.426
A_23_P40108		7.828	7.468	6.607	8.065	7.357	8.349	8.441	8.602	9.178	8.437	7.998	7.977	8.365	8.503	8.45	7.531	7.246	8.972	8.47	8.464	7.474	7.6	9.325	8.139	9.048	7.703	7.495	9.011	7.364	8.471	6.006	8.08	7.51	8.668	8.11	7.095	8.606	7.879	7.71	7.776	7.645	7.908	7.059	7.912	7.251	8.912	9.169	7.805
A_23_P94533		8.03	8.014	7.888	7.958	7.29	7.859	7.759	7.245	7.072	7.983	7.159	7.854	8.132	7.519	8.012	8.157	7.984	10.177	7.748	7.129	7.765	7.373	8.515	8.682	7.36	7.611	7.462	8.137	7.544	7.941	8.175	7.524	7.324	7.501	7.385	7.598	7.61	7.139	7.503	8.325	8.158	7.041	7.425	7.454	9.086	6.97	7.681	8.223
A_24_P937790		7.72	7.206	7.346	7.156	8.406	7.089	7.227	7.458	7.219	7.757	6.636	7.749	7.235	6.876	6.741	7.154	6.683	7.747	6.912	6.28	6.664	8.211	7.663	7.329	7.041	6.672	7.246	7.851	7.521	7.273	8.061	7.332	7.498	7.194	7.315	7.393	6.867	7.119	7.313	8.2	9.476	9.379	9.246	6.34	8.13	7.663	7.415	7.69
A_32_P218823		6.692	7.203	7.256	6.773	6.817	6.79	6.975	6.17	6.135	6.453	6.137	6.746	6.827	6.424	6.473	6.872	5.852	6.616	6.223	5.973	6.768	6.946	6.998	6.685	6.531	5.99	6.712	6.346	6.477	6.672	6.786	7.132	6.47	6.662	6.49	6.414	6.218	6.238	6.378	6.766	6.98	7.186	7.112	5.743	6.787	6.496	7.268	7.441
A_32_P195756		7.542	7.23	7.052	7.783	6.95	7.304	6.903	6.497	6.387	6.945	6.573	7.339	8.03	7.086	6.881	8.941	6.673	7.51	7.019	6.613	6.952	7.013	7.443	7.01	7.019	6.775	7.019	6.889	7.315	6.976	7.057	7.958	6.896	7.644	6.958	7.297	7.21	7.199	7.04	6.954	6.99	6.755	6.586	6.169	7.33	7.052	6.892	7.668
A_23_P132405		8.614	9.268	8.657	8.699	8.512	8.593	8.853	8.046	8.605	9.246	9.12	8.686	8.616	9.075	9.006	9.104	9.011	7.98	8.59	9.36	8.417	8.416	8.306	8.718	9.036	8.841	8.836	8.263	8.654	8.793	8.399	9.067	9.143	8.461	8.711	9.241	9.179	8.949	9.435	8.598	7.64	8.241	7.94	8.801	7.123	8.397	8.513	8.68
A_23_P35916		7.251	7.088	7.739	7.865	7.836	7.981	7.292	7.415	7.414	7.508	7.891	7.311	7.093	7.425	7.1	7.06	8.171	6.817	7.485	7.205	7.433	7.368	7.836	7.02	7.538	8.024	7.218	8.245	7.99	7.181	7.33	7.304	7.155	6.914	7.582	7.904	7.576	8.106	7.857	7.893	7.871	8.376	8.401	7.44	6.714	8.298	6.855	7.217
A_23_P145197		6.978	6.934	7.168	7.217	7.306	7.214	6.848	6.437	6.992	6.7	7.012	7.16	7.213	6.827	7.273	7.3	7.655	6.661	7.213	7.88	6.695	6.496	6.968	6.907	7.042	7.15	6.997	6.583	6.999	6.911	6.696	7.38	7.041	7.048	6.891	7.212	7.11	7.021	6.942	7.163	6.988	6.782	6.975	7.467	6.418	7.068	6.915	7.225
A_32_P60709		6.369	6.37	6.337	6.215	6.352	6.389	6.349	6.313	6.348	6.254	6.003	6.437	6.456	6.294	6.34	6.448	6.067	6.661	6.369	6.184	6.211	6.296	6.342	6.391	6.317	6.023	6.266	6.228	6.34	6.417	6.312	6.847	6.348	6.152	6.388	6.426	6.364	6.406	6.377	6.576	6.042	6.416	5.757	5.922	6.953	6.302	6.481	6.392
A_32_P52206		7.011	7.252	7.094	7.054	7.045	6.996	7.019	6.663	7.157	6.937	7.022	7.136	7.064	7.017	6.82	7.451	7.178	6.369	7.007	7.099	6.592	6.763	6.63	6.798	7.697	7.236	7.273	6.676	7.121	7.207	7.101	7.209	7.451	6.746	6.881	7.618	6.878	7.734	7.345	6.473	6.068	6.503	6.847	7.285	6.147	7.021	6.99	7.294
A_23_P368484		8.32	8.159	8.33	8.337	7.561	8.648	8.32	8.729	7.525	7.75	8.102	8.238	9.178	8.194	8.021	8.829	7.796	9.656	7.696	8.477	7.764	8.388	8.386	8.018	8.475	8.264	8.137	7.255	7.824	8.12	7.944	8.073	8.103	8.587	7.983	8.342	8.395	7.956	7.949	7.802	8.08	7.923	7.189	8.34	7.737	7.684	8.677	8.19
A_23_P86230		6.752	6.729	6.868	7.096	6.6	6.87	7.015	6.963	6.296	6.702	7.057	6.87	7.004	7.024	7.41	6.693	7.156	6.827	7.318	7.254	6.925	6.47	7.173	7.24	6.781	7.318	6.665	7.162	7.052	6.628	6.453	6.778	6.326	6.991	6.671	6.571	6.948	6.763	7.033	6.871	6.907	6.948	6.12	6.921	5.968	7.203	6.306	6.649
A_32_P24059		7.52	7.687	8.004	7.749	7.585	7.664	7.394	7.052	7.466	7.653	7.47	7.601	7.55	7.577	7.145	8.018	7.589	6.84	7.538	7.497	7.594	7.18	7.399	7.175	8.296	7.389	7.534	7.429	7.597	7.901	7.675	8.102	7.982	6.813	7.671	8.45	7.935	8.344	7.874	7.597	7.521	7.51	7.413	6.628	7.975	8.007	6.981	7.645
A_23_P9761		6.646	6.879	6.865	6.787	7.295	6.735	6.528	6.855	6.643	6.779	6.715	6.837	6.765	6.341	6.828	6.599	7.05	6.843	7.462	7.703	6.662	6.673	7.314	7.106	6.846	7.079	6.833	6.779	6.57	6.846	6.678	6.995	6.82	6.674	6.582	6.872	6.841	6.616	6.526	6.942	6.332	6.859	6.826	7.085	8.103	6.573	6.816	6.852
A_23_P200598		8.601	8.543	8.847	8.818	9.244	8.986	8.92	8.912	9.111	9.687	8.637	9.399	8.781	8.256	8.501	8.633	8.648	9.031	8.889	9.235	8.603	9.047	9.313	9.027	8.784	9.503	8.802	9.438	8.477	8.773	9.208	9.396	8.785	8.861	9.089	9.284	8.769	8.559	8.709	9.506	9.728	9.703	9.373	8.945	8.115	8.673	9.014	9.024
A_23_P209116		7.25	6.816	6.508	7.08	6.549	7.528	7.786	9.112	7.895	7.069	7.193	7.444	7.348	7.951	7.795	6.682	6.152	7.902	7.137	6.267	7.054	7.8	8.295	7.875	7.283	6.52	7.123	7.789	7.306	6.674	6.945	6.625	6.991	8.185	7.571	6.723	7.072	7	6.839	7.116	6.024	6.451	6.093	6.715	6.642	6.941	7.533	6.372
A_23_P23966		6.478	6.252	6.046	6.586	7.004	6.35	6.185	6.53	6.607	6.337	6	6.635	6.375	6.189	6.44	6.482	5.881	7.47	6.291	6.169	6.213	6.379	7.187	6.868	6.324	6.498	6.458	6.77	6.308	6.848	7.073	6.987	6.215	6.312	6.183	6.419	6.45	6.279	6.241	6.774	6.894	7.073	6.584	5.972	6.558	6.231	6.61	6.996
A_23_P6481		9.666	10.125	9.673	9.474	10.521	10.024	9.226	8.986	9.961	9.533	9.516	9.667	9.739	9.738	9.454	9.899	8.49	9.729	9.248	9.983	9.589	9.523	9.789	10.141	10.641	8.64	9.999	9.716	9.491	10.869	9.518	10.257	10.334	9.692	10.212	10.329	9.992	10.151	9.534	10.183	9.709	10.008	9.013	8.721	10.229	8.964	10.149	10.034
A_23_P305507		7.203	7.343	6.829	7.29	7.74	7.594	7.471	7.897	7.343	7.607	7.744	7.531	8.05	7.377	7.362	7.406	7.939	7.902	7.476	7.626	7.348	7.412	7.892	7.63	7.356	7.743	7.466	7.494	7.499	7.388	6.811	7.605	7.191	7.885	7.291	7.595	7.167	7.656	7.63	7.881	8.672	7.775	7.544	7.508	7.136	7.195	7.411	7.495
A_23_P145357		9.114	9.136	8.564	8.687	9.149	8.439	8.795	8.714	9.07	8.664	8.931	9.132	8.114	8.684	9.078	8.781	9.061	8.789	9.484	9.726	8.464	8.994	8.831	8.744	8.94	8.552	8.855	8.835	8.449	9.462	8.79	9.804	8.696	8.658	9.687	8.829	8.55	8.957	8.635	8.947	9.097	8.614	8.366	8.556	8.81	8.741	8.795	9.026
A_23_P45294		7.563	7.068	7.588	7.235	7.496	7.367	8.031	8.117	7.534	7.78	8.123	7.328	7.434	7.893	7.655	6.879	8.139	7.327	7.523	8.044	7.152	7.851	7.882	7.579	7.42	8.208	7.341	7.877	8.216	6.991	7.075	7.04	6.809	7.648	7.01	7.294	7.566	7.74	7.969	7.75	7.739	7.938	8.064	7.836	6.603	8.095	6.779	6.866
A_24_P934355		7.194	6.637	6.831	7.018	7.479	6.845	6.46	6.676	6.337	6.828	6.02	7.149	6.908	6.263	6.434	7.674	5.912	7.469	6.379	6.208	6.191	7.095	7.438	6.774	6.553	6.048	7.032	6.619	6.305	7.254	7.482	7.574	6.48	7.007	6.631	7.003	6.686	6.281	6.189	7.524	7.535	7.244	6.932	6.159	8.212	6.409	6.811	7.733
A_23_P111745		8.534	9.488	8.285	8.89	9.224	8.697	8.718	8.633	9.319	8.848	8.77	9.056	8.511	8.844	9.285	9.403	8.764	8.817	9.988	9.649	8.463	8.962	8.903	9.196	9.369	8.679	8.987	8.756	8.598	8.651	8.674	9.95	9.085	9.043	9.192	9.684	9.408	9.603	8.639	8.529	7.765	8.406	8.246	8.573	8.55	8.428	9.242	8.993
A_32_P89277		6.728	7.057	6.462	6.605	6.998	6.72	7.025	7.298	7.165	6.802	6.463	7.011	6.662	6.705	6.868	6.669	6.58	6.603	6.849	7.095	6.721	7.297	6.466	6.927	7.467	6.515	6.925	6.428	6.561	6.588	6.695	6.895	7.133	6.92	7.014	7.425	6.987	7.347	7.047	6.556	6.317	6.818	6.552	7.004	6.018	6.281	7.413	6.837
A_32_P66324		9.925	9.897	9.64	8.791	9.883	9.333	9.872	9.424	9.5	10.119	8.992	10.165	9.241	8.639	8.63	9.918	9.553	9.583	9.676	9.484	8.148	9.566	9.163	9.172	9.94	9.318	9.413	9.399	9.773	9.26	9.665	10.306	9.704	9.468	9.726	10.015	9.088	10.109	9.38	9.973	9.719	9.866	9.774	9.909	10.044	9.845	9.63	9.407
A_32_P36341		6.466	6.18	6.625	6.201	6.314	6.424	6.687	6.342	6.515	6.547	6.572	6.473	6.364	6.795	6.472	6.293	6.879	6.156	6.468	6.562	6.265	6.521	6.293	6.366	6.448	6.775	6.218	6.592	6.779	5.964	6.211	6.221	6.333	6.52	6.408	6.404	6.264	6.504	6.672	6.339	5.945	6.349	6.87	6.251	6.174	7.352	6.163	6.071
A_32_P6646		6.216	6.212	7.026	5.993	6.319	6.338	6.152	6.277	6.165	6.058	6.076	6.152	6.226	6.314	6.231	6.397	6.196	6.363	6.066	6.191	6.154	6.341	6.602	6.271	6.344	6.003	6.151	6.228	6.112	6.548	6.293	6.405	5.993	6.043	6.161	5.954	6.191	6.146	6.111	5.946	6.779	6.238	6.525	6.242	7.909	6.43	6.424	6.143
A_23_P42802		7.139	7.967	7.676	7.183	7.647	7.535	7.258	7.036	7.721	7.745	7.786	7.886	7.754	7.319	7.655	7.902	7.658	7.305	7.775	7.461	7.483	7.11	7.57	8.261	7.777	7.383	7.939	7.2	7.477	7.232	7.331	7.555	7.788	7.886	7.663	7.669	7.361	7.836	7.346	7.33	6.298	7.103	7.408	7.211	7.317	6.694	7.201	7.362
A_24_P852756		8.317	9.354	9.152	10.155	8.773	9.948	8.28	6.896	9.967	10.133	8.55	8.269	8.547	8.749	9.252	10.341	6.148	8.611	9.106	7.295	10.594	8.164	9.604	7.442	9.347	6.642	9.169	8.61	10.444	10.563	10.083	11.172	10.345	10.534	9.705	8.225	9.306	11.201	7.563	8.315	8.633	7.981	9.137	6.177	9.366	11.68	10.347	9.724
A_23_P19313		7.164	7.209	7.479	6.883	7.084	6.96	7.447	7.156	7.193	7.372	7.247	7.352	7.132	7.351	7.274	7.037	7.056	6.946	7.134	7.106	6.914	6.975	6.947	7.204	7.395	7.037	6.968	7.173	7.549	6.808	6.8	7.116	6.883	6.831	6.88	7.353	7.051	7.486	7.254	6.906	6.502	6.752	7.084	6.626	7.139	7.078	6.815	6.647
A_23_P206077		5.816	6.636	6.207	6.446	6.191	6.726	6.245	6.084	6.036	6.132	6.098	6.373	6.482	6.604	6.19	6.731	6.216	6.441	6.419	6.294	6.588	5.969	6.125	6.129	6.834	6.589	6.28	6.063	6.458	6.465	6.138	6.534	6.409	6.125	6.412	6.44	6.27	6.407	6.627	5.959	5.868	5.838	5.864	6.032	5.817	6.122	6.286	6.456
A_24_P49539		9.127	9.42	9.354	9.18	9.29	9.131	9.053	8.574	9.129	9.138	9.151	9.367	8.972	9.25	9.09	9.045	9.669	9.085	9.497	9.606	9.438	8.865	8.921	8.952	9.472	9.507	9.276	9.006	9.442	9.633	9.271	9.851	9.683	9.104	9.712	9.597	9.649	9.406	8.953	9.446	8.688	8.845	9.054	9.073	8.667	9.346	9.346	9.114
A_23_P168788		9.109	9.581	9.277	9.586	9.651	9.35	8.958	8.778	9.184	9.415	9.159	9.398	9.559	8.74	9.102	9.683	9.112	9.639	9.595	9.476	8.894	9.247	9.332	9.447	9.106	8.781	9.126	9.012	8.591	9.465	9.195	9.701	9.353	9.647	9.527	9.526	9.174	9.044	8.736	9.441	9.111	9.375	9.041	9.068	9.612	8.623	9.432	9.636
A_24_P161933		12.839	14.326	13.473	13.469	13.547	14.043	14.505	15.676	15.036	13.036	13.285	13.761	12.876	13.957	14.201	12.484	14.056	14.101	15.352	16.91	14.077	14.313	14.598	14.752	14.001	15.906	14.08	13.397	13.464	14.237	12.932	13.491	14.13	14.101	14.134	13.357	13.303	14.304	14.29	13.52	13.518	13.528	12.767	15.83	12.583	12.692	14.04	13.506
A_24_P290481		7.54	7.875	8.69	8.791	8.237	8.319	8.052	7.413	8.272	8.297	8.731	8.603	8.623	7.753	7.121	8.471	8.638	7.212	7.766	8.031	7.859	8.106	7.916	8.028	8.502	7.658	7.978	7.536	7.465	7.618	7.754	8.284	9.038	7.775	7.988	8.404	7.591	8.782	8.078	7.697	7.349	8.533	8.243	8.405	6.794	7.28	8.35	8.435
A_23_P18213		6.435	6.89	6.014	6.535	6.43	6.45	6.439	6.697	6.043	6.088	6.182	6.433	6.512	6.596	6.646	6.679	6.563	6.584	6.995	7.087	6.846	6.118	6.397	6.633	6.631	6.772	6.676	6.426	6.541	6.93	6.38	6.961	6.599	6.519	6.784	6.737	6.626	6.634	6.643	6.424	6.089	6.371	5.798	6.341	5.936	6.237	6.716	6.417
A_24_P929650		7.226	7.784	7.353	7.898	7.486	8.467	7.687	8.129	7.721	7.015	7.274	7.915	7.956	7.941	7.833	7.906	7.241	8.104	7.995	8.514	7.706	7.444	8.163	7.673	7.924	8.249	7.852	7.132	7.087	8.038	7.671	8.827	7.922	8.676	8.446	8.053	8.083	7.8	7.781	7.34	7.261	7.217	7.37	8.314	6.288	6.742	8.625	7.921
A_23_P147296		7.511	7.292	7.814	7.029	6.914	6.93	7.416	6.822	6.569	6.963	7.357	6.867	7.044	7.653	7.14	6.949	6.61	6.936	7.633	6.778	7.099	6.692	7.158	7.032	7.194	7.354	6.725	7.512	7.64	6.809	6.808	6.82	6.993	6.857	6.918	6.775	7.043	7.13	7.574	6.903	6.896	6.896	6.838	7.07	9.326	7.858	6.815	6.641
A_24_P216313		7.799	8.203	8.212	8.187	7.537	8.004	7.923	7.629	7.845	7.354	7.428	8.275	7.791	8.009	7.982	8.035	8.147	8.145	8.88	9.013	7.895	7.264	7.948	7.988	7.973	8.894	8.12	7.827	8.151	8.037	7.794	8.909	8.069	8.346	8.41	8.154	8.179	8.033	8.162	8.044	7.44	6.799	6.44	8.23	6.883	7.647	7.988	8.012
A_23_P153383		12.664	12.828	13.355	13.188	13.388	12.88	12.575	12.053	12.471	13.165	13.282	13.341	12.564	13.278	12.187	12.625	14.286	11.971	13.093	12.944	12.965	12.325	12.798	12.115	13.428	14.019	12.928	13.238	13.589	12.965	12.719	13.541	13.247	12.138	13.341	13.35	13.526	13.638	13.064	13.35	12.361	12.638	13.381	12.737	13.018	13.685	12.074	12.76
A_24_P196382		7.077	6.584	8	6.678	7.206	7.126	7.419	7.567	7.426	7.122	7.658	6.977	6.993	7.254	6.473	6.467	6.873	6.968	6.657	6.621	6.737	7.775	7.029	6.464	7.218	6.8	6.781	7.736	7.505	6.807	6.936	6.843	6.64	7.153	7.418	6.936	6.667	7.206	7.55	7.495	9.1	8.215	8.032	7.031	7.256	8.482	6.439	6.374
A_23_P159839		7.371	6.808	7.331	7.145	7.13	7.135	7.611	7.76	6.978	7.326	7.643	6.873	7.126	7.786	7.527	6.908	7.845	6.877	7.277	7.389	7.132	7.003	7.087	7.208	7.011	7.97	6.897	7.755	7.992	6.669	6.922	6.584	6.519	6.972	6.966	6.79	7.004	7.061	7.671	7.449	7.865	7.237	6.933	7.911	6.373	7.734	6.77	6.483
A_23_P170491		6.33	6.36	6.01	6.163	6.201	6.28	6.315	6.448	6.138	6.174	6.101	6.251	6.267	6.173	6.433	6.321	6.654	6.345	6.34	6.697	6.285	6.152	6.107	6.424	6.55	6.539	6.211	6.341	6.297	6.391	6.132	6.268	6.598	6.256	6.313	6.58	6.377	6.544	6.323	6.234	6.018	6.051	5.883	6.76	5.891	6.07	6.278	6.262
A_32_P385		6.587	6.783	6.556	6.901	6.652	7.09	6.81	6.679	6.834	6.517	6.5	6.693	7.084	7.088	6.92	6.547	5.903	6.495	6.478	5.887	6.74	6.56	6.17	6.557	7.194	5.937	6.656	6.395	6.517	6.494	6.414	6.393	6.799	6.888	7.006	6.824	6.901	7.192	6.66	6.455	5.941	6.45	5.936	5.768	5.839	6.55	6.677	6.682
A_32_P119569		8.232	8.498	8.113	8.385	7.633	7.715	8.423	7.52	8.065	8.317	7.479	8.272	8.011	7.606	7.237	8.86	6.215	7.025	7.513	6.182	7.56	7.83	6.487	7.127	8.525	6.149	7.442	7.582	7.46	8.109	8.091	8.336	8.653	7.588	8.085	8.508	7.255	8.981	8.544	7.603	6.834	7.885	7.772	6.607	6.434	7.84	7.775	7.259
A_23_P435407		9.55	9.106	7.318	9.869	9.99	10.04	7.308	8.357	7.3	9.024	6.791	9.494	9.502	7.279	8.132	10.614	6.101	10.86	6.84	6.584	8.43	8.832	11.582	10.816	7.684	6.349	10.058	8.654	7.395	9.634	10.619	9.144	8.525	9.102	8.506	9.707	9.215	7.633	7.819	9.864	9.922	9.417	7.875	6.016	10.138	6.533	9.807	10.88
A_23_P153889		10.483	10.725	10.76	10.506	10.982	10.564	10.78	11.021	11.063	10.492	10.522	10.773	10.084	10.717	10.495	10.222	10.531	10.634	11.139	11.363	10.586	10.792	10.829	10.464	11.031	11.372	10.438	10.738	10.388	10.95	10.788	11.544	11.017	10.926	11.448	10.872	10.906	10.751	10.38	10.856	10.001	10.344	10.09	11.214	10.246	10.585	11.298	10.35
A_24_P369691		8.315	7.745	8.567	7.792	8.413	8.138	8.398	8.315	8.192	8.238	8.551	7.953	7.862	8.326	7.507	7.42	8.933	7.692	7.955	8.59	7.647	8.697	7.906	7.929	8.258	9.008	8.147	8.899	8.77	7.994	7.961	7.629	7.969	7.674	8.061	8.311	8.023	8.537	8.914	8.565	8.601	9.036	8.954	8.614	7.274	9.416	7.556	7.755
A_23_P82351		6.569	6.859	7.079	6.669	6.953	6.838	6.817	6.587	6.781	6.86	7.278	6.781	6.732	7.071	6.628	6.676	7.527	6.469	6.996	7.161	6.68	6.662	6.833	6.744	6.956	7.368	6.654	7.171	7.249	6.638	6.637	6.83	6.789	6.788	7.171	7.046	6.881	7.246	7.031	7.085	5.971	7.114	6.526	6.89	7.237	6.937	6.498	6.734
A_23_P137765		5.874	6.42	5.987	6.213	6.061	6.075	6.125	6.046	6.031	5.922	6.057	6.193	6.488	6.091	6.455	6.189	5.825	5.968	6.499	6.501	6.211	6.078	5.945	6.152	6.378	6.275	6.079	5.854	6.203	6.24	6.122	6.398	6.272	6.498	6.061	6.178	6.206	6.142	6.205	6.136	6.3	5.884	5.88	6.063	5.955	5.753	6.083	6.39
A_32_P58163		9.722	9.381	9.595	8.721	10.772	9.259	10.333	11.019	10.241	9.518	9.088	9.689	8.909	10.491	8.797	8.951	9.476	10.462	8.985	10.076	8.985	10.906	8.936	9.524	10.421	10.25	9.996	10.117	10.251	10.103	9.421	9.793	10.004	10.555	9.494	9.693	9.642	10.142	10.173	9.962	9.815	10.462	9.618	10.818	9.67	10.475	10.396	9.593
A_24_P31421		7.711	6.862	6.479	7.209	8.622	7.067	6.535	6.793	6.702	7.359	6.66	7.397	7.355	6.437	6.691	7.209	7.337	7.77	6.709	7.311	6.599	7.596	7.799	6.948	6.877	8.48	7.053	7.45	7.09	7.218	7.877	7.554	6.804	6.705	6.828	6.984	7.026	6.478	6.766	7.905	9.794	8.983	9.218	7.75	6.778	7.169	7.349	7.809
A_32_P452655		12.932	13.374	12.852	12.902	13.682	13.115	13.677	14.256	14.45	13.644	13.568	13.638	13.018	13.249	13.611	12.671	14.159	12.738	12.99	13.761	12.791	13.573	13.314	13.344	13.475	13.04	13.383	12.738	12.379	13.289	13.04	13.265	13.405	13.6	12.861	13.526	13.433	13.258	12.461	13.108	13.828	13.141	13.161	13.12	12.708	12.478	12.762	12.928
A_23_P203686		8.328	8.005	8.881	8.16	7.425	7.812	8.533	7.934	7.725	8.292	8.756	7.408	8.171	8.794	8.146	8.068	9.022	7.394	8.543	8.024	7.994	7.485	8.095	7.913	7.629	9.2	7.561	8.844	9.507	7.596	7.562	7.823	7.097	7.845	7.637	7.542	7.972	8.248	8.842	8.163	8.055	7.621	8.217	7.597	7.212	9.425	6.341	7.52
A_23_P77965		6.552	6.886	7.397	6.821	6.753	6.728	6.853	6.518	6.822	6.734	6.74	6.976	6.77	6.725	6.839	7.245	6.463	6.598	6.895	7.087	6.613	6.46	7.254	6.762	6.885	6.812	6.773	6.61	6.827	6.679	6.591	7.254	6.78	6.92	7.062	6.964	6.763	6.742	6.646	6.661	6.278	6.463	5.981	6.853	8.154	6.571	6.88	7.04
A_24_P861442		13.386	13.414	13.707	13.515	13.802	13.337	13.139	12.824	13.383	13.506	13.498	13.619	12.831	13.483	12.638	13.13	15.007	13.118	14.094	13.933	13.316	12.944	13.894	13.303	13.811	14.841	13.412	13.882	13.941	13.865	13.441	14.062	13.481	12.869	13.608	13.831	13.796	13.85	13.638	13.744	13.175	13.305	13.669	13.282	13.704	14.062	12.823	13.428
A_23_P40347		8.386	9.224	8.875	8.471	9.413	9.008	8.971	9.445	9.962	8.891	9.364	9.462	8.558	8.738	9.49	8.602	9.129	9.076	9.862	9.955	8.765	8.945	9.333	9.251	9.465	9.35	8.88	8.633	8.526	9.202	8.676	9.504	9.117	9.563	9.456	8.75	8.876	8.967	8.76	8.855	9.475	8.968	8.879	9.45	8.769	8.366	9.174	8.941
A_23_P27346		7.043	7.106	7.83	6.963	7.078	7.213	7.609	7.91	7.699	7.525	7.451	7.459	7.21	7.289	6.875	6.778	7.47	7.029	7.171	7.363	6.96	7.606	7.115	7.103	7.623	7.607	7.237	7.671	7.956	6.89	7.428	7.414	7.157	7.385	7.157	7.721	7.279	7.53	7.624	7.639	7.36	7.261	7.433	7.429	6.477	7.935	6.748	6.937
A_23_P200443		8.133	8.398	8.082	8.092	8.179	8.164	8.268	8.452	8.356	8.012	8.096	8.331	8.041	8.353	8.524	8.398	8.294	8.209	8.775	9.293	8.021	8.253	8.391	8.25	8.305	8.335	8.192	8.079	7.761	8.656	8.402	8.712	8.131	8.436	8.623	8.433	8.275	8.259	8.215	7.811	7.698	7.958	8.092	8.415	7.893	8.17	8.116	8.267
A_23_P119095		6.398	6.457	6.35	6.476	6.824	6.31	6.307	6.423	6.491	6.519	6.345	6.444	6.377	6.336	6.521	6.6	6.405	6.513	6.758	6.865	6.497	6.382	6.534	6.586	6.658	6.515	6.438	6.388	6.281	6.557	6.481	6.859	6.402	6.569	6.376	6.642	6.782	6.398	6.394	6.135	6.845	6.788	6.509	6.424	6.02	6.317	6.486	6.422
A_32_P29130		9.341	8.689	8.855	8.426	8.572	8.355	8.675	9.423	9.288	9.568	7.853	9.603	9.318	8.996	8.891	9.636	7.559	9.064	8.878	8.119	7.159	9.389	8.268	8.248	8.513	7.379	9.082	8.287	8.47	8.187	9.403	10.57	8.564	10.013	8.99	9.818	9.978	7.998	8.248	9.231	9.359	9.407	8.616	7.882	9.526	7.648	9.281	8.999
A_32_P170444		6.257	6.187	6.531	6.37	6.111	6.221	6.814	6.591	6.226	6.454	6.54	6.034	6.468	6.914	6.466	6.239	6.593	5.955	6.584	6.241	6.534	5.973	6.289	6.218	6.252	6.967	6.009	6.688	7.42	6.132	6.26	6.123	6.057	6.381	6.003	6.043	6.387	6.254	6.76	6.408	6.789	6.258	6.042	5.944	5.872	7.185	5.864	6.076
A_23_P425880		7.023	7.88	7.29	7.588	7.982	7.72	7.678	6.91	8.089	7.569	7.903	7.844	7.495	7.515	7.654	7.731	7.337	7.571	7.79	8.001	7.796	7.576	7.522	7.919	8.294	7.374	7.51	7.316	7.285	8.265	7.629	8.44	8.081	8.166	8.139	7.81	7.534	8.083	6.876	7.416	6.946	7.323	7.851	7.496	6.249	7.435	8.061	7.764
A_24_P256253		6.695	6.325	6.28	6.441	7.574	6.519	6.412	6.682	6.638	6.774	6.243	6.806	6.408	6.02	6.184	6.456	6.181	7.05	6.334	6.261	6.14	7.087	6.457	6.45	6.551	6.453	6.642	6.784	6.281	6.501	6.929	6.789	6.618	6.282	6.383	6.433	6.22	6.136	6.326	6.971	8.263	7.987	7.687	6.346	6.592	6.632	6.742	6.884
A_23_P86424		12.968	12.038	12.469	12.451	13.679	13.263	13.204	13.544	12.792	13.126	13.12	12.675	13.111	12.242	11.481	11.899	12.581	13.922	11.839	13.583	11.96	13.633	13.036	12.12	12.611	13.498	12.742	13.118	12.543	13.076	12.952	13.249	12.938	13.184	12.824	13.219	12.726	13.247	12.83	13.767	14.094	14.047	12.963	13.323	13.397	12.505	13.388	12.71
A_32_P57728		8.573	8.63	8.534	8.83	8.741	8.303	8.523	8.543	8.68	8.793	8.311	9.201	8.271	8.462	8.756	8.21	9.712	8.169	9.142	9.123	8.104	8.619	8.463	8.57	8.89	8.873	8.666	8.576	8.677	8.786	8.436	9.433	8.675	8.521	8.449	8.99	9.011	8.786	8.468	8.859	8.377	8.359	8.6	8.157	7.922	8.712	8.425	8.408
A_24_P302574		6.237	6.518	6.447	6.554	6.431	6.528	6.633	6.532	6.021	6.558	6.476	6.478	6.435	6.683	6.71	6.429	6.57	6.042	6.613	6.651	6.393	6.384	6.262	6.471	6.704	6.5	6.423	6.135	7.05	6.449	6.673	6.456	6.388	6.441	6.064	6.924	6.488	6.733	6.354	6.379	5.727	6.41	6.868	5.957	6.071	6.69	5.892	6.433
A_32_P201677		6.509	6.488	6.148	6.025	6.241	6.226	6.242	6.431	6.46	6.23	6.031	6.601	6.014	6.222	6.372	6.396	6.16	6.568	6.421	6.589	5.996	6.497	6.105	6.259	6.469	6.241	6.542	6.08	5.944	6.302	6.212	6.572	6.246	6.211	6.276	6.533	6.383	6.352	6.284	5.989	6.007	6.401	5.851	6.356	6.154	5.765	6.57	6.467
A_24_P313504		6.707	6.775	6.414	6.698	7.199	6.698	6.844	7.128	6.986	6.957	6.649	7.478	6.747	6.835	7.178	6.698	6.615	6.974	7.109	6.975	6.342	6.796	6.321	6.85	6.962	6.489	7.017	6.468	6.371	6.618	6.916	7.172	6.936	6.901	6.957	7.197	7.094	6.981	6.63	6.645	6.058	6.688	6.059	6.268	6.252	6.277	6.61	6.872
A_23_P96872		7.907	7.148	7.712	7.186	7.003	7.019	7.871	6.985	6.712	7.1	7.781	7.168	7.233	8.277	7.851	7.328	8	7.132	8.226	7.533	7.402	6.9	6.988	7.346	7.175	7.627	7.038	7.968	8.23	7.174	7.281	7.12	6.785	6.949	7.288	7.187	7.433	7.504	8.193	7.358	7.148	6.822	7.18	6.936	7.101	8.844	6.872	7.237
A_23_P137403		6.395	6.541	5.927	6.203	6.232	6.407	6.343	6.223	6.403	5.996	6.219	6.329	6.254	5.973	6.492	6.254	6.169	6.314	6.682	6.77	6.25	6.155	6.097	6.4	6.481	6.259	6.297	6.122	6.091	6.537	6.07	6.645	6.558	6.483	6.584	6.286	5.981	6.702	6.25	5.968	5.881	5.819	6.442	6.206	5.763	6.136	6.488	6.358
A_23_P97889		8.284	8.165	7.663	8.18	8.113	8.666	7.294	8.004	7.54	7.609	6.807	8.037	7.941	7.278	7.785	8.769	7.274	9.2	7.697	8.668	7.68	7.743	8.702	7.89	7.69	8.058	8.512	7.417	7.77	8.805	8.757	9.382	7.917	8.639	8.111	8.758	8.63	7.613	7.749	8.534	8.231	7.727	7.567	7.623	7.571	7.168	8.718	8.633
A_24_P659980		8.164	8.955	7.767	7.261	7.919	7.54	8.195	8.238	8.415	7.661	8.461	7.735	7.701	9.078	8.822	8.769	7.118	8.511	8.587	8.818	7.909	8.024	7.218	8.619	9.225	8.041	8.786	8.597	7.656	8.987	8.333	8.927	8.575	8.741	9.545	8.881	9.035	8.798	8.394	8.154	6.459	7.494	7.596	7.954	6.351	8.367	8.615	8.128
A_24_P354356		7.813	7.901	7.751	7.87	7.997	7.933	8.183	8.556	7.84	8.195	8.25	8.004	8.202	7.947	8.38	7.872	7.454	8.087	8.059	8.428	7.771	7.925	8.328	8.077	8.302	7.719	8.196	7.937	7.878	7.982	7.624	7.786	8.029	8.141	7.476	8.211	8.479	7.989	7.585	7.977	7.452	7.589	7.579	8.179	8.472	7.471	8.208	7.604
A_23_P44831		7.486	7.739	7.744	7.863	9.446	8.3	8.3	9.238	9.337	8.26	8.461	8.623	8.377	8.075	7.513	7.548	7.759	8.211	7.881	9.268	7.57	8.926	8.467	8.084	8.351	7.799	8.174	8.26	7.322	8.348	7.785	8.684	8.462	8.189	8.491	8.386	7.575	8.408	8.168	8.019	8.869	9.284	8.732	9.125	7.272	8.038	9.257	8.141
A_23_P347432		6.292	6.414	5.855	6.364	7.126	6.368	6.157	6.302	6.499	6.164	6.147	6.26	6.422	6.406	6.447	6.602	6.244	7.074	6.785	6.939	6.234	6.147	6.639	6.645	6.598	6.643	6.373	6.335	6.195	6.5	6.443	6.718	6.294	6.334	6.282	6.421	6.332	6.224	6.345	5.89	5.801	6.126	6.486	6.181	6.168	6.035	6.744	6.502
A_24_P247910		6.292	6.355	7.273	6.464	6.633	6.65	6.516	6.356	6.395	6.357	6.332	6.477	6.549	6.428	6.567	6.734	6.435	6.198	6.546	6.643	6.554	6.405	6.787	6.587	6.817	6.628	6.553	6.566	6.521	6.333	6.522	6.199	6.523	5.917	6.318	6.797	6.681	6.89	6.678	6.071	5.727	5.965	6.673	6.233	7.946	6.55	6.346	6.393
A_23_P95810		6.331	6.3	6.665	6.355	7.088	6.434	6.071	6.436	6.523	6.492	6.23	6.513	6.494	6.076	6.164	6.373	6.13	7.338	6.375	5.991	6.175	6.643	6.574	6.429	6.492	6.379	6.409	6.276	6.386	6.454	6.599	6.797	6.483	6.205	6.393	6.589	6.234	6.281	6.498	6.379	7.156	6.717	7.039	6.654	7.256	6.346	6.494	6.635
A_23_P83110		7.578	7.842	7.253	7.98	8.366	7.848	7.815	7.793	7.798	7.919	7.793	7.798	8.326	8.02	7.935	7.973	7.679	7.914	8.235	8.342	8.01	7.402	7.595	7.736	8.1	7.691	7.851	7.416	8.032	8.412	7.678	8.665	7.956	7.883	8.088	8.391	8.084	8.149	7.826	7.463	7.971	7.465	7.17	8.354	6.848	7.191	8.059	8.376
A_23_P124855		6.571	6.588	6.601	6.509	6.515	6.629	6.756	6.44	6.235	6.733	6.669	6.433	6.908	6.826	6.424	6.386	7.248	6.317	6.622	6.331	6.827	6.453	6.138	6.385	6.821	6.949	6.444	6.812	7.158	6.414	6.323	6.557	6.223	6.357	6.604	6.209	6.468	7	6.667	6.632	6.753	6.619	6.776	6.106	5.805	7.184	6.175	6.257
A_24_P48587		9.749	9.72	10.123	10.059	10.297	9.899	9.719	10.25	10.154	9.926	9.514	10.328	9.781	9.844	10.239	9.568	9.612	10.414	10.104	10.179	9.851	10.109	10.128	9.76	10.07	9.55	9.984	10.037	9.533	10.414	10.001	10.694	10.019	10.393	10.69	9.996	10.196	9.531	9.577	10.098	10.275	9.758	9.304	9.76	10.301	9.517	10.432	9.989
A_32_P116481		6.752	7.222	7.09	6.821	6.967	7.157	6.679	7.025	7.221	6.801	6.949	6.514	7.051	6.904	6.871	7.231	7.291	6.229	7.166	7.252	7.336	6.722	7.001	6.869	6.957	7.282	6.52	6.89	5.958	6.833	7.225	6.964	7.65	5.773	7.234	7.514	7.225	7.649	6.675	7.043	5.911	6.788	6.133	6.719	6.411	6.588	6.643	6.37
A_23_P74843		7.358	7.353	7.256	7.775	7.318	7.479	7.432	7.178	6.997	7.346	7.847	7.302	7.793	7.619	7.622	7.319	8.052	6.719	7.784	8.084	7.466	6.997	7.72	7.631	7.11	8.314	7.302	7.375	7.582	6.97	7.022	6.437	7.305	7.065	7.076	7.28	7.463	7.399	7.626	7.146	6.909	7.404	7.369	7.994	6.151	7.362	7.014	7.294
A_23_P345361		7.272	6.999	7.651	7.168	7.078	7.384	7.621	7.946	7.402	7.257	7.268	7.161	7.288	7.716	6.995	6.605	8.556	7.006	6.808	7.667	7.302	7.202	7.117	7.02	7.315	8.127	6.873	7.428	7.782	7.007	7.179	6.892	7.028	7.251	7.288	7.037	7.06	7.4	7.558	7.298	7.909	7.388	7.312	7.919	6.522	8.012	6.949	6.772
A_23_P209995		8.274	8.476	8.389	8.448	9.042	9.119	8.483	9.829	9.829	8.341	8.114	8.937	8.786	8.835	9.251	7.657	9.132	9.347	8.479	8.862	8.71	9.165	9.075	8.499	9.148	8.168	8.597	8.305	7.666	8.58	7.63	8.312	8.553	9.156	8.786	8.247	8.192	8.347	8.667	8.094	9.497	8.252	7.296	8.853	8.522	7.147	9.157	8.026
A_24_P319354		6.693	6.745	7.362	6.569	6.586	6.558	6.786	6.506	6.633	6.658	6.757	6.747	6.783	6.829	6.614	6.59	6.781	6.631	6.733	6.838	6.78	6.778	7.097	6.724	7.004	6.731	6.426	6.822	6.718	6.425	6.649	6.771	6.648	6.439	6.806	6.875	6.427	6.953	6.796	6.428	7.308	6.775	7.005	6.788	8.995	6.734	6.693	6.361
A_23_P331638		6.593	6.887	6.481	6.717	7.08	6.775	7.08	7.839	7.15	6.489	6.563	7.056	7.07	6.991	6.752	6.382	6.351	6.717	6.572	7.518	6.585	6.979	6.588	6.715	6.684	6.338	6.658	6.542	6.498	6.837	6.165	6.901	7.077	6.997	6.79	6.93	6.328	6.956	6.593	6.451	6.286	6.977	5.86	7.67	6.567	6.325	7.473	6.725
A_23_P153098		7.952	8.07	8.24	8.069	7.974	7.941	8.142	7.748	6.84	8.2	8.28	8.024	8.215	8.584	8.039	7.516	8.642	8.731	7.856	7.754	7.973	7.464	8.442	8.273	7.421	8.858	7.91	8.132	8.726	7.948	8.152	7.382	7.269	7.74	7.178	7.756	8.069	7.832	8.268	8.555	8.431	7.864	7.823	7.949	7.565	8.286	7.176	8.216
A_32_P206899		6.31	6.27	6.129	6.388	6.696	6.472	5.973	6.091	5.952	6.127	5.77	6.483	6.465	6.076	6.123	6.383	6.292	7.584	6.062	6.447	6.212	6.375	6.951	6.851	6.094	6.648	6.333	6.503	6.101	6.306	6.918	6.482	6.081	6.128	6.142	6.179	6.38	5.998	6.103	6.628	6.047	6.644	5.929	6.719	7.915	5.79	6.385	6.895
A_24_P332441		11.229	10.996	11.604	11.372	10.742	10.989	10.605	9.362	9.689	10.729	11.151	11.077	11.024	10.989	10.178	11.127	9.809	10.184	11.333	9.098	11.581	9.735	10.618	10.213	11.427	10.035	10.948	11.666	12.004	11.752	10.944	11.38	11.276	9.723	10.563	10.831	10.585	11.432	11.314	11.252	10.164	10.036	11.16	9.985	10.503	12.712	10.216	10.821
A_24_P680704		6.675	6.493	7.052	6.905	6.61	7.257	7.007	6.756	6.941	6.761	6.576	6.542	6.661	6.873	6.195	6.803	7.289	6.45	6.326	6.537	7.014	6.498	6.71	6.444	7.354	7.35	6.699	7.387	7.633	6.455	7.089	6.72	6.906	6.773	6.864	7.118	6.638	7.494	7.186	7.1	7.487	6.613	6.306	6.013	6.065	7.965	5.962	6.197
A_24_P470782		6.453	6.359	7.291	6.54	6.341	6.379	6.485	6.22	6.397	6.296	6.609	6.567	6.715	6.56	6.45	6.473	6.57	6.338	6.577	6.245	6.461	6.455	6.549	6.294	6.634	6.513	6.223	6.601	6.629	6.465	6.3	6.618	6.356	6.199	6.602	6.286	6.167	6.448	6.667	6.416	6.889	6.799	6.773	6.237	7.188	6.991	6.543	6.235
A_23_P144126		6.439	6.424	5.867	6.461	7.786	6.595	6.117	6.389	6.167	6.745	5.977	7.364	6.335	6.125	6.27	6.94	5.936	6.562	6.104	5.751	6.2	6.355	7.269	6.481	6.02	5.943	7.513	6.115	6.482	7.352	8.004	6.867	6.011	6.431	6.305	6.602	6.422	6.397	6.224	7.421	7.535	7.403	6.118	5.809	7.072	5.801	7.025	8.21
A_23_P73530		7.101	7.451	7.401	7.448	7.269	7.376	7.482	7.659	6.985	7.32	7.454	7.229	7.553	7.625	7.633	7.211	8.054	6.944	7.642	8.103	7.192	6.986	7.7	7.527	7.601	8.225	7.536	7.26	7.878	7.298	7.467	7.491	7.194	7.508	7.245	7.477	7.361	7.298	7.773	7.736	6.196	6.495	6.705	7.797	7.4	7.482	6.819	7.147
A_32_P115749		7.684	7.537	7.993	7.717	8.345	8.129	8.097	8.121	8.865	7.425	7.685	7.46	7.32	8.239	7.988	7.22	8.688	8.201	8.666	8.129	8.069	8.186	8.061	7.742	8.292	8.505	7.685	8.749	8.23	7.924	8.157	7.979	8.051	7.637	8.426	8.034	8.155	8.398	8.429	7.455	7.338	8.143	7.662	7.778	7.575	8.227	7.899	7.56
A_23_P41075		8.2	8.371	7.948	8.365	8.84	8.363	7.63	7.796	8.089	8.381	7.86	8.46	8.057	7.76	8.227	8.467	8.051	8.165	8.439	8.737	7.89	8.19	8.383	8.071	8.166	8.207	8.445	8.041	8.035	8.42	8.249	8.849	8.406	7.922	8.445	8.381	8.451	7.928	7.893	8.616	8.652	8.619	8.49	8.238	7.523	7.687	8.142	8.795
A_24_P357760		13.076	12.737	13.518	12.848	12.338	12.553	12.894	11.192	11.487	12.636	13.042	13.141	12.33	13.414	11.822	12.717	12.647	11.632	13.177	10.983	13.222	11.623	12.24	12.107	13.397	12.59	12.753	13.559	13.878	13.08	12.776	13.108	12.774	11.718	12.581	12.669	12.524	13.595	13.312	12.774	11.847	11.661	13.074	12.006	12.25	14.366	11.754	12.481
A_23_P209408		7.944	8.016	7.873	7.883	8.048	8.285	8.004	8.588	8.026	8.025	8.019	8.051	7.722	7.807	8.018	7.855	8.652	7.762	8.017	8.283	7.9	7.836	8.077	8.042	8.056	8.351	7.98	7.762	7.991	7.777	7.835	7.705	7.763	7.769	7.53	8.013	8.012	7.749	7.575	8.001	8.383	7.616	7.908	8.357	7.118	7.9	7.621	7.284
A_23_P49792		8.161	7.932	7.138	8.394	8.576	8.639	7.162	8.924	7.413	7.63	6.722	8.812	8.215	7.55	7.653	8.573	7.014	9.197	7.636	8.873	7.751	9.258	9.111	7.722	7.594	7.837	8.324	7.154	7.043	8.805	8.68	9.209	7.672	9.182	8.134	8.789	8.31	7.231	7.563	8.735	9.803	9.49	8.671	8.105	7.474	6.91	8.907	7.849
A_32_P181826		7.299	7.279	7.53	7.048	7.497	7.032	7.682	7.662	7.43	7.225	7.247	7.435	7.384	7.377	7.082	7.037	7.084	7.037	7.183	7.318	6.803	7.569	6.85	7.476	7.742	7.293	7.197	7.431	7.239	7.193	7.24	6.968	7.17	7.183	7.347	7.51	7.101	7.183	7.721	7.108	6.867	7.859	7.395	7.527	7.285	7.543	7.492	7.225
A_24_P664891		6.486	6.294	6.201	6.186	6.983	6.733	6.495	6.314	6.307	6.532	6.15	6.859	6.192	5.999	6.1	6.259	6.078	8.163	6.407	6.022	6.17	6.498	7.446	7.448	6.17	6.206	6.775	8.284	6.867	6.757	7.611	6.65	6.376	6.158	6.359	6.478	6.196	6.352	6.726	7.318	7.731	7.258	6.954	5.939	5.886	6.895	6.38	7.14
A_23_P139648		8.016	7.332	7.524	7.46	8.964	7.445	7.047	7.361	7.647	7.8	7.051	8.468	7.441	6.536	6.741	7.301	7.838	8.965	7.316	6.882	6.867	8.346	8.25	8.457	7.22	8.307	7.706	9.375	8.036	7.944	8.853	8.054	7.534	6.983	7.2	7.4	6.957	7.148	7.561	8.418	10.108	9.408	9.122	7.685	7.569	7.934	7.931	8.482
A_23_P30024		8.951	8.977	8.635	9.139	9.535	9.358	8.655	8.807	9.097	8.819	8.613	9.155	9.182	8.87	9.771	9.441	8.798	9.251	9.145	9.433	9.052	8.652	9.354	9.489	9.26	8.634	9.354	8.864	8.761	9.442	8.622	9.191	8.962	9.1	9.004	9.039	9.228	9.186	8.979	8.811	8.622	8.288	8.096	8.822	8.837	8.486	9.043	9.459
A_23_P377819		10.996	11.544	11.275	11.024	11.76	11.181	11.489	11.57	11.779	11.441	11.525	11.502	10.744	11.462	11.287	10.809	11.735	10.929	11.821	11.858	11.352	11.535	11.41	11.684	11.754	11.756	11.451	11.84	11.662	11.47	11.593	11.63	11.587	11.451	11.313	11.863	11.261	12.108	11.426	11.495	11.116	11.636	11.722	11.063	10.952	11.446	11.36	10.716
A_23_P360804		8.539	9.572	9.831	10.219	10.676	10.326	9.232	9.879	9.07	10.251	9.808	10.459	10.368	10.121	9.601	9.399	10.906	9.86	9.449	10.001	10.259	10.45	10.087	9.481	10.487	10.467	10.185	9.156	9.449	10.345	10.278	11.29	9.95	10.657	10.058	10.592	10.373	10.403	8.614	9.993	10.13	9.978	8.368	9.658	9.692	8.201	9.064	10.081
A_23_P132822		6.614	6.462	6.781	6.371	6.538	6.752	6.752	6.945	6.717	6.426	6.385	6.598	6.551	6.693	6.532	6.296	6.537	6.634	6.491	6.517	6.405	7.038	6.612	6.385	6.703	6.357	6.262	6.587	6.411	6.668	6.678	6.947	6.494	6.394	6.777	6.737	6.443	6.772	6.61	6.7	8.403	6.724	6.552	6.541	6.747	6.613	6.556	6.478
A_24_P101800		6.145	6.203	6.161	6.415	6.172	6.242	6.146	5.913	5.785	6.284	6.095	6.276	6.129	6.308	6.213	6.249	6.583	5.961	6.217	6.254	6.187	5.949	6.161	6.02	6.437	6.239	6.386	6.324	6.298	6.127	6.234	6.522	6.609	6.255	6.023	6.824	6.591	6.486	6.322	5.968	5.811	6.048	5.996	5.881	5.797	6.21	5.939	6.09
A_23_P2431		10.657	9.834	10.442	8.997	10.217	9.597	10.796	10.386	10.757	11.765	9.328	11.19	10.04	9.239	9.417	10.547	9.597	10.691	9.441	10.553	8.406	12.361	9.685	10.068	10.339	10.556	10.112	10.838	9.941	9.555	11.301	10.476	10.344	10.348	10.22	10.953	10.19	9.015	9.467	11.097	12.304	12.343	12.34	10.936	10.222	10.254	10.624	10.063
A_23_P402134		6.702	6.569	6.995	6.619	6.637	6.505	6.326	6.192	6.289	6.467	6.644	6.236	6.782	6.651	6.219	6.92	6.55	6.404	6.4	6.511	6.267	6.335	6.724	6.365	6.626	6.529	6.232	6.481	6.485	6.539	6.716	6.92	6.558	6.507	6.725	6.673	6.447	6.808	6.61	5.983	6.433	6.485	6.506	6.083	7.394	6.658	6.322	6.66
A_23_P18294		12.333	12.735	13.393	12.892	13.314	12.613	12.766	11.942	12.271	12.9	12.986	13.195	12.454	12.903	11.945	12.54	14.402	11.611	12.691	13.105	13.004	12.461	12.9	12.256	13.305	13.856	13.093	13.232	13.605	12.911	13.111	13.181	12.892	11.914	12.717	12.886	12.672	13.677	13.028	13.103	12.601	12.92	13.549	12.886	12.108	13.506	11.759	12.675
A_24_P821168		12.557	12.601	12.894	12.034	12.902	12.15	13.201	12.296	12.56	12.948	13.581	12.93	11.65	13.222	12.518	12.28	14.414	12.092	13.464	13.989	12.456	12.603	12.29	12.388	12.942	14.437	12.57	13.366	13.478	12.972	12.641	13.036	12.863	11.943	13.256	12.946	12.802	13.541	13.234	13.028	12.268	12.767	13.165	13.654	12.721	13.885	12.686	12.307
A_32_P230174		8.587	8.291	8.08	8.658	9.336	8.535	7.778	8.274	8.041	8.573	7.171	8.649	8.589	6.866	8.041	8.584	6.941	10.345	7.806	7.997	8.087	8.714	9.193	8.833	7.918	8.08	8.462	8.124	7.514	9.052	9.039	8.958	7.853	8.161	8.287	8.28	8.01	7.501	7.691	8.785	9.296	9.086	8.77	8.141	9.594	7.389	8.817	9.194
A_23_P315122		10.128	9.688	8.805	10.671	10.639	9.974	8.772	9.183	8.635	9.948	8.176	9.818	10.686	7.426	9.073	10.808	6.663	10.585	9.059	7.609	8.758	10.096	10.14	9.496	8.721	7.058	9.906	8.668	8.378	9.529	9.89	10.088	8.839	9.877	8.982	10.062	9.168	8.332	8.656	9.924	10.214	10.473	9.773	7.468	10.524	8.349	9.885	10.729
A_23_P154158		10.36	9.542	10.35	9.388	10.801	9.931	9.726	9.68	9.571	11.18	9.041	10.373	9.421	7.694	7.965	9.369	10.43	10.78	8.584	9.804	8.899	11.231	10.31	9.903	9.809	11.699	9.843	11.343	10.357	9.521	11.114	9.646	9.855	9.156	9.196	10.048	9.073	8.801	9.749	11.477	13.03	12.235	12.335	10.539	9.651	10.446	10.118	9.928
A_24_P46417		10.934	11.618	11.115	11.14	11.994	11.582	12.017	12.259	12.264	11.469	12.065	11.707	11.52	11.788	12.294	11.385	8.734	11.504	11.756	10.136	11.172	12.046	11.934	12.141	11.95	8.83	11.795	11.36	11.316	11.474	11.339	12.059	11.817	11.852	12.212	11.851	11.701	12.078	11.581	11.057	10.672	11.744	10.966	11.075	10.449	11.182	11.884	11.67
A_32_P14894		13.002	12.091	13.082	12.244	11.549	11.863	12.559	10.846	11.683	11.991	12.936	12.088	11.574	13.122	12.423	12.726	13.055	12.113	13.663	11.807	13.032	11.049	11.838	12.143	12.567	12.889	12.138	13.688	13.954	12.946	12.377	13.078	11.799	11.575	12.55	12.15	12.311	13.426	13.282	12.642	11.875	10.798	12.224	12.096	11.822	14.178	11.342	11.984
A_23_P39237		10.618	10.526	11.193	10.886	12.068	10.877	11.735	12.934	12.247	11.584	11.987	11.544	10.948	11.262	11.289	10.06	12.364	10.973	11.703	12.634	10.856	12.235	12.212	11.79	11.015	12.184	11.123	11.326	11.337	10.876	10.909	10.872	10.979	11.866	10.889	10.809	10.988	11.189	11.157	11.04	11.9	12.103	11.696	12.316	11.324	11.509	10.762	10.203
A_23_P68198		6.832	7.081	7.534	7.394	6.809	7.041	7.304	6.332	7.301	6.862	7.183	7.273	7.064	7.333	6.727	7.605	6.808	6.496	7.051	6.465	7.262	6.796	6.543	6.569	7.691	6.817	7.541	7.411	7.626	7.245	7.181	7.332	7.275	6.254	7.021	7.483	7.073	7.349	7.177	6.877	6.717	6.709	7.824	6.735	6.429	7.559	6.647	6.864
A_24_P58727		10.32	10.106	10.124	9.986	10.113	9.918	10.91	10.701	10.193	10.082	10.153	10.361	9.518	10.883	10.496	10.268	9.365	10.494	10.827	8.804	10.526	10.142	9.799	10.347	10.348	9.358	9.996	10.652	10.86	10.208	10.118	10.657	9.931	9.578	10.755	10.266	10.146	10.894	11.048	9.464	9.477	9.448	9.524	9.639	9.482	10.42	10.477	9.946
A_23_P56736		10.946	10.21	9.477	9.835	10.192	9.638	9.714	10.118	9.568	11.009	8.325	11.464	10.542	8.739	9.797	11.535	7.269	10.064	8.632	7.648	7.694	10.934	9.61	9.585	9.914	7.517	10.306	9.797	9.724	8.616	10.587	11.096	9.367	9.119	9.539	11.597	10.777	7.91	8.531	10.175	11.87	12.022	12.616	7.18	11.147	9.258	10.884	10.824
A_24_P853410		12.338	11.858	12.516	11.669	11.714	11.529	12.78	12.694	12.884	13.973	10.438	13.386	12.913	12.034	11.058	13.503	10.761	12.475	10.461	9.058	9.713	14.056	12.318	11.692	12.344	9.484	12.603	11.689	12.11	11.247	13.23	12.833	12.706	13.115	12.206	13.638	12.99	10.359	11.205	13.089	13.619	13.964	14.036	10.118	11.807	11.92	12.88	12.831
A_23_P132139		15.906	16.09	13.853	16.428	16.747	16.082	13.654	15.05	12.848	16.417	11.444	16.082	16.681	13.66	15.097	17.255	8.805	16.366	12.453	10.505	14.562	16.082	16.28	15.393	14.406	10.113	15.874	12.315	12.992	15.868	15.636	16.92	14.887	17.063	15.22	16.299	16.198	13.215	13.536	15.398	16.054	15.769	15.023	10.343	16.503	10.805	16.1	16.198
A_32_P172578		8.135	6.959	7.63	7.397	8.183	8.07	8.6	9.473	8.026	7.889	7.396	7.319	7.858	8.211	8.011	6.832	8.017	8.016	7.455	8.07	7.926	8.498	7.638	7.51	7.679	8.118	7.525	8.538	8.379	7.581	7.163	6.976	7.388	7.953	7.532	7.085	7.19	7.622	8.255	7.673	9.669	8.115	7.786	8.722	7.578	8.817	7.673	7.047
A_24_P297798		10.785	10.646	11.4	11.082	10.582	10.823	10.253	9.415	9.74	10.669	10.427	10.881	10.43	10.4	10.229	10.684	8.671	10.112	11.316	8.547	11.35	9.75	10.575	10.168	11.167	8.816	10.844	11.071	11.471	11.272	10.826	10.941	10.736	10.014	10.918	11.025	10.606	11.01	11.086	10.88	9.919	9.552	10.321	9.509	10.058	11.562	9.906	10.694
A_23_P419156		6.259	6.121	6.226	6.269	6.647	6.273	6.092	6.236	6.054	6.178	6.078	6.68	6.474	6.071	6.163	6.816	5.827	6.686	6.075	5.751	6.122	6.171	6.743	6.489	6.254	5.788	6.501	6.553	6.275	6.697	6.684	6.937	6.05	5.773	6.446	6.224	6.109	6.141	6.117	6.642	6.999	6.587	6.106	5.835	7.303	6.182	6.326	6.857
A_23_P113623		8.926	8.692	9.091	8.715	8.423	8.758	8.76	7.879	7.739	8.58	9.093	8.407	8.621	9.12	8.536	8.689	9.516	7.994	8.66	8.645	8.873	7.869	8.312	8.388	8.709	9.519	8.257	8.834	9.413	8.487	8.276	8.437	8.461	7.978	8.283	8.566	8.589	8.817	8.775	8.478	8.329	8.252	8.538	8.619	7.833	9.209	8	8.259
A_32_P128558		6.914	7.344	7.694	7.216	6.959	6.98	6.628	6.471	6.599	6.759	6.753	7.24	7.285	6.927	6.657	7.688	6.76	6.517	7.021	6.934	7.642	6.484	7.081	6.699	7.347	6.975	7.122	6.908	7.159	7.735	6.768	7.586	7.104	6.731	6.943	7.645	7.207	7.419	7.254	6.444	6.138	6.665	6.568	6.761	8.019	7.229	7.197	6.695
A_23_P371765		6.143	6.416	6.853	6.181	6.479	6.444	6.026	5.969	6.149	6.298	6.226	6.046	6.355	6.165	6.412	6.185	6.603	6.417	6.759	6.13	6.137	6.278	6.953	6.4	6.48	6.808	5.968	5.996	6.25	6.75	6.234	6.573	6.267	6.603	6.664	6.597	6.666	6.214	6.127	5.962	5.727	6.222	6.133	6.181	7.397	6.36	6.429	6.795
A_32_P171903		6.708	6.63	5.829	6.994	7.098	7.026	6.007	6.324	6.341	6.377	5.906	7.065	7.106	5.885	6.37	7.204	6.097	8.212	6.214	6.589	6.314	6.173	8.255	7.533	6.32	6.454	6.916	6.244	6.17	7.1	7.202	7.201	6.203	6.638	6.585	6.612	6.387	5.994	6.205	6.257	6.601	6.562	6.123	6.034	6.594	5.732	6.991	7.529
A_24_P123601		6.345	6.671	6.382	7.048	6.504	7.146	6.583	6.416	6.37	6.755	6.89	6.789	6.945	6.783	6.616	7.215	6.844	6.154	6.803	6.776	6.965	6.129	6.735	6.642	7.834	6.621	7.17	6.378	7.004	6.701	6.546	6.794	7.296	6.769	6.599	7.1	7.096	7.769	6.815	6.719	6.042	6.479	6.431	6.214	5.942	6.874	6.289	6.52
A_24_P106542		7.189	6.741	7.606	6.871	7.362	6.944	6.944	6.988	6.857	7.625	6.591	7.457	6.998	6.486	6.513	7.12	7.68	7.709	6.72	7.023	6.306	7.717	7.734	7.393	6.685	7.613	7.06	8.41	7.307	6.735	7.6	7.569	6.738	7.06	6.906	7.291	6.863	6.418	6.746	8.111	9.028	8.789	8.561	7.104	7.943	7.27	7.169	7.222
A_24_P184445		9.529	8.863	7.584	9.615	9.486	9.601	7.235	8.155	7.149	8.735	6.783	9.057	9.681	7.102	7.711	10.232	6.504	9.871	7.003	7.774	7.771	8.725	10.288	9.473	7.833	7.031	9.362	7.936	7.153	9.101	9.761	9.296	8.202	8.767	8.148	8.986	8.649	7.346	7.642	9.232	9.651	8.949	8.083	7.182	9.833	6.897	9.243	10.442
A_24_P33652		6.918	6.848	7.654	7.294	6.965	7.412	7.237	6.954	7.22	6.84	7.214	6.968	7.029	7.385	6.663	7.048	7.643	6.946	6.883	7.145	7.106	6.733	7.383	6.904	7.094	7.916	6.833	7.414	7.429	6.973	6.977	7.225	6.954	6.978	7.373	6.816	6.764	7.391	7.336	7.053	7.184	7.077	6.865	7.347	6.205	7.717	6.77	7.062
A_24_P180165		8.004	7.648	8.544	7.82	9.871	8.957	9.212	10.921	9.247	9.085	9.084	9.109	8.258	8.609	7.497	7.459	8.432	8.7	7.822	8.597	8.266	10.741	8.193	7.808	8.864	8.81	8.224	8.944	8.394	8.714	8.769	8.568	9.093	8.698	9.452	8.21	7.679	8.77	9.288	8.893	9.981	11.064	9.638	9.832	8.698	7.813	9.569	8.086
A_23_P127128		8.204	8.014	7.979	7.301	7.871	7.51	7.878	7.258	7.285	7.616	8.095	7.552	7.906	7.968	8.048	8.091	7.935	7.177	8.445	8.378	7.395	7.784	7.372	7.648	7.435	7.848	7.565	7.668	7.952	7.756	7.574	7.919	7.711	7.351	7.917	7.311	7.515	7.74	8.003	7.468	8.536	7.932	7.891	7.604	6.975	7.959	7.615	8.009
A_23_P5912		10.066	10.034	9.983	9.942	10.073	9.967	10.068	9.657	9.507	10.271	10.158	9.885	9.827	10.204	10.171	9.514	10.47	9.254	9.875	10.585	9.597	9.717	9.975	10.003	9.912	10.585	9.955	9.933	10.143	9.779	9.546	10.014	9.809	9.88	10.107	10.119	10.192	10.075	10.127	10.059	9.404	9.878	9.806	9.769	9.444	10.157	9.247	10.014
A_23_P209799		6.158	6.51	5.922	6.603	6.81	6.625	6.192	7.891	6.261	6.115	6.168	6.726	6.722	6.503	6.605	6.442	5.929	7.433	6.963	6.743	6.521	6.426	6.919	7.005	6.444	6.205	6.424	6.51	6.023	6.744	6.621	7.178	6.355	6.848	6.478	6.468	6.329	6.181	6.65	6.873	6.618	6.562	6.092	6.578	6.734	6.034	7.362	6.831
A_32_P52911		6.517	6.793	6.54	6.831	6.653	6.698	6.828	6.729	6.204	7.001	6.652	6.613	7.094	6.566	7.182	6.729	6.829	6.672	6.683	6.798	6.841	6.545	6.988	6.823	6.638	7.086	6.465	6.377	6.876	6.306	6.558	6.524	6.102	6.907	6.354	6.445	7.076	6.35	6.641	6.113	6.635	6.152	6.564	6.734	5.981	6.656	6.368	6.513
A_23_P118086		15.891	15.405	14.373	15.882	16.385	15.63	14.091	14.867	13.773	15.524	12.226	15.398	16.047	13.173	14.373	15.899	12.422	15.948	13.09	13.677	13.828	16.207	16.004	14.937	14.201	13.613	15.607	13.078	13.897	15.43	15.6	15.592	14.684	15.405	14.68	15.786	15.213	13.307	13.677	15.479	16.117	15.899	15.518	14.049	16.047	13.018	15.557	16.171
A_24_P364221		7.808	8.496	9.008	8.831	8.437	8.454	7.276	7.425	7.998	8.225	8.497	8.685	8.272	7.547	7.412	9.298	9.419	8.091	9.291	9.611	7.955	7.598	8.957	8.381	8.838	9.478	8.376	8.025	7.778	9.209	8.144	8.953	8.696	7.396	8.736	8.609	8.409	8.824	7.747	7.924	7.666	7.569	7.315	7.543	8.342	8.053	7.331	8.916
A_32_P179205		9.268	10.27	10.351	10.272	9.324	9.871	9.952	8.821	8.964	9.922	9.955	10.056	10.108	9.928	9.581	9.811	7.407	8.732	9.837	6.899	9.889	8.703	9.782	9.735	10.293	7.496	9.752	9.359	10.397	9.422	9.609	9.401	9.652	9.536	9.356	9.779	9.528	10.171	10.11	9.347	8.375	8.561	9.436	8.944	8.347	9.613	8.3	9.65
A_23_P9513		10.072	10.379	10.26	10.004	10.691	9.953	10.206	9.928	10.085	10.387	10.625	10.185	9.93	10.479	10.531	10.008	9.009	9.579	10.577	10.283	10.102	10.055	10.186	10.617	10.505	9.615	10.446	10.576	10.409	9.962	10.5	10.454	10.213	10.167	9.955	10.939	10.808	10.535	10.267	10.295	9.466	10.418	10.336	9.076	9.71	10.319	9.746	10.075
A_32_P20535		7.076	6.797	7.293	6.681	6.903	6.612	7.258	7.998	6.946	6.79	6.91	6.808	6.997	7.018	7.408	6.691	6.858	7.071	7.453	8.038	6.569	7.14	7.3	7.178	6.752	7.273	6.939	6.82	6.977	6.725	6.807	6.964	6.602	7.34	6.692	6.898	6.861	6.824	7.265	6.343	6.731	6.797	6.735	7.5	8.554	6.753	6.731	6.822
A_24_P363100		6.291	6.297	5.808	6.192	6.772	6.255	6.266	6.354	6.604	6.17	6.007	6.201	5.928	6.274	6.537	6.264	6.178	6.869	6.403	6.801	6.296	6.309	6.374	6.901	6.498	6.653	6.242	7.038	6.313	6.594	6.479	6.485	6.348	5.773	6.347	6.273	6.406	6.366	6.295	6.329	6.545	6.483	6.195	6.642	5.828	6.374	6.512	6.395
A_23_P136817		6.131	6.28	6.487	6.441	5.926	6.236	6.472	6.513	5.896	6.15	6.265	6.374	6.429	6.647	6.394	6.301	6.344	6.325	6.4	6.563	6.28	6.041	6.395	6.411	6.291	6.734	6.15	6.35	6.435	6.115	6.125	6.22	6.23	6.235	6.343	6.343	6.347	6.606	6.561	6.026	6.066	6.148	6.066	6.037	6.855	6.25	6.075	5.796
A_23_P28595		11.037	10.216	8.644	10.993	10.977	11.221	7.801	9.027	8.604	9.906	7.143	10.214	10.993	7.76	9.087	11.505	6.154	11.258	7.328	7.642	9.429	10.37	11.952	10.961	8.828	7.647	10.957	8.6	8.033	10.846	11.524	10.45	9.425	10.156	9.374	10.933	9.993	8.107	8.432	10.561	11.094	10.623	9.095	7.885	10.931	6.8	10.795	11.85
A_23_P200930		8.237	7.772	7.593	8.368	8.497	8.029	8.147	7.743	7.332	8.324	8.141	8.028	7.942	8.479	7.97	8.018	8.279	7.959	8.249	7.554	7.598	7.653	8.982	8.439	7.142	8.532	8.355	8.227	8.842	8.235	8.4	7.859	7.19	7.617	7.302	7.957	8.003	7.799	8.286	8.497	8.542	8.219	7.886	7.361	8.202	8.582	7.4	8.594
A_23_P256059		12.833	13.06	13.75	13.399	12.646	12.815	13.374	11.933	12.248	13.462	13.038	13.186	13.107	12.813	12.672	12.928	10.62	12.03	13.006	9.929	12.753	12.427	12.311	12.548	13.613	10.442	12.641	12.97	13.371	12.699	13.211	13.146	12.557	12.307	12.892	13.491	13.04	13.285	13.541	12.78	11.95	12.439	12.815	11.813	11.72	13.217	11.98	13.062
A_23_P39088		7.622	8.177	8.1	8.11	7.825	8.153	7.773	7.586	8.246	7.57	7.9	8.297	7.475	8.132	8.23	8.342	8.263	7.879	8.889	9.377	7.732	7.439	8.507	8.252	8.155	8.836	8.312	7.809	7.8	8.283	8.092	8.897	8.039	8.091	8.607	8.474	8.358	8.418	8.239	8.095	6.864	7.293	7.199	8.687	7.889	7.365	7.988	8.171
A_32_P187851		6.489	6.315	6.112	6.171	6.431	6.085	6.468	6.438	6.251	6.566	6.317	6.519	6.679	6.43	6.406	6.494	6.325	6.2	6.379	6.543	6.036	6.615	6.118	6.32	6.521	6.202	6.175	6.297	6.329	6.172	6.244	6.601	6.313	6.245	6.176	6.383	6.231	6.243	6.336	5.854	6.113	6.387	6.625	6.703	6.163	6.018	6.223	6.061
A_23_P2026		8.118	8.157	8.293	7.623	8.515	7.952	7.931	7.985	8.504	7.993	8.4	8.322	7.498	8.056	8.184	8.029	9.064	8.143	8.992	9.645	7.906	8.094	8.471	8.004	8.28	9.012	8.21	8.02	8.15	8.516	8.496	8.971	8.199	8.106	8.448	8.365	8.385	8.248	8.023	8.448	7.743	8.274	8.077	9.02	8.261	7.94	8.571	8.168
A_24_P307075		9.432	9.419	10.181	8.785	9.739	8.713	9.869	8.593	9.868	10.005	10.396	10.37	8.725	8.759	7.799	9.265	9.494	8.283	9.337	8.266	8.59	9.809	8.635	8.605	9.845	8.655	9.054	9.598	9.857	9.437	9.718	9.365	10.157	8.363	9.056	9.784	8.499	10.337	9.828	10.004	9.666	10.281	11.439	8.535	8.828	10.808	9.07	9.025
A_23_P102890		9.994	10.581	10.848	10.102	9.981	10.405	10.752	10.192	10.044	10.661	11.156	10.464	10.092	11.047	10.666	10.009	10.66	9.87	10.284	11.016	10.353	9.641	10.381	10.663	10.84	11.356	10.143	10.417	10.971	10.322	10.42	10.456	10.11	10.463	10.68	10.454	10.577	11.049	10.894	10.378	9.854	9.86	9.879	10.225	9.527	11.012	9.649	9.99
A_24_P279328		8.229	8.52	7.78	8.859	8.395	9.018	8.209	8.702	8.044	7.791	7.891	8.646	8.877	7.973	8.359	9.105	7.474	9.078	8.56	9.321	8.022	7.84	8.88	8.287	8.255	7.8	8.598	7.543	7.468	9.23	8.789	9.568	8.209	8.996	8.788	8.817	8.274	8.199	7.95	8.313	8.17	7.464	7.163	8.294	8.593	7.207	9.24	8.812
A_23_P428184		11.403	11.167	11.24	10.895	12.5	11.886	12.167	12.778	12.798	11.853	11.336	12.204	11.773	11.821	11.932	10.901	11.566	12.267	11.297	11.352	11.64	12.42	12.208	11.261	12.116	11.057	11.81	12.068	11.497	12.344	11.644	12.231	11.474	12.238	12.38	11.84	11.773	11.551	11.081	12.046	13.407	12.322	11.732	12.121	11.981	12.027	12.667	11.693
A_32_P134931		7.579	6.807	6.214	7.067	8.477	6.858	6.662	6.833	6.774	7.248	6.762	7.02	6.874	6.057	6.226	6.978	6.506	7.889	6.473	6.365	6.443	7.462	7.759	7.149	6.62	6.783	7.145	7.948	7.052	7.164	7.629	7.13	6.628	6.477	6.725	6.909	6.487	6.561	6.723	7.793	9.492	8.674	8.779	6.85	7.984	7.246	6.996	7.545
A_23_P311616		6.53	6.948	8.016	6.62	6.926	6.62	6.727	6.695	6.913	6.355	6.527	6.605	6.654	6.589	7.234	6.703	6.288	7.107	7.246	7.406	6.711	6.678	7.566	7.284	7.009	6.514	6.931	7.445	6.442	6.756	6.567	6.753	6.887	6.801	7.161	6.679	6.739	6.773	6.778	6.494	6.151	6.425	6.688	7.158	10.336	6.33	7.037	6.771
A_23_P67466		10.585	10.696	10.487	10.328	11.029	9.926	10.694	10.239	10.506	10.681	10.479	10.834	9.993	10.207	10.672	10.592	10.902	10.571	11.042	11.63	10.142	10.804	10.314	10.654	10.766	11.063	10.654	10.562	10.597	10.479	10.84	11.341	10.695	10.552	11.221	10.755	10.635	11.009	10.352	10.864	10.695	10.608	11.117	10.802	10.004	10.446	10.876	10.559
A_23_P122233		8.226	7.702	7.898	7.2	7.045	7.182	8.07	6.961	7.153	7.254	7.965	7.264	7.159	8.369	8.051	7.735	7.86	7.62	8.687	7.434	7.85	6.836	7.065	7.397	7.713	7.805	7.167	8.195	8.644	7.409	7.293	7.424	7.156	6.86	7.436	7.297	7.344	8.208	8.074	7.187	7.168	6.874	7.248	7.369	6.618	8.904	7.281	7.251
A_32_P86466		7.748	7.458	7.599	7.099	7.993	7.104	7.577	6.715	7.352	7.71	8.156	7.875	7.187	7.193	7.344	7.279	7.291	7.497	7.552	7.261	7.418	8.046	7.289	7.38	7.602	7.483	7.169	7.599	7.058	7.247	7.374	7.405	7.409	7.14	7.58	7.293	7.139	7.56	6.832	7.482	8.228	7.992	9.096	7.895	6.552	7.349	7.889	6.891
A_23_P150267		6.023	6.318	6.168	6.496	5.973	6.287	6.265	6.387	6.098	6.152	6.271	6.394	6.402	6.427	6.498	6.164	6.39	6.03	6.544	6.46	6.332	6.145	5.945	6.209	6.435	6.403	6.215	6.12	6.255	6.357	5.865	6.24	6.215	6.428	6.299	6.355	6.449	6.379	6.334	5.941	5.791	5.947	5.954	6.101	5.856	6.174	6.093	6.101
A_24_P919502		8.393	8.519	7.58	8.903	9.802	9.152	7.44	8.338	7.409	8.988	6.955	10.009	9.163	7.5	8.244	9.646	6.945	10.516	6.95	7.937	8.085	8.198	10.869	10.755	8.067	7.489	9.698	9.145	7.854	9.158	10.078	9.221	7.928	8.596	8.189	9.267	8.785	7.777	7.755	9.356	10.185	9.5	7.9	7.721	9.734	6.785	9.433	10.152
A_23_P334021		8.352	8.662	7.968	8.284	8.811	9.297	8.833	9.992	8.462	8.184	8.465	8.613	9.084	8.558	9.21	7.715	7.642	9.118	8.838	9.909	8.875	9.188	9.56	9.656	8.836	8.552	8.899	8.343	8.157	8.633	8.05	8.035	8.775	8.985	8.709	8.061	8.004	8.442	8.767	8.362	8.777	8.963	8.047	10.337	7.935	7.066	9.396	8.177
A_24_P382630		7.797	7.653	8.119	7.699	8.566	7.689	7.638	8.039	8.064	7.596	7.521	8.228	7.689	7.441	7.619	7.509	8.172	7.656	7.995	8.572	7.594	7.984	8.254	7.548	7.809	7.993	7.768	7.682	7.8	7.877	8.031	7.777	8.089	7.62	7.967	7.907	7.62	7.751	7.598	7.851	9.183	9.081	8.603	8.376	8.383	7.776	8.232	7.75
[truncated: 20,778 more rows]
[truncated: 28 more columns]
