# Supplementary material for: Familial and sporadic idiopathic pulmonary fibrosis: making the diagnosis from peripheral blood
Source: BMC Genomics. 2014 Oct 16;15(1):902. doi: 10.1186/1471-2164-15-902 (PMC4288625; doi:10.1186/1471-2164-15-902)
Supplement: Supplementary file 3 — Additional file 3: The validation set, subset of the complete dataset. (XLS 15 MB) [file 12864_2014_6786_MOESM3_ESM.xls]

## Sheet: S3_validation.subset
#1.2
22078	39
Name	Description	IPF_PBB_NJ.5393_0445_1_1.2	IPF_PBB_NJ.5200_0431_1_1.2	IPF_PBB_NJ.26.201_9288_1_2.2	IPF_PBB_DS.118.201_9290_1_1.2	IPF_PBB_NJ.5596_0448_1_3.2	IPF_PBB_NJ.4769_0444_1_1.2	IPF_PBB_IC.50.101_0445_1_3.2	IPF_PBB_DS.83.302_9415_1_2.2	IPF_PBB_NJ.121.206_9135_1_2.2	IPF_PBB_NJ.5369_3499_1_3.2	IPF_PBB_NJ.80.205_3499_1_2.2	IPF_PBB_DS.363.306_9135_1_1.2	N_PBB_NJ.110.205_9290_1_4.1	N_PBB_NJ.101.203_9133_1_4.1	N_PBB_NJ.69.401_9289_1_1.1	N_PBB_NJ.25.321_0438_1_4.1	N_PBB_IC.9999.90_9413_1_2.1	N_PBB_DS.451.202_9414_1_4.1	N_PBB_DS.439.310_0429_1_4.1	N_PBB_DS.335.201_0447_1_3.1	N_PBB_DS.1.305_9361_1_4.1	IPF_PBB_NJ.5347_9131_1_1.2	IPF_PBB_NJ.102.202_0446_1_2.2	IPF_PBB_NJ.5612_9132_1_2.2	IPF_PBB_NJ.56.305_9359_1_2.2	IPF_PBB_DS.378.203_9363_1_2.2	IPF_PBB_NJ.6005_9291_1_2.2	IPF_PBB_NJ.5310_0431_1_2.2	IPF_PBB_DS.406.202_0444_1_2.2	IPF_PBB_NJ.6035_9291_1_3.2	IPF_PBB_NJ.5972_0448_1_4.2	IPF_PBB_NJ.5900_9413_1_3.2	IPF_PBB_NJ.5632_9292_1_3.2	IPF_PBB_NJ.4914_9361_1_1.2	IPF_PBB_DS.444.302_0438_1_3.2	IPF_PBB_NJ.120.101_0429_1_1.2	IPF_PBB_DS.71.201_9290_1_3.2	IPF_PBB_DS.5.209_9416_1_1.2	IPF_PBB_NJ.72.206_0428_1_3.2
A_24_P66027		8.801	10.447	9.896	10.491	9.899	9.393	9.969	9.154	9.784	9.207	12.398	8.622	10.287	9.165	9.668	7.824	9.096	10.164	9.238	9.45	8.195	10.565	10.52	9.448	9.393	9.417	9.247	8.923	9.798	9.42	9.501	9.66	9.221	10.234	9.874	9.958	9.996	9.201	9.784
A_23_P212522		7.793	8.35	8.228	8.069	7.6	7.928	8.105	7.728	7.98	8.447	8.364	8.326	7.722	8.237	8.531	7.95	8.189	7.989	8.323	7.602	7.672	7.939	8.169	8.055	7.168	7.174	7.763	7.683	7.216	7.655	8.363	8.099	8.199	7.818	8.029	8.182	7.774	8.13	8.203
A_24_P934473		6.404	6.883	6.419	6.838	6.655	6.718	6.458	6.427	6.603	6.731	6.965	6.499	6.31	6.331	6.434	6.275	6.852	6.536	6.543	6.33	6.341	6.398	6.831	6.573	5.949	5.782	6.378	6.451	6.416	6.41	6.532	6.601	6.556	6.677	6.419	7.084	6.403	6.555	6.575
A_24_P9671		7.678	7.961	8.925	7.413	8.113	7.621	8.533	9.709	8.532	8.491	8.551	9.086	9.535	9.453	9.156	7.756	8.247	9.029	8.232	8.117	8.799	8.469	9.455	8.262	8.168	8.455	8.107	7.295	8.072	7.45	8.386	8.323	8.089	7.873	7.834	8.555	7.725	7.769	8.32
A_32_P30710		10.696	9.744	12.294	8.421	9.808	10.505	10.803	13.983	11.219	12.691	10.384	12.781	12.193	13.834	13.294	11.819	10.816	12.198	11.092	10.403	11.936	11.126	12.43	10.434	10.834	11.723	10.649	10.835	9.787	9.438	10.261	10.705	10.475	10.422	10.377	10.272	10.367	10.592	9.928
A_32_P86028		13.445	12.178	13.355	11.356	12.468	13.146	12.167	14.03	12.769	13.793	12.242	13.913	13.445	14.152	14.209	13.397	12.545	13.758	13.79	13.557	13.737	13.169	13.473	13.105	12.552	13.078	12.824	11.994	12.298	12.657	12.957	12.698	13.348	12.597	13.042	12.564	12.675	12.422	12.746
A_24_P470079		6.538	6.462	6.311	6.232	6.338	6.537	6.26	6.356	6.219	6.023	6.252	6.413	6.278	6.147	6.306	6.127	6.846	6.238	6.257	6.258	6.484	6.161	6.43	6.208	5.844	5.782	6.209	6.178	6.5	6.49	6.322	6.223	6.222	6.495	6.337	6.425	6.31	6.478	6.33
A_23_P65830		7.695	7.733	8.154	7.775	8.08	7.934	7.415	8.073	7.943	8.257	7.909	8.46	8.182	8.678	8.348	7.652	8.104	8.51	8.261	8.246	8.78	8.185	8.119	8.148	8.464	7.692	7.916	7.299	7.941	7.763	7.669	7.946	8.174	8.064	7.611	8.146	8.312	7.971	7.886
A_23_P109143		7.329	6.697	7.256	5.975	6.723	7.396	6.762	8.663	7.138	8.084	7.277	7.397	7.645	8.639	7.387	6.983	6.623	7.085	7.015	7.12	7.598	6.925	8.025	7.609	7.487	7.03	7.248	6.353	7.225	7.146	7.423	6.736	7.867	7.022	6.704	6.362	6.443	6.3	7.597
A_24_P391591		6.991	6.718	7.241	6.294	6.958	7.221	6.831	7.425	7.125	7.18	6.793	7.907	7.543	7.656	7.061	7.079	7.288	7.671	7.724	6.86	7.919	6.736	6.969	7.6	7.022	6.94	6.738	6.438	7.043	6.637	6.899	6.943	7.165	6.8	7.034	7.19	6.983	6.821	7.469
A_24_P835500		6.804	7.38	7.238	6.694	6.915	7.838	7.187	7.501	7.187	7.334	7.195	7.017	7.576	7.711	7.272	7.171	7.928	7.393	7.054	7.285	7.355	7.6	7.713	7.884	7.289	6.984	7.44	6.642	7.648	7.11	7.393	7.467	7.797	7.53	6.781	7.669	7.109	6.991	7.862
A_23_P67555		6.753	6.916	7.017	6.644	6.883	7.167	6.624	6.608	6.938	5.926	5.93	7.068	7.001	6.542	6.7	6.438	7.569	7.011	6.881	6.639	7.515	6.766	6.82	6.91	7.095	6.457	6.778	6.392	7.665	7.162	6.886	7.229	6.744	7.292	6.658	6.847	7.036	7.237	7.285
A_24_P286412		7.447	7.423	7.172	7.355	7.421	7.585	7.079	7.577	6.771	7.509	7.274	7.116	6.753	6.643	6.954	6.711	7.277	7.23	7.047	7.342	6.768	6.793	7.423	6.863	6.458	6.185	6.758	6.555	6.794	7.136	7.2	7.382	7.019	7.46	7.003	7.786	7.171	7.578	6.854
A_23_P202696		6.947	7.019	7.216	6.769	7.213	7.304	6.782	7.323	7.102	6.527	7.099	6.975	7.413	6.954	6.934	6.661	7.057	7.061	7.19	7.113	7.614	7.317	7.084	7.645	6.876	6.217	6.775	6.509	7.478	7.041	7.472	7.231	6.903	7.428	6.887	6.997	7.398	6.935	7.499
A_24_P927716		7.871	9.338	7.703	9.767	8.162	8.363	9.216	7.251	6.951	7.88	8.296	7.583	7.958	6.561	7.615	7.059	8.502	7.804	7.426	7.268	6.463	8.074	8.278	7.786	7.099	6.099	8.212	7.222	7.847	8.188	7.581	8.583	8.7	8.669	7.995	9.212	8.288	8.779	7.933
A_23_P124837		6.05	6.534	6.112	6.1	6.399	6.55	6.594	6.144	6.25	6.338	6.696	6.028	6.351	6.272	6.094	6.158	6.826	6.301	6.296	6.357	6.318	6.639	6.395	6.46	6.193	5.782	5.996	6.164	6.834	6.212	6.5	6.424	6.129	6.704	6.287	7.481	6.449	6.667	6.689
A_24_P329635		7.223	7.182	7.44	7.009	7.204	7.671	6.896	7.693	7.033	6.478	6.543	7.186	7.645	7.664	7.179	6.967	7.537	7.246	7.498	7.098	7.682	7.504	7.299	7.643	7.799	5.782	7.165	6.669	7.976	6.831	7.338	7.351	7.42	7.574	6.937	7.091	7.308	7.303	7.866
A_23_P148439		7.864	9.065	8.78	9.577	9.361	9.543	7.451	8.283	7.462	7.954	7.266	8.328	8.42	8.113	8.478	8.112	9.286	8.496	8.533	9.305	7.539	8.459	8.286	7.746	8.002	7.576	9.159	8.999	7.845	9.34	8.477	9.181	8.891	9.035	7.555	9.004	8.894	10.34	7.708
A_23_P203819		8.237	8.235	8.171	7.826	8.017	8.421	8.127	8.754	8.25	8.146	8.071	8.548	8.274	8.807	8.119	8.059	8.371	8.179	8.622	8.078	8.718	8.199	7.837	9.19	8.676	7.86	8.343	7.553	8.436	7.935	8.353	8.413	8.442	8.447	7.654	8.534	8.264	8.181	8.906
A_23_P253052		9.941	9.466	9.401	9.298	9.396	10.302	9.264	9.654	9.597	9.592	9.69	9.718	9.665	9.648	9.417	9.559	10.042	10.076	9.896	9.601	10.453	9.432	9.412	10.095	9.518	9.665	9.746	9.258	10.623	9.658	9.877	9.937	10.126	10.134	9.053	10.493	9.769	9.689	10.209
A_23_P201647		7.439	6.983	6.933	6.981	7.195	7.397	7.295	6.941	6.617	7.143	7.887	6.642	7.195	6.799	7.048	7.054	7.064	7.097	6.767	7.183	7.088	7.613	6.857	7.233	7.096	7.173	6.943	6.545	7.584	7.133	7.694	7.298	7.11	7.532	7.23	7.152	6.895	6.954	7.362
A_23_P146584		6.268	6.51	6.34	6.544	6.226	6.762	6.323	6.506	6.179	6.619	6.475	6.335	6.284	6.161	6.338	6.417	6.36	6.357	6.249	6.275	6.355	6.198	6.205	6.142	5.911	6.345	6.024	6.336	6.467	6.413	6.222	6.255	6.254	6.05	6.207	6.46	5.967	6.16	6.223
A_32_P54289		10.496	10.766	9.732	10.967	9.945	10.335	11.407	9.688	9.467	9.172	10.263	9.099	10.124	8.544	9.661	9.303	9.8	10.204	10.017	9.856	8.781	9.81	10.179	9.559	9.332	9.356	10.027	9.266	10.508	9.852	10.187	10.731	10.198	10.475	10.648	10.992	10.113	9.978	10.804
A_23_P77000		9.072	11.22	10.938	11.75	12.627	11.521	7.815	9.379	9.067	8.51	9.277	9.753	10.98	8.688	9.476	8.523	11.129	9.543	9.378	11.84	10.787	11.243	9.375	9.931	12.954	10.907	11.088	11.527	12.518	10.926	11.666	9.866	9.954	11.194	9.64	10.426	11.587	11.598	9.815
A_23_P111020		6.153	6.445	6.341	6.743	6.483	6.671	6.287	6.289	6.271	6.638	6.328	6.344	6.435	6.25	6.333	6.152	6.78	6.455	6.383	6.555	6.413	6.541	6.445	6.375	6.609	6.272	6.317	6.381	6.764	6.452	6.581	6.677	6.257	6.871	6.24	6.913	6.293	7.069	6.327
A_32_P235289		5.976	6.6	6.512	7.28	7.264	6.96	6.057	6.032	6.041	6.158	6.579	6.183	6.555	5.974	5.984	6.026	7.076	6.291	6.185	7.091	6.536	6.637	6.133	6.21	7.045	6.431	6.569	6.58	7.528	6.499	6.406	6.681	6.226	6.981	6.129	6.531	6.973	6.898	6.185
A_32_P22191		7.231	7.676	7.431	7.461	7.717	7.585	7.042	7.772	7.171	7.356	7.531	7.608	7.215	7.577	7.765	6.926	7.513	7.638	7.493	7.642	7.465	7.483	7.36	7.391	6.944	6.918	7.037	7.356	7.335	7.436	7.371	7.58	7.313	7.349	7.112	7.001	7.422	7.576	7.131
A_24_P52168		10.328	10.688	9.738	10.613	10.616	9.545	9.585	10.726	9.652	9.843	12.364	10.86	10.891	9.7	9.921	10.86	11.241	11.206	10.169	11.104	10.559	9.691	10.553	12.28	10.401	9.883	10.359	9.652	11.462	10.872	10.368	9.201	9.816	10.265	10.783	10.822	11.229	10.605	11.493
A_24_P530900		6.529	6.395	6.957	7.507	6.931	7.156	6.223	6.444	6.391	6.556	6.894	6.429	6.877	6.48	6.464	6.284	7.195	6.731	6.375	7.2	6.678	7.418	6.419	6.884	7.42	6.65	6.912	6.506	7.437	7.038	6.637	6.683	6.597	7.002	6.547	6.463	7.289	7.301	6.341
A_24_P209571		10.513	10.505	10.934	10.466	10.838	11.093	10.368	11.291	10.67	10.53	11.436	10.542	10.422	10.513	11.409	10.311	11.286	11.026	10.936	11.017	11.066	11.429	10.467	10.922	10.439	11.18	9.769	9.853	10.958	10.433	11.563	11.19	10.756	11.043	10.833	10.359	10.787	11.034	11.179
A_24_P148907		7.703	8.044	9.061	7.93	8.435	8.695	6.932	8.503	8.372	6.085	6.081	9.267	9.865	10.607	8.019	8.726	9.675	8.236	8.66	7.316	8.461	8.92	6.413	7.428	7.981	8.947	9.473	8.724	6.77	9.141	6.464	8.26	8.365	8.851	6.091	8.23	9.379	8.12	7.394
A_24_P252223		7.325	8.849	9.076	9.58	9.569	8.908	7.09	7.254	7.586	7.186	7.168	8.33	8.585	7.757	7.88	6.868	10.096	9.027	8.492	9.399	9.203	9.244	7.671	7.438	12.015	9.115	8.914	9.307	10.628	9.134	8.261	8.861	8.131	10.001	7.188	9.06	9.452	10.547	7.663
A_32_P141065		6.643	7.67	7.802	8.426	7.962	7.833	6.464	7.266	7.071	8.414	7.957	7.321	7.676	7.986	7.595	7.145	8.018	7.596	7.129	8.191	6.9	7.819	7.503	7.396	7.942	7.041	8.191	8.072	7.611	8.25	7.547	7.766	7.879	7.87	7.417	7.206	8.195	8.304	6.801
A_23_P217015		8.077	7.686	9.024	7.821	8.639	8.393	7.675	10.032	7.246	8.176	6.966	7.544	7.839	7.795	9.287	7.569	7.911	8.87	7.811	9.058	7.792	7.261	8.963	7.555	7.114	6.99	7.78	7.563	7.23	7.958	8.855	9.017	8.188	8.622	8.102	7.583	7.772	8.561	7.022
A_32_P156549		10.804	11.017	10.23	11.62	11.003	11.614	11.034	10.7	10.672	10.752	10.95	9.858	10.522	9.816	10.768	10.399	11.188	10.686	10.987	10.691	10.356	11.628	10.353	11.123	10.414	10.676	10.415	10.168	12.103	10.767	10.946	11.419	10.569	11.537	10.967	11.008	11.372	11.004	11.316
A_23_P215419		7.254	7.144	8.134	8.29	7.487	7.741	6.987	7.151	7.3	7.786	7.849	7.767	8.303	8.125	7.52	6.968	7.837	7.782	6.972	8.531	7.738	8.629	7.595	7.442	8.131	7.461	8.582	7.658	7.933	8.061	7.661	7.637	7.321	7.754	7.598	7.515	8.588	7.688	7.472
A_23_P145874		8.618	8.757	8.864	8.987	8.167	7.866	9.93	9.456	8.624	9.786	11.037	8.319	9.856	9.534	8.707	8.095	8.073	9.679	8.021	9.165	9.019	9.182	8.861	8.621	9.009	7.627	9.095	7.713	8.714	7.744	8.564	9.118	8.961	7.718	8.541	7.751	8.058	7.703	8.928
A_24_P298846		7.314	8.078	7.985	7.665	8.031	8.19	7.129	7.731	8.061	7.985	8.185	7.996	7.803	8.017	7.793	7.229	7.978	7.892	7.963	7.94	7.647	8.011	8.208	7.972	6.971	7.417	7.31	7.719	6.988	7.594	8.107	7.908	7.696	7.82	7.512	8.247	8.022	7.874	7.712
A_23_P141315		6.713	6.919	6.736	6.512	7.137	6.905	6.677	6.774	6.762	7.751	6.977	7.313	6.783	7.285	7.032	7.171	7.309	7.171	7.654	7.253	7.032	6.768	6.923	7.153	6.629	5.782	6.723	6.702	7.423	7.042	6.884	7.74	7.273	6.961	6.83	7.711	6.77	7.125	6.929
A_23_P87351		7.086	6.791	7.22	6.336	6.725	6.952	6.8	7.898	6.923	6.932	6.459	7.596	7.495	8.045	7.216	6.883	6.826	6.918	7.2	6.91	7.868	6.46	7.277	7.441	7.185	6.524	7.583	6.331	7.334	6.945	7.021	6.921	7.549	6.735	6.497	6.55	6.593	6.474	7.294
A_23_P155677		7.079	7.35	7.523	7.268	7.207	7.544	7.002	7.745	7.086	7.793	7.618	7.683	7.185	7.491	7.61	7.155	7.269	7.391	7.628	7.35	7.097	7.494	7.611	7.328	7.072	6.855	7.122	6.638	7.063	7.051	7.343	7.165	7.432	7.013	6.907	7.283	6.965	7.113	7.282
A_32_P76091		6.931	6.856	6.911	6.562	6.94	7.343	7.167	7.316	6.933	6.869	6.627	7.584	6.943	7.142	6.965	6.955	7.091	7.068	7.053	6.908	7.271	6.796	7.225	6.909	6.43	5.782	6.597	6.498	6.559	6.96	6.934	7.037	7.02	6.697	7.001	6.972	6.889	6.992	6.856
A_24_P50489		10.472	9.724	10.51	8.237	9.866	10.238	10.091	11.562	10.18	10.207	8.013	11.079	10.862	11.513	11.645	11.498	10.276	10.817	11.226	10.442	11.01	9.824	11.026	10.121	9.609	10.654	10.355	9.829	9.637	10.051	10.033	10.048	10.497	9.947	10.849	10.747	10.204	10.618	9.544
A_23_P337746		6.072	6.45	6.085	6.014	6.015	6.559	6.137	6.013	6.197	5.911	5.976	6.271	6.168	6.259	6.16	6.08	7.139	6.295	6.089	6.171	6.512	6.152	6.167	6.183	6.076	5.782	6.115	6.031	6.804	6.171	6.114	6.112	6.099	6.435	6.039	6.139	6.238	6.128	6.273
A_23_P216689		8.383	8.797	7.981	8.645	8.558	8.756	8.359	8.275	8.378	8.611	8.598	7.749	8.4	7.534	8.035	7.953	8.675	8.109	8.461	8.167	9.048	8.284	8.376	8.844	8.224	8.028	8.234	7.625	9.399	8.59	8.961	8.814	8.467	9.218	8.148	9.822	8.855	9.07	9.096
A_24_P926770		6.731	7.54	7.044	7.795	7.794	7.593	6.78	6.605	6.609	7.38	7.269	6.479	7.047	6.821	6.641	6.547	7.501	6.908	6.863	7.641	6.878	7.42	6.843	6.761	8.757	6.845	7.201	7.044	8.214	7.596	7.086	7.168	6.808	7.801	6.806	8.076	7.475	7.859	6.919
A_23_P129829		13.171	15.614	15.748	15.972	16.428	15.655	11.747	12.781	13.922	11.933	11.921	14.615	15.882	13.008	13.41	12.354	16.022	14.522	13.817	15.622	16.217	15.846	13.488	13.422	17.073	16.252	15.232	16.039	16.979	15.314	15.369	14.98	14.651	16.393	13.878	15.143	16.252	16.198	14.362
A_23_P142688		7.469	8.35	8.255	8.587	8.871	8.003	7.217	7.357	7.932	6.557	8.42	7.635	8.117	7.762	7.599	6.878	7.971	8.147	7.75	7.767	8.548	8.603	7.921	7.843	9.03	8.57	8.924	8.65	8.735	7.91	8.288	7.842	7.555	8.507	8.221	7.812	8.221	7.592	8.64
A_32_P10665		6.576	7.049	6.517	6.809	6.957	7.356	6.799	6.834	6.408	6.276	6.901	6.477	6.469	6.777	6.924	6.585	7.344	6.893	6.602	6.638	6.824	6.957	6.697	6.618	6.718	6.212	6.338	6.793	7.545	6.77	6.553	6.861	6.522	7.093	6.523	7.269	6.599	11.575	6.68
A_23_P53015		6.3	6.454	6.173	5.891	6.441	6.609	6.181	6.41	6.182	6.862	6.49	6.211	6.262	6.611	6.283	6.277	6.374	6.331	6.972	6.206	6.418	6.205	6.443	6.454	6.033	6.051	6.141	6.512	6.74	6.39	6.349	6.386	6.404	6.415	6.255	6.878	6.335	6.551	6.342
A_32_P184330		5.969	6.527	6.409	7.172	6.791	7.023	7.991	6.673	7.202	5.925	7.373	6.29	6.997	5.872	6.466	6.732	7.613	6.47	6.68	6.588	6.606	7.119	6.371	6.796	6.9	6.701	6.054	6.563	7.953	6.303	6.953	7.243	6.166	7.539	6.462	8.117	7.844	7.258	8.049
A_23_P152107		10.294	10.104	10.62	11.33	10.504	11.075	9.494	10.549	9.833	9.866	9.561	10.182	10.664	10.277	10.364	9.787	10.541	10.358	10.275	11.136	10.693	10.557	10.191	11.012	10.693	10.207	11.104	10.042	11.331	11.105	10.74	10.64	10.857	10.83	10.157	10.239	10.717	10.49	10.533
A_23_P97584		8.212	7.011	7.947	6.576	7.129	7.651	8.247	9.053	7.436	7.802	7.267	7.769	8.203	8.93	8.205	7.898	7.063	8.087	7.349	7.5	8.036	7.376	7.984	7.999	7.252	8.39	7.526	7.066	7.19	7.101	7.797	7.641	7.875	7.535	7.439	6.868	6.735	6.954	6.905
A_24_P305467		6.861	6.848	6.958	6.938	6.933	7.467	6.81	7.15	7.165	6.368	6.514	7.041	7.031	6.998	6.712	6.643	6.808	7.06	7.048	6.746	7.653	6.877	6.869	7.517	6.672	7.157	6.79	6.653	7.741	7.175	7.049	7.268	7.148	7.391	6.612	7.018	6.806	6.874	7.524
A_23_P426140		6.578	6.798	6.892	6.399	6.67	6.986	6.386	6.716	6.491	6.152	6.698	6.847	6.549	6.572	7.017	6.482	6.788	6.523	6.813	6.579	6.629	6.777	6.744	6.64	6.14	7.056	6.759	6.528	6.3	6.641	6.675	6.688	6.633	6.85	6.449	6.46	6.664	6.736	6.927
A_24_P356721		13.547	12.608	13.076	11.328	12.924	12.995	12.824	13.247	13.046	12.653	12.644	13.006	12.988	13.35	13.209	13.976	13.008	13.228	13.679	13.232	13.75	12.835	12.611	13.644	11.872	13.26	12.333	12.751	13.318	12.873	13.301	12.913	13.135	12.512	14.033	12.917	13.171	12.744	13.256
A_23_P356755		8.744	8.167	8.894	7.842	8.473	9.113	8.759	9.497	8.621	9.285	8.491	8.823	8.563	9.429	9.218	8.9	8.593	9.231	8.594	8.71	8.938	8.471	9.054	9.198	7.972	8.825	8.827	8.137	8.309	8.704	8.651	8.798	9.139	8.437	8.436	8.099	8.021	8.204	8.48
A_23_P379550		6.233	6.399	6.319	6.016	6.59	7.647	6.379	6.459	6.581	6.394	6.907	6.256	6.376	6.612	6.285	6.162	9.897	6.484	6.471	6.44	6.939	6.375	6.52	6.785	6.317	6.565	6.208	6.253	6.99	6.215	6.524	6.463	6.383	6.564	6.309	6.44	6.356	6.421	6.745
A_23_P345710		6.367	6.72	6.443	6.764	6.952	7.33	6.2	6.431	6.425	6.954	6.919	6.313	6.594	6.663	6.698	6.561	6.679	6.699	6.98	7.106	6.545	6.814	6.881	6.642	6.52	6.676	6.626	6.903	7.032	6.751	6.916	6.597	6.596	7.059	6.493	6.927	6.625	6.806	6.519
A_24_P719096		7.26	7.707	6.448	7.375	7.484	7.805	8.488	6.776	7.413	7.132	8.059	7.521	7.756	6.795	6.885	7.222	7.736	8.223	6.886	7.422	6.739	7.291	8.126	7.495	6.812	7.104	7.306	6.015	8.12	7.323	7.683	7.779	7.236	7.851	7.031	7.727	7.215	7.561	7.745
A_24_P343233		11.738	11.968	11.59	12.082	12.581	12.241	11.562	12.436	12.744	12.355	12.957	11.416	12.422	12.324	12.425	12.573	12.502	12.382	12.078	12.015	12.986	12.19	12.035	13.316	12.22	11.913	11.807	12.006	13.475	12.127	12.948	12.201	12.56	13.154	12.175	12.182	12.121	12.248	12.806
A_23_P145024		8.375	7.678	8.813	8.219	8.652	8.968	7.977	10.114	9.14	10.05	8.137	8.513	8.39	9.584	9.825	8.416	8.303	9.853	8.824	8.453	9.769	8.705	9.023	9.772	8.274	8.141	8.62	8.044	8.542	8.023	8.289	8.493	9.805	8.425	7.73	8.27	7.664	8.633	8.333
A_24_P104115		7.636	7.116	7.075	6.74	7.35	7.704	7.368	7.334	6.998	7.592	6.776	6.783	6.814	7.076	7.051	7.017	7.054	7.647	7.178	7.261	7.565	6.801	6.912	7.347	6.887	6.464	6.693	7.136	7.966	7.177	6.701	7.219	7.063	7.675	6.945	7.361	7.107	7.478	6.545
A_23_P110846		7.315	7.021	7.776	6.424	6.856	7.395	7.008	8.208	7.293	7.21	7.692	7.064	7.622	8.034	7.345	6.927	6.383	7.21	6.996	7.159	7.248	7.555	7.604	7.693	6.978	7.765	6.805	7.036	7.181	6.951	7.846	7.216	6.965	7.099	7.049	6.38	6.772	6.486	7.619
A_24_P910381		6.474	7.428	6.835	6.737	6.934	7.269	6.031	6.675	6.503	7.631	6.436	6.567	6.37	7.678	6.668	6.344	6.23	6.942	6.398	7.962	6.055	6.82	6.595	6.352	5.977	6.552	6.545	7.493	6.397	6.846	6.692	7.317	6.37	6.385	6.663	6.177	6.426	6.908	6.196
A_24_P344890		6.132	6.5	6.51	6.496	6.249	6.583	6.145	6.594	6.582	6.563	6.636	6.34	6.324	6.627	6.396	6.307	6.61	6.459	7.495	6.323	6.394	6.509	6.727	6.465	6.046	5.782	6.162	6.746	6.193	6.303	6.443	6.488	6.337	6.386	6.308	7.385	6.292	6.681	6.48
A_23_P111381		6.714	5.914	6.763	6.219	6.075	6.52	6.441	7.348	6.534	6.939	6.493	6.489	6.847	7.264	6.792	6.46	6.337	6.688	6.385	6.729	6.711	6.586	7.013	6.631	6.677	5.782	6.488	6.125	6.48	6.425	6.489	6.283	6.558	6.467	6.308	6.135	6.119	6.175	6.497
A_32_P430743		6.325	6.22	6.176	5.894	6.185	6.264	6.152	6.219	6.53	6.13	6.149	6.319	6.43	6.229	6.245	6.08	6.405	6.156	6.679	6.137	6.519	6.083	6.089	6.556	6.031	5.782	5.917	6.174	6.066	5.982	6.306	5.979	6.138	6.217	5.973	6.311	6.363	6.112	6.532
A_24_P405552		8.071	8.424	8.217	7.849	7.902	8.56	8.353	8.154	7.849	8.259	8.533	8.728	7.755	8.331	8.596	7.953	8.397	8.125	8.323	8.023	7.865	7.871	9.057	7.781	7.51	7.218	7.598	7.873	7.854	8.612	8.365	7.965	8.426	8.078	7.717	8.056	8.002	7.977	8.177
A_23_P369815		6.125	6.341	6.611	6.248	6.581	6.884	6.308	7.798	7.154	7.898	6.714	6.673	6.748	7.258	6.641	6.534	6.987	7.529	6.669	6.243	7.448	6.277	6.95	7.709	6.519	6.553	6.328	6.335	6.921	6.451	6.538	6.456	7.021	6.65	6.279	7.004	6.219	6.559	6.898
A_32_P174908		8.329	7.531	8.844	6.91	7.588	8.424	7.722	9.246	8.024	9.147	8.565	8.865	8.58	9.567	9.405	8.305	7.803	8.544	8.267	8.296	8.196	8.453	9.074	8.229	8.459	8.432	8.317	7.028	7.891	7.249	8.42	7.793	8.614	7.783	7.635	7.96	7.703	7.336	8.369
A_23_P47155		6.699	6.838	6.501	6.719	6.797	7.09	6.871	6.523	6.413	6.849	6.937	6.663	6.274	6.603	6.39	6.751	7.176	6.613	6.6	6.569	6.512	6.38	6.782	6.782	6.349	6.477	6.479	6.61	6.787	6.738	6.432	6.75	6.768	6.619	6.525	7.129	6.371	6.872	6.696
A_23_P66211		6	6.338	6.548	7.8	6.555	7.219	5.846	6.096	6.112	6.077	6.567	6.108	6.767	6.026	6.203	5.993	6.883	6.255	5.894	7.408	6.441	6.75	6.31	6.512	7.146	5.782	6.965	6.433	7.205	7.089	6.451	6.422	6.395	6.686	6.283	6.216	7.201	6.656	6.156
A_24_P236008		6.753	6.193	6.781	5.836	6.036	6.829	6.289	7.467	6.304	6.482	6.095	6.714	6.552	7.659	6.899	6.476	6.442	6.321	6.257	6.231	6.434	6.606	7.294	6.631	6.784	7.101	6.657	5.88	6.547	6.448	6.472	6.168	6.788	6.254	6.216	5.947	6.062	6.093	6.725
A_23_P419038		6.165	5.966	6.056	5.835	6.03	6.349	6.235	6.166	6.155	5.807	6.306	6.099	6.001	6.022	6.343	6.164	6.941	6.188	6.224	6.159	6.381	6.418	6.043	6.156	5.884	5.96	5.791	5.969	6.223	5.918	6.373	6.088	5.943	6.393	6.194	6.187	6.231	6.057	6.259
A_23_P165078		7.82	8.479	8.216	8.277	8.986	8.768	7.561	8.332	8.327	9.759	9.526	8.487	8.533	8.468	8.745	8.48	8.783	9.585	8.968	9.033	9.177	8.493	8.895	8.875	8.541	8.548	8.034	7.955	9.357	8.503	8.64	8.274	8.608	8.846	8.645	8.9	8.867	8.644	8.658
A_23_P252145		7.054	7.574	7.465	6.909	7.327	7.91	7.06	7.976	6.825	7.49	7.72	7.404	7.426	7.874	7.626	6.868	6.894	7.597	7.209	7.308	6.872	7.579	7.73	7.271	7.032	6.734	7.128	6.649	6.494	6.433	7.442	7.354	7.362	7.209	6.779	6.748	6.746	6.926	7.262
A_23_P200425		7.757	7.788	8.159	7.952	7.576	8.1	7.62	7.959	7.755	7.748	7.727	8.202	8.035	8.011	7.957	7.634	7.998	8.048	8.12	7.766	8.433	7.907	7.402	7.929	8.222	7.882	7.417	7.564	8.072	7.67	7.814	7.792	7.899	7.831	7.87	7.773	8.016	8.045	8.161
A_23_P155830		9.306	8.499	8.958	9.09	8.407	9.372	8.682	8.659	8.479	9.238	9.777	8.388	9.046	8.373	8.577	8.592	8.272	8.407	8.469	9.105	8.536	9.471	9.091	9.398	8.947	9.202	8.695	8.122	9.834	9.228	9.686	9.098	9.203	9.808	9.066	8.802	8.9	12.132	9.436
A_32_P230059		12.298	13.885	13.528	14.221	14.326	14.256	11.544	12.427	12.12	11.876	11.751	13.491	13.503	12.585	13.321	12.843	14.205	13.753	13.732	14.297	13.503	13.565	13.139	11.946	14.342	12.408	13.847	14.333	14.926	14.124	13.613	13.699	13.339	14.571	12.324	14.26	13.822	14.802	12.318
A_23_P63167		6.405	6.516	6.383	6.129	6.467	6.289	6.194	6.333	6.155	6.334	6.256	6.432	6.453	6.787	6.471	6.125	6.348	6.228	6.231	6.465	6.581	6.716	6.457	6.325	6.243	6.408	6.271	6.398	6.797	6.124	6.746	6.311	6.149	6.375	6.284	6.385	6.172	6.123	6.529
A_23_P75973		6.051	6.066	6.217	5.978	6.233	6.373	6.1	6.329	6.236	6.295	6.38	6.214	6.179	6.156	6.129	6.185	6.215	6.418	6.065	6.546	6.751	6.079	6.243	6.449	6.015	6.12	6.027	6.286	6.657	6.009	6.403	6.445	6.221	6.55	6.084	6.183	6.336	6.485	6.203
A_24_P209204		10.301	10.516	11.221	10.002	10.243	11.462	9.396	11.599	9.836	10.113	9.613	10.872	10.347	11.982	10.973	9.952	10.09	10.502	10.228	10.249	10.541	11.148	10.901	10.853	10.77	11.069	11.201	10.061	10.324	9.694	10.427	9.93	10.959	10.164	9.887	9.702	9.784	9.707	10.74
A_24_P119002		7.099	6.962	6.892	6.022	7.271	7.4	6.773	7.449	6.796	7.264	6.799	7.119	6.86	6.984	6.981	6.59	6.978	7.078	6.796	7.135	7.029	6.662	6.988	7.144	6.238	6.709	6.508	6.861	6.47	6.751	6.952	7.184	6.894	7.128	6.731	7.058	6.673	7.174	6.732
A_24_P161086		7.022	7.213	7.405	7.275	7.523	7.376	7.146	7.442	7.364	7.413	7.845	7.229	7.277	7.195	7.152	6.973	7.497	7.595	7.507	7.031	7.924	7.138	7.608	7.493	7.306	7.324	6.905	7.238	8.259	7.296	7.555	7.411	7.298	7.837	7.069	7.962	7.485	7.055	7.332
A_23_P427299		6.706	6.248	6.082	5.829	6.414	6.438	6.954	6.128	6.359	6.2	7.629	6.394	6.867	6.37	6.51	6.373	6.431	7.126	6.299	6.605	6.248	6.597	6.752	6.225	6.524	6.206	6.41	6.025	7.053	6.469	6.693	6.259	6.259	6.846	6.253	6.061	6.2	6.44	6.405
A_23_P17655		11.198	11.279	10.817	11.78	10.629	11.179	12.202	10.405	10.456	11.036	12.354	9.994	10.754	9.989	10.519	9.305	10.84	10.72	10.005	11.004	9.454	11.52	10.756	11.203	10.549	11.346	10.557	10.067	12.064	11.312	11.407	12.03	11.356	11.623	11.141	10.83	10.692	10.56	11.345
A_23_P31725		8.187	7.705	7.603	6.17	8.344	7.42	7.313	7.135	7.584	7.636	7.021	8.258	7.738	7.583	8.869	8.252	7.654	6.437	8.511	7.278	8.608	6.382	6.783	8.564	7.437	6.873	7.386	7.311	9.276	7.52	8.293	6.928	8.241	7.585	8.099	7.38	7.809	7.653	7.782
A_23_P67332		8.75	9.997	10.167	10.906	11.468	10.589	8.244	8.758	9.12	8.801	9.283	9.114	9.989	8.937	9.114	8.36	10.707	9.781	9.401	10.786	10.168	10.767	9.216	9.596	12.385	10.31	10.033	10.341	11.64	10.115	10.405	10.052	9.668	11.109	9.325	9.42	10.686	11.01	9.103
A_23_P205646		6.987	7.291	7.409	7.001	7.168	7.711	6.478	8.181	6.717	7.336	7.355	7.359	6.737	8.398	7.924	6.711	7.481	7.465	6.89	7.125	7.151	8.14	7.168	7.273	8.656	7.241	7.882	7.056	6.922	6.441	7.58	6.83	7.408	7.099	7.094	6.694	7.275	6.727	7.199
A_24_P157415		7.067	7.076	7.148	6.708	6.508	7.206	6.904	7.289	6.363	7.641	7.533	6.947	6.473	7.275	7.258	6.702	6.29	7.063	6.862	6.796	6.616	6.982	7.126	6.858	7.587	6.886	6.796	6.319	6.943	6.499	7.217	6.799	6.967	6.89	6.625	6.491	6.356	6.673	6.641
A_23_P418493		7.619	7.849	7.596	7.107	7.715	7.986	7.351	7.327	7.94	7.214	7.898	7.231	7.592	7.546	7.538	7.807	8.171	7.916	7.442	7.631	8.121	7.906	7.734	8.199	7.674	7.836	7.5	7.218	8.409	7.708	8.108	8.022	7.859	8.275	7.458	7.912	7.864	7.91	7.834
A_32_P136269		6.99	7.283	6.653	7.654	6.819	6.832	6.973	6.374	6.458	5.957	7.595	6.204	6.565	6.037	7.097	6.282	6.153	6.737	6.518	6.581	6.048	7.697	6.965	6.86	6.414	6.64	6.831	6.662	6.762	6.742	7.122	6.56	7.54	6.556	6.664	6.517	6.737	6.526	6.704
A_23_P39040		7.354	7.266	7.183	7.513	7.477	7.319	7.552	7.455	7.689	7.651	7.873	7.294	7.14	7.368	7.057	7.798	7.711	7.524	7.722	7.209	8.396	7.022	7.279	7.803	7.566	7.376	6.963	7.46	8.611	7.391	7.406	7.515	7.76	7.458	7.319	7.843	7.355	7.544	7.606
A_24_P295620		7.771	6.734	7.316	5.769	6.432	7.363	6.607	8.352	6.886	7.694	6.6	6.916	7.027	8.77	7.329	6.804	5.905	6.835	7.056	6.887	7.157	6.859	7.131	7.267	7.003	7.543	7.421	6.871	7.083	6.59	7.007	6.852	7.702	6.582	6.651	6.052	6.102	6.219	7.093
A_32_P146777		8.969	8.11	8.393	8.331	8.618	8.929	8.722	8.706	8.912	7.895	8.072	8.511	8.258	8.571	8.534	8.989	8.25	8.463	9.241	7.988	8.064	7.941	8.46	8.497	7.696	7.556	8.487	8.534	8.274	8.315	8.39	8.462	8.63	8.205	9.071	8.345	8.59	8.727	8.677
A_24_P410639		8.241	7.401	8.786	7.542	7.216	8.409	7.953	8.786	8.038	7.996	8.595	7.881	8.231	8.84	8.939	8.037	7.315	8.249	7.647	7.93	7.781	8.584	8.868	8.224	7.97	8.711	8.194	7.214	8.352	7.51	8.304	7.724	8.244	7.597	7.664	6.772	7.475	7.085	8.239
A_23_P124384		6.054	6.492	6.238	6.661	6.605	6.551	6.08	6.018	7.67	5.865	6.156	6.113	6.284	6.061	6.163	5.902	6.027	6.164	6.287	6.734	6.137	6.57	6.366	6.258	6.567	6.268	6.395	6.498	6.644	6.196	6.355	6.256	6.136	6.548	6.096	6.09	6.351	6.297	6.235
A_23_P132294		10.133	10.3	10.693	10.121	10.052	10.329	9.652	10.463	11.577	11.217	11.566	10.836	10.918	11.134	10.796	10.597	11	11.221	10.92	10.11	11.704	10.718	11.087	11.54	10.929	10.733	10.135	9.922	11.183	10.162	10.913	10.614	10.639	10.538	9.909	11.252	10.92	10.414	11.446
A_23_P313640		8.406	9.014	8.893	8.508	8.242	9.215	8.609	8.793	8.774	8.17	9.123	8.548	8.82	8.427	8.938	7.833	8.085	8.333	8.468	8.42	8.188	9.441	9.54	8.922	8.682	8.619	8.173	7.913	8.89	8.602	9.563	8.673	8.59	8.399	8.248	8.272	8.294	8.116	9.541
A_24_P100368		6.608	6.592	7.188	5.923	6.874	6.928	6.789	7.489	7.129	7.516	6.833	7.658	6.951	7.664	7.885	7.324	7.209	7.386	7.086	6.534	6.976	6.893	7.595	6.884	6.396	5.782	6.665	6.811	6.018	6.582	6.787	6.799	6.919	6.794	6.714	6.967	6.653	6.82	6.576
A_24_P121271		7.275	7.236	7.197	7.103	7.153	7.598	7.155	7.716	7.38	8.295	7.684	8.096	7.503	7.468	7.679	7.451	7.374	7.369	7.623	7.253	7.625	6.94	7.402	7.727	6.786	5.782	7.217	7.558	7.682	7.415	7.456	7.257	7.624	7.201	7.071	7.355	6.938	7.014	7.581
A_24_P144183		11.47	10.819	11.282	10.168	11.12	11.296	10.903	12.161	11.591	9.714	9.309	12.321	11.251	12.431	11.846	11.731	11.069	11.756	12.232	11.348	12.347	10.868	11.235	11.913	9.478	11.113	10.749	11.134	10.433	11.447	10.466	11.224	11.64	10.714	11.021	11.548	10.899	11.044	10.766
A_23_P8625		7.903	8.847	8.359	8.88	8.21	8.918	8.381	7.714	7.768	6.829	7.375	7.649	8.619	7.629	7.979	6.535	8.4	8.017	7.288	7.886	6.781	8.486	9.276	8.382	7.516	8.121	8.282	7.435	8.16	8.622	8.558	8.718	8.256	8.974	7.799	8.722	8.349	8.223	9.28
A_23_P92842		6.494	6.535	6.886	5.912	6.462	6.368	6.769	7.326	6.475	7.079	6.843	6.648	6.777	7.362	6.819	6.649	6.916	6.908	6.464	6.472	6.664	6.678	7	6.737	6.702	6.857	6.373	6.484	6.319	6.209	6.402	6.299	6.581	6.3	6.365	6.333	6.197	6.323	6.437
A_23_P7033		7.075	7.047	7.418	5.875	6.734	7.588	6.724	7.779	6.859	7.707	6.962	7.262	7.397	7.768	7.193	6.841	7.022	6.958	7.071	6.972	7.2	6.69	7.313	7.586	6.968	7.005	7.249	6.145	7.054	6.959	7.276	6.931	7.401	7.086	6.911	6.868	6.792	6.658	7.217
A_23_P130865		6.895	7.261	6.934	7.114	7.403	7.43	6.717	6.979	6.997	7.769	7.639	7.072	7.526	6.915	7.092	7.241	7.658	7.401	7.235	7.516	7.822	7.115	7.266	7.579	7.165	7.169	6.94	7.192	7.723	7.339	7.335	7.386	7.302	7.673	7.035	7.593	7.323	7.468	7.077
A_23_P33809		8.912	8.738	9.238	8.315	9.037	9.466	8.345	9.525	9.02	9.568	8.9	9.643	9.249	9.728	9.355	9.181	8.961	9.613	9.612	9.352	9.977	8.653	9.319	9.63	8.722	8.79	8.908	8.552	9.403	9.002	9.034	9.001	9.528	9.019	8.827	9.365	8.907	8.997	9.325
A_23_P367071		6.833	7.653	7.094	8.355	7.376	7.747	6.587	6.586	6.569	8.497	7.996	7.625	7.122	7.888	7.279	7.721	8.209	7.497	6.996	7.982	6.625	6.89	7.213	6.388	7.115	6.204	7.647	8.092	7.332	8.787	6.735	7.427	7.345	7.82	6.916	7.343	7.684	8.878	6.277
A_24_P50437		7.784	7.438	9.182	6.156	7.176	7.426	8.2	11.582	8.295	6.278	6.352	10.348	9.535	11.302	10.773	9.03	7.938	9.433	8.663	8.173	8.82	8.134	9.674	7.254	8.813	9.346	7.329	8.404	7.176	7.077	7.695	7.419	7.288	7.58	8.236	7.706	7.637	7.76	7.109
A_23_P95050		6.677	7.495	7.14	7.273	7.156	7.295	6.898	6.927	6.906	6.238	6.524	6.921	7.077	6.726	7.358	6.511	7.169	6.812	6.519	7.094	6.456	7.205	7.558	6.558	6.148	6.894	6.977	6.607	6.45	7.239	7.308	7.275	7.072	7.31	7.041	6.96	7.151	6.93	7.235
A_23_P98900		8.051	7.917	7.829	7.92	8.592	8.217	7.422	8.131	8.022	8.398	8.297	7.964	7.926	7.377	7.76	7.994	8.083	8.058	8.132	8.162	8.636	7.868	7.346	8.565	7.507	8.03	7.231	7.938	8.708	7.99	8.724	8.318	8.158	8.09	8.172	8.408	8.067	8.063	8.446
A_32_P19917		6.367	6.684	6.552	6.222	6.572	7.003	6.491	6.846	6.301	7.041	6.569	6.604	6.414	6.488	6.76	6.387	7.529	6.754	6.837	6.6	6.591	6.521	6.39	6.439	6.139	5.963	6.167	5.945	6.432	6.493	6.32	6.698	6.554	6.817	6.367	6.978	6.703	6.944	6.214
A_23_P107211		7.243	7.672	7.717	7.922	8.189	7.799	7.261	7.489	7.359	7.489	8.023	7.152	7.452	6.906	7	6.8	7.874	7.71	7.265	8.083	7.694	7.748	7.686	7.831	7.609	7.714	7.383	7.593	8.233	7.64	8.36	7.958	7.231	8.326	7.836	7.651	7.739	7.688	7.86
A_23_P348138		7.835	8.293	7.817	7.964	7.979	8.103	8.107	7.834	7.85	6.792	8.059	7.149	7.97	7.294	7.291	6.838	7.619	7.657	7.763	7.812	8.389	7.959	7.825	8.338	7.657	7.957	7.588	7.988	8.285	7.677	8.471	8.602	7.666	8.752	7.697	8.102	7.853	7.897	8.847
A_32_P93584		6.237	6.872	6.675	7.067	6.901	7.413	6.278	7.271	7.431	6.976	6.604	6.806	7.051	7.552	7.254	7.016	7.596	7.317	7.32	6.905	7.152	6.93	6.157	7.633	7.08	6.592	7.103	7.243	7.322	6.486	6.711	7.182	6.653	7.255	6.913	7.988	7.431	7.793	7.65
A_32_P208200		6.626	6.769	6.557	6.833	7.7	7.602	6.782	7.13	6.929	6.893	6.972	6.757	6.591	7.166	7.17	7.21	6.675	7.111	7.851	6.828	7.332	7.192	6.572	6.982	6.958	6.818	6.462	6.807	7.184	6.578	6.948	6.5	6.681	6.514	6.744	7.034	6.934	6.928	6.636
A_32_P162416		6.788	7.025	7.247	6.566	7.184	7.357	6.573	7.576	6.513	7.343	7.749	6.843	6.926	7.196	7.134	6.524	6.432	7.236	6.887	7.144	6.846	7.372	7.087	6.977	6.842	6.573	6.635	6.659	7.063	6.435	7.03	7.148	6.836	7.405	6.708	6.812	6.53	6.789	6.567
A_32_P79103		5.909	6.125	6.062	6.043	6.117	6.635	6.101	6.29	6.264	6.761	6.234	6.27	6.119	6.041	6.071	6.337	6.562	6.084	6.346	6.13	6.53	6.196	6.081	6.306	5.975	6.117	5.93	6.35	6.475	5.826	6.239	6.379	5.978	6.105	6.181	6.255	6.405	6.381	6.574
A_24_P28657		6.802	6.098	7.032	6.018	6.363	6.507	6.5	6.977	6.366	6.592	6.707	6.504	6.848	7.242	7.284	6.383	6.119	6.551	6.324	6.638	6.53	6.678	7.106	6.611	6.709	6.602	6.52	6.244	6.766	6.157	6.678	6.418	6.609	6.454	6.174	6.256	6.339	6.406	6.466
A_24_P397204		6.552	7.573	8.087	8.893	8.112	8.237	6.326	7.313	6.98	8.318	7.879	7.477	8.191	7.645	7.461	7.069	8.13	7.612	6.808	8.88	7.154	8.598	7.488	7.618	8.009	7.421	8.927	8.082	7.919	8.507	7.683	7.68	7.658	7.907	7.489	6.985	8.626	8.325	6.896
A_23_P202156		6.914	7.061	6.81	7.556	7.467	7.225	7.318	6.811	6.9	6.395	6.908	6.83	7.07	6.81	6.95	6.601	7.683	7.268	6.957	7.359	7.216	7.412	6.952	6.984	6.874	7.196	6.933	7.232	7.48	7.215	7.416	7.47	7.018	7.996	7.195	7.318	7.378	7.541	7.306
A_23_P56798		7.673	8.26	8.326	8.09	8.285	8.475	7.073	9.147	7.806	8.234	7.616	8.768	7.839	9.08	8.75	8.049	8.488	8.048	8.242	8.094	8.493	8.546	7.705	8.32	8.542	8.443	8.747	8.273	7.965	7.802	8.166	7.895	8.761	8.009	7.869	7.703	7.672	8.199	7.745
A_23_P327307		10.141	9.415	9.017	10.355	10.304	10.925	9.439	8.863	8.916	10.115	9.773	8.51	9.503	8.256	9.958	9.038	10.07	8.493	8.779	10.538	8.121	8.911	9.159	9.25	7.549	8.793	9.038	8.689	8.242	9.853	9.382	9.689	9.374	9.47	8.894	9.015	10.012	10.062	9.345
A_23_P170337		6.951	7.164	7.35	8.057	7.337	7.794	6.982	7.356	7.214	7.446	7.24	7.091	7.44	7.282	7.482	7.16	8.001	7.501	7.243	7.687	7.39	7.469	7.551	7.628	7.304	7.629	7.754	6.92	8.294	7.681	7.513	7.786	7.705	7.717	7.036	7.464	7.649	7.985	7.635
A_24_P182586		6.902	6.996	7.493	6.942	6.987	7.787	6.845	7.766	7.195	7.109	7.222	7.284	7.195	7.962	7.519	7.02	7.598	7.233	7.067	7.043	7.433	7.49	7.418	7.62	7.634	7.521	7.282	6.477	7.433	6.547	7.524	7.189	7.509	7.287	6.951	6.842	7.062	7.061	6.668
A_23_P363831		6.24	6.023	6.196	5.706	6.039	6.503	6.307	6.325	6.189	6.402	6.502	6.37	6.218	6.425	6.453	6.343	6.097	6.527	6.694	6.148	6.339	6.261	6.278	6.134	6.04	6.287	5.947	6.067	5.793	5.942	6.241	6.265	6.162	6.216	6.225	6.004	6.203	6.192	6.193
A_24_P913828		6.536	6.876	6.867	7.286	7.351	7.311	6.438	6.516	6.63	6.891	6.555	6.579	6.964	6.498	6.664	6.79	7.27	6.824	6.917	7.439	6.775	7.006	6.646	6.61	8.836	7.004	6.986	6.953	7.82	7.068	6.914	7.104	6.956	7.357	6.712	7.821	7.628	7.571	6.777
A_23_P329286		6.402	6.583	6.886	7.323	7.398	7.109	6.413	6.645	6.681	6.7	7.189	6.72	7.245	6.94	6.834	6.851	7.389	7.19	6.95	7.462	7.257	7.245	6.946	7.201	7.937	6.802	7.122	6.976	7.757	6.95	7.15	6.983	7.01	7.272	6.875	6.703	7.401	7.274	6.787
A_23_P420218		6.152	5.919	6.498	5.974	6.476	6.631	5.87	6.099	6.151	6.267	6.02	6.312	6.469	6.562	7.608	6.048	6.426	6.376	6.438	6.778	6.14	6.728	6.343	6.489	6.389	6.308	6.985	6.27	6.784	6.4	6.364	6.411	6.851	6.482	6.275	6.192	6.798	6.554	6.064
A_23_P92025		6.395	6.577	6.724	6.429	6.878	6.746	6.429	6.464	6.678	6.092	7.228	6.603	6.553	6.564	7.143	6.432	6.426	6.947	6.733	6.504	6.72	7.056	6.812	6.645	6.727	6.642	6.396	6.668	7.332	6.389	6.746	6.562	7.976	6.962	6.691	6.318	6.784	6.542	6.748
A_23_P156996		8.008	6.968	7.269	5.967	7.611	7.471	7.608	7.622	7.691	7.273	6.661	7.559	7.16	7.61	7.561	7.879	7.662	7.883	8.213	7.438	8.973	7.289	6.759	7.694	7.898	7.609	6.897	7.59	8.322	6.932	7.435	7.717	7.493	7.244	7.887	7.233	7.862	7.852	7.414
A_24_P579439		6.363	6.802	6.924	7.291	7.318	7.191	6.226	6.316	6.728	6.51	7.317	6.483	7.184	6.626	6.436	6.498	7.236	6.549	6.513	7.38	7.263	7.531	6.508	6.802	7.399	6.876	7.354	7.436	7.555	6.841	7.108	6.968	6.773	7.004	6.694	6.431	7.421	7.246	6.651
A_32_P89827		6.172	6.223	6.476	7.02	6.62	6.457	6.081	6.097	7.201	5.929	6.368	6.139	6.624	6.35	6.253	6.091	6.624	6.246	6.432	6.495	6.349	6.833	6.091	6.32	6.877	6.301	6.8	6.603	6.924	6.542	6.36	6.577	6.376	6.434	6.175	6.18	6.849	6.727	6.097
A_23_P201538		8.95	9.429	8.448	8.59	8.838	9.353	9.033	9.44	9.086	9.046	9.138	8.102	8.205	8.58	8.545	8.067	8.574	8.785	8.258	8.634	8.761	8.577	8.884	9.028	7.314	7.734	8.083	8.41	8.465	8.556	8.835	8.704	8.566	9.125	8.309	9.069	8.767	9.316	8.694
A_24_P366535		8.393	7.724	8.086	7.362	8.563	8.258	7.951	7.85	8.232	6.691	7.007	7.91	8.106	7.975	7.767	8.718	8.388	8.489	8.278	8.356	9.044	8.081	7.934	8.531	7.774	8.237	7.991	8.164	9.109	7.984	8.393	8.196	7.547	8.205	8.433	8.222	8.386	8.219	8.088
A_23_P55518		6.847	7.208	7.068	7.402	7.503	7.206	6.966	7.862	7.866	7.397	7.127	7.029	7.107	6.974	7.2	6.908	7.531	7.664	7.327	7.374	7.723	7.008	7.317	7.524	7.015	5.782	6.689	7.139	7.444	7.259	7.33	7.424	7.254	7.687	6.861	8.157	7.617	7.948	7.332
A_23_P219176		10.084	11.429	10.534	11.699	10.831	10.945	9.446	9.014	10.234	9.463	9.952	10.113	10.466	8.726	9.541	8.537	11.146	10.146	9.769	10.337	10.441	10.61	9.867	9.566	11.437	10.253	10.995	11.417	11.213	10.902	10.603	10.528	10.098	11.411	10.075	10.573	10.979	10.68	10.755
A_24_P263937		8.483	8.578	9.604	10.363	9.241	9.931	8.833	8.771	8.357	8.12	8.88	8.62	8.837	8.286	8.704	7.815	9.56	8.994	8.227	9.195	9.15	9.045	8.436	8.601	8.809	9.338	10.017	10.414	8.249	9.544	9.576	8.404	8.332	9.23	8.923	9.779	9.573	9.044	8.736
A_32_P181452		6.391	6.346	6.361	6.043	6.218	6.584	6.27	6.165	6.237	6.233	6.565	6.202	6.399	6.196	6.216	6.146	6.343	6.387	6.283	6.382	6.214	6.303	6.489	6.321	6.102	5.782	6.191	6.16	6.722	6.165	6.217	6.273	6.303	6.48	6.06	6.557	6.273	6.279	6.328
A_24_P236956		11.063	11.289	10.919	11.321	10.342	11.446	11.425	10.21	10.838	11.135	11.618	9.584	10.629	9.267	10.115	9.784	10.607	10.066	10.239	10.453	9.306	10.853	11.094	11.304	9.935	10.564	10.572	9.893	11.511	11.49	11.474	11.273	10.885	11.575	10.314	11.341	10.943	10.601	11.821
A_24_P33048		6.689	6.514	6.587	6.107	6.589	6.784	6.266	6.945	6.546	6.707	6.505	6.747	6.581	6.749	6.621	6.429	6.219	6.662	6.83	6.494	6.515	6.398	6.587	6.511	6.426	5.782	6.455	6.542	6.081	6.404	6.386	6.403	6.582	6.41	6.215	6.383	6.273	6.36	6.493
A_23_P65930		7.902	8.599	9.02	9.7	9.7	8.994	7.642	8.342	8.49	8.668	8.084	8.689	9.16	8.818	8.173	8.077	9.403	8.759	8.437	9.487	8.715	9.117	8.455	8.984	9.414	8.459	8.809	8.77	9.104	9.025	8.83	8.7	8.577	9.006	7.853	9.15	9.558	9.46	8.455
A_23_P74653		7.87	8.236	7.861	8.04	8.21	8.069	8.135	8.409	8.532	8.287	8.134	8.181	8.451	8.166	7.926	8.045	8.506	8.073	8.417	7.848	8.903	7.826	8.339	8.763	7.9	6.964	7.594	7.982	8.81	7.938	8.185	8.196	8.006	8.186	7.699	8.716	8.384	8.102	8.572
A_23_P214059		9.448	9.739	9.926	9.362	9.796	10.398	9.215	9.914	9.575	9.546	9.174	9.494	9.634	9.905	9.772	9.259	9.231	9.758	9.765	9.626	9.84	10.253	10.32	10.036	9.68	9.571	9.136	8.781	10.152	9.583	10.022	9.46	9.697	9.705	9.121	9.966	9.464	9.216	10.298
A_23_P321959		7.932	8.739	9.042	8.766	8.608	8.775	8.635	9.478	8.747	9.201	9.794	8.946	9.276	9.235	9.306	8.079	8.558	9.155	8.587	8.987	8.587	9.032	9.488	8.935	8.602	8.945	8.176	7.878	8.766	8.644	8.889	8.461	8.656	8.443	7.952	9.1	8.808	8.115	9.229
A_23_P31006		11.487	12.049	11.224	11.731	12.28	11.913	11.446	12.018	12.812	12.491	13.026	11.327	12.548	12.102	12.34	12.26	11.786	11.86	11.903	11.575	12.655	11.711	11.953	12.451	11.59	11.488	11.424	11.506	12.603	11.9	12.518	11.603	12.458	12.484	12.015	12.441	11.96	11.886	12.646
A_23_P157669		11.665	11.519	12.064	10.757	11.666	12.057	11.604	11.95	11.796	11.812	11.546	12.141	11.949	12.096	11.632	11.85	11.583	12.15	12.398	11.552	12.489	11.386	12.11	12.583	10.909	11.737	11.47	10.826	11.663	11.6	11.423	11.826	12.152	11.253	11.469	12.298	11.843	11.17	11.937
A_24_P29703		8.438	10.743	10.168	10.706	10.456	10.248	8.018	9.481	9.632	9.451	10.443	10.616	9.673	10.024	8.957	7.938	10.071	9.059	8.41	9.307	10.119	9.898	9.673	8.689	10.366	9.798	10.282	10.028	8.938	8.945	10.155	8.894	9.164	9.26	9.723	9.451	10.056	9.509	9.517
A_24_P289834		7.476	7.422	7.671	7.056	7.478	7.793	7.314	7.514	7.101	6.987	6.956	7.787	7.441	7.366	7.691	7.239	7.349	7.438	7.412	7.134	7.012	7.253	7.868	6.885	6.775	6.97	7.424	7.028	6.407	7.361	7.468	7.415	7.624	7.094	7.138	6.92	6.976	7.45	7.222
A_23_P77971		7.78	9.581	8.057	9.447	9.563	9.757	6.82	7.592	6.907	7.875	10.795	8.512	7.472	6.207	7.899	7.038	9.14	7.778	6.599	8.266	8.571	9.111	7.351	9.192	7.792	7.955	7.569	8.538	9.771	8.279	9.152	9.435	8.792	8.152	6.925	10.067	8.532	8.48	9.915
A_23_P134454		6.28	7.682	7.177	8.045	8.182	7.676	6.009	6.244	6.4	6.538	7.211	6.81	7.563	6.511	6.359	6.053	7.821	6.868	6.249	8.313	7.308	8.281	6.483	6.699	9.464	7.411	7.319	7.646	8.666	7.756	7.6	7.084	6.564	7.674	6.696	7.494	8.041	7.933	6.864
A_23_P43765		7.75	7.868	7.907	8.101	7.712	8.217	7.668	7.852	7.371	8.843	8.677	8.001	7.8	7.89	8.194	8.213	7.764	7.774	7.95	8.197	7.372	7.823	7.687	7.506	7.356	7.624	7.73	7.698	7.707	7.906	7.684	8.008	7.684	7.771	7.927	8.183	7.849	7.835	7.531
A_23_P16817		9.301	8.512	9.124	8.148	7.943	8.87	8.929	10.076	8.42	8.681	8.068	9.416	8.809	10.089	9.773	9.594	8.378	8.903	8.896	8.181	8.065	8.667	9.064	8.452	7.769	8.916	8.765	8.438	7.781	8.168	8.65	8.467	9.019	8.046	8.991	8.094	7.934	8.585	8.589
A_23_P110433		7.892	7.246	8.335	6.453	6.926	7.389	7.463	8.823	7.634	7.856	7.376	8.627	8.206	9.345	8.758	7.939	6.948	8.023	8.017	7.394	7.878	7.471	7.992	7.767	7.615	7.956	7.473	7.101	6.872	6.845	7.581	7.407	7.634	7.368	7.267	7.121	7.056	7.145	7.431
A_23_P145016		8.436	8.05	8.901	8.304	8.27	8.618	7.999	8.982	8.246	9.045	8.963	8.782	8.986	8.771	9.068	8.254	8.134	8.481	8.533	8.36	8.654	8.799	8.693	9.086	8.848	8.427	8.625	7.952	9.482	8.158	8.792	8.847	8.772	8.833	8.343	8.5	8.407	8.052	8.706
A_23_P166848		10.361	7.954	7.007	7.084	7.053	8.213	9.673	7.893	8.143	8.609	10	9.143	7.928	8.788	8.084	6.629	9.57	8.468	7.27	7.787	8.166	8.189	8.794	8.892	9.588	8.723	8.609	8.239	10.884	8.508	9.166	7.82	8.256	8.001	6.437	9.149	7.337	9.657	9.477
A_32_P112881		8.703	8.543	9.049	8.406	8.823	9.226	8.323	9.134	8.517	8.582	8.53	8.798	8.981	8.71	8.913	8.559	8.733	9.074	8.981	9.083	9.478	8.933	8.918	9.544	8.699	8.829	9.021	8.322	9.385	8.775	9.007	9.242	9.247	9.118	8.268	8.988	8.659	8.535	9.092
A_23_P96008		7.309	6.672	6.981	6.028	6.461	6.991	6.849	7.506	6.656	6.852	6.569	7.28	7.091	7.541	7.559	7.563	6.446	7.151	7.061	6.936	7.171	6.581	6.997	6.825	6.622	6.929	6.951	6.92	6.755	6.783	6.818	6.783	7.258	6.496	7.084	6.246	6.296	7.219	6.558
A_32_P155721		5.995	6.106	6.166	5.763	6.328	6.388	6.354	6.312	6.112	5.805	6.08	6.465	6.166	6.103	6.142	6.188	6.482	6.235	6.449	6.106	6.425	6.072	6.077	6.228	6.147	6.048	6.089	6.043	6.25	6.049	6.258	6.479	6.498	6.424	6.099	6.524	6.181	6.318	6.221
A_23_P97123		6.411	7.067	6.436	6.09	6.837	7.068	6.374	6.706	6.272	6.11	6.617	6.249	6.342	6.284	6.556	6.362	6.945	6.873	6.577	6.573	7.026	6.598	6.251	6.344	6.68	6.066	5.883	6.241	7.324	6.278	6.366	6.664	6.457	7.248	6.253	7.174	6.6	6.747	6.193
A_24_P195205		7.368	7.642	7.789	6.772	7.442	8.091	7.29	7.907	7.101	5.909	6.014	7.61	7.123	7.233	7.971	7.087	7.828	7.694	7.491	7.351	6.95	7.17	7.654	6.793	6.26	7.248	7.133	7.483	6.462	7.651	7.009	7.931	7.364	7.9	7.007	7.642	7.242	8.267	6.933
A_24_P914208		7.638	7.567	7.432	7.142	7.625	8.164	7.314	7.944	7.5	6.953	6.599	7.175	7.355	7.449	7.245	7.097	7.505	7.594	7.235	7.659	7.58	7.021	7.354	7.91	6.547	7.475	7.453	7.418	7.404	7.627	7.545	7.967	7.686	7.828	6.991	7.499	7.091	7.631	7.487
A_24_P925709		6.335	6.232	6.44	6.055	6.44	6.464	6.434	6.53	6.514	6.527	6.859	6.406	6.374	6.742	6.539	6.476	6.642	6.572	6.705	6.577	7.013	6.478	6.493	6.703	6.539	6.816	6.29	6.555	7.174	6.569	6.437	6.648	6.588	6.793	6.263	6.808	6.353	6.476	6.652
A_23_P83175		8.254	8.955	8.766	8.351	8.358	9.004	8.239	9.092	8.041	8.55	8.809	8.477	8.435	8.734	8.989	7.834	8.255	8.771	8.315	8.602	8.286	9.114	9.136	8.552	8.016	9.249	8.353	8.209	8.157	8.214	8.633	8.69	8.438	8.167	8.227	7.735	7.793	8.117	8.538
A_24_P322426		7.14	8.025	8.171	8.676	8.512	8.285	6.85	7.417	7.408	7	7.306	7.543	8.112	7.507	7.644	7.452	8.432	7.804	7.411	8.666	7.851	8.375	7.528	7.658	8.89	8.214	8.263	8.121	8.665	8.277	8.313	8.259	7.895	8.474	7.344	7.682	8.473	8.501	7.734
A_24_P23951		6.045	6.482	6.526	6.54	6.644	6.879	6.301	6.495	6.666	7.39	7.235	6.511	6.568	6.695	6.441	6.499	6.461	6.84	7.131	6.707	7.097	6.661	6.858	6.827	6.662	6.755	6.354	6.386	7.227	6.663	6.789	6.774	6.663	6.848	6.588	7.376	6.684	6.729	6.814
A_23_P149998		6.346	6.486	6.501	6.921	6.485	6.871	6.532	6.447	6.378	5.987	6.534	6.239	6.571	6.233	6.49	6.215	6.303	6.397	6.473	6.503	6.358	6.559	6.483	6.629	6.495	6.704	6.658	6.018	6.868	6.402	6.678	6.662	6.505	6.702	6.337	6.551	7.278	6.491	6.73
A_23_P53397		8.273	8.59	7.704	8.535	8.503	9.115	8.697	7.797	7.445	8.243	7.986	7.076	7.416	7.21	7.876	7.603	8.52	7.985	7.954	8.313	7.104	8.318	7.655	7.912	7.378	7.262	7.751	7.521	7.963	8.427	8.053	8.934	8.397	8.871	7.997	8.364	7.971	9.082	7.511
A_23_P345799		7.03	6.956	6.351	5.755	7.128	6.285	6.38	6.645	6.868	6.533	6.615	7.039	6.806	7.081	7.589	6.742	6.194	6.01	6.72	6.369	7.016	6.284	6.031	7.104	6.216	6.104	6.458	7.069	6.991	6.565	7.405	6.327	7.915	6.75	7.009	6.215	6.554	6.386	6.694
A_23_P25097		7.257	6.757	7.916	5.966	6.572	7.111	7.794	8.133	7.567	6.588	6.48	7.579	7.929	8.06	7.826	6.797	6.386	7.926	6.949	6.842	7.639	6.786	7.829	7.596	6.545	7.798	7.077	6.832	6.591	6.747	7.083	7.215	7.557	7.163	6.658	6.759	6.43	6.735	6.6
A_23_P155828		9.678	8.838	9.409	9.222	8.646	10.039	9.038	9.218	9.101	9.594	9.734	8.542	9.365	8.861	9.137	8.944	8.54	8.92	8.747	9.181	8.81	9.84	9.382	9.786	9.095	9.6	9.166	8.39	10.031	9.662	10.141	9.656	9.682	9.989	9.411	8.779	9.05	8.571	9.944
A_23_P106773		11.378	10.607	11.017	11.235	10.223	11.131	11.47	10.153	10.228	10.107	11.303	9.503	10.255	10.625	10.91	9.925	11.252	10.657	10.056	9.802	9.79	11.247	11.237	11.46	9.587	10.497	10.408	10.016	11.562	10.857	11.498	11.091	11.318	11.958	10.329	10.911	11.307	10.137	11.323
A_23_P76799		8.228	7.874	8.659	8.245	7.858	8.664	7.879	9.019	7.575	9.117	8.591	7.974	8.742	8.958	8.516	7.986	7.562	8.51	7.625	8.591	7.462	9.031	8.547	8.049	8.493	8.693	9.05	8.075	7.91	7.708	8.462	8.043	8.485	7.81	8.157	7.332	8.176	7.816	7.554
A_24_P921477		7.17	7.124	7.385	6.895	7.283	7.002	6.827	7.365	7.576	7.234	7.546	7.606	7.399	7.584	7.478	7.177	7.326	7.846	7.598	7.347	7.889	7.366	7.492	7.205	7.089	6.707	6.582	7.02	7.613	7.068	7.37	7.129	7.005	7.241	7.029	7.347	8.019	7.168	7.453
A_23_P7201		8.335	8.571	8.643	7.911	8.29	8.905	8.414	8.68	8.269	7.757	7.116	8.715	8.646	8.541	8.44	7.891	8.332	8.67	8.429	8.293	8.048	8.14	8.682	8.17	7.757	8.038	8.075	8.061	8.195	8.432	8.156	8.483	8.154	8.364	7.738	8.771	8.183	8.593	8.208
A_32_P132169		6.674	7.552	6.609	7.319	6.955	7.491	7.286	6.563	6.653	6.757	7.619	6.176	6.772	6.446	6.684	6.735	6.886	6.697	6.444	6.694	6.433	7.601	7.412	6.726	7.015	5.782	6.19	6.475	7.827	6.982	6.572	6.984	6.768	7.328	6.32	7.97	7.142	7.153	6.689
A_23_P105900		9.448	9.61	10.39	9.802	9.881	9.689	9.063	10.676	10.042	10.182	9.977	11.026	10.617	10.74	10.461	9.802	9.395	10.448	10.042	10.048	10.364	9.996	10.312	9.646	10.328	10.423	9.901	10.415	9.719	9.777	10.309	9.394	9.761	9.526	9.87	9.305	9.497	9.171	9.574
A_23_P402287		6.442	6.136	6.427	5.936	6.111	6.671	6.014	6.615	6.184	6.224	6.41	6.59	6.359	6.673	6.384	6.289	6.927	6.23	6.184	6.143	6.471	6.478	6.469	6.351	6.789	5.782	6.29	5.972	6.617	5.896	6.371	6.388	6.43	6.06	6.043	6.163	6.009	6.26	6.449
A_24_P583225		8.017	8.81	7.912	9.415	8.258	8.402	8.746	8.157	8.059	7.774	8.2	7.976	8.443	7.432	8.26	7.515	8.47	8.53	8.477	8.004	7.342	8.019	8.727	7.68	7.619	7.328	8.014	7.631	8.286	8.414	8.254	8.662	8.496	7.982	8.482	8.968	8.323	8.704	8.493
A_23_P314726		8.66	8.683	8.575	8.604	8.9	8.922	8.284	8.587	8.85	8.084	8.104	8.225	8.83	8.263	8.25	7.895	8.473	8.487	8.602	8.679	8.761	8.726	8.521	9.161	8.333	8.397	8.42	8.438	8.484	8.457	8.993	8.835	8.498	9.007	8.493	9.183	8.952	8.661	9.005
A_24_P241815		7.268	8.057	7.39	7.878	8.082	8.2	7.46	7.2	7.28	7.962	8.879	6.852	7.917	7.082	7.148	6.46	7.474	7.464	6.892	8.195	7.145	8.431	7.71	7.237	7.633	7.473	7.333	7.448	7.934	7.679	8.124	7.601	7.241	8.376	7.745	7.683	7.728	7.772	7.644
A_23_P37623		6.868	6.537	7.077	6.175	6.386	6.889	6.618	7.373	6.911	6.697	6.297	7.747	7.085	7.312	7.561	7.365	7.159	7.092	7.532	6.545	7.2	6.494	6.904	6.369	6.459	6.863	6.521	6.592	6.297	6.636	6.839	6.638	7.161	6.202	6.656	6.205	6.694	6.787	7.03
A_24_P932451		6.692	7.659	7.202	6.705	7.149	7.592	7.119	6.874	6.594	7.393	7.114	7.033	6.656	6.574	7.038	6.742	7.296	7.001	6.489	7.197	6.502	7.199	7.218	6.905	6.527	6.603	7.054	6.75	6.735	6.773	6.873	7.002	7.005	7.198	6.877	7.28	6.793	7.465	6.949
A_32_P58029		5.96	6.588	6.441	6.66	6.418	6.672	6.941	6.632	6.678	6.814	6.695	6.635	6.871	7.155	6.403	6.682	6.814	6.62	8.47	6.181	6.586	7.25	6.731	7.662	6.622	6.41	6.103	6.002	7.041	6.153	6.481	6.59	6.343	6.56	6.472	8.65	6.511	6.444	7.498
A_23_P358944		9.508	10.997	9.023	10.861	10.708	10.326	11.015	9.711	9.494	10.13	11.061	9.002	10.777	9.164	9.132	9.249	10.084	10.31	9.82	10.354	10.029	9.975	9.462	10.39	9.713	9.056	9.665	9.159	11.489	9.777	9.965	10.644	9.997	10.779	9.774	10.486	10.154	10.223	10.167
A_23_P214432		6.279	6.516	6.4	6.743	6.619	6.715	6.519	6.324	6.129	6.379	6.842	6.549	6.47	6.269	6.445	6.262	6.313	6.394	6.513	6.319	6.109	6.206	6.437	6.2	6.149	6.139	6.249	6.457	6.277	6.41	6.346	6.305	6.395	6.31	6.295	6.805	6.288	6.469	6.468
A_23_P109001		6.246	5.932	6.052	5.975	6.256	6.404	6.23	6.237	6.346	6.071	6.304	6.292	6.088	6.055	6.089	6.115	6.973	6.169	6.338	6.15	6.339	6.193	6.092	6.28	5.801	6.198	5.882	6.134	6.033	6.244	6.3	6.21	6.046	6.496	6.235	6.386	6.252	6.164	6.302
A_24_P196307		5.95	6.83	5.967	6.462	6.356	6.774	6.308	6.085	6.135	5.948	6.07	6.221	6.123	5.927	6.385	5.958	6.516	6.123	6.323	6.462	6.023	6.511	6.279	6.304	5.831	6.067	6.3	6.262	6.12	6.587	6.683	6.595	6.233	6.868	6.369	6.57	6.424	6.407	6.786
A_23_P137434		8.697	10.141	10.824	10.718	10.263	11.084	7.389	10.896	8.536	10.139	10.516	11.218	8.674	10.913	10.431	8.539	9.653	10.042	8.561	9.891	9.486	10.762	9.66	8.696	11.112	9.96	11.184	10.308	8.864	8.64	10.509	8.861	10.176	9.198	9.088	8.771	9.864	9.229	9.405
A_23_P109235		8.038	8.515	8.258	8.488	8.745	8.393	8.665	8.353	8.398	8.384	9.292	7.869	8.569	7.973	8.175	8.066	8.789	8.5	8.44	8.221	9.148	8.5	8.482	8.927	8.188	8.223	7.941	8.14	9.296	8.477	8.729	8.75	8.185	8.903	8.144	8.803	8.66	8.633	9.212
A_23_P109269		5.779	6.473	6.04	6.257	6.35	6.259	5.764	5.938	6.004	7.289	7.207	6.055	6.31	6.324	6.173	6.193	6.232	6.234	6.177	6.596	6.199	6.229	6.254	6.23	6.214	5.965	6.538	6.459	6.271	6.368	6.296	6.285	6.052	6.292	6.122	6.335	6.402	6.318	6.096
A_24_P147461		7.319	7.562	7.393	7.352	7.176	7.863	7.602	7.142	7.299	7.621	7.464	7.452	7.121	6.959	7.277	7.207	7.623	7.24	6.84	7.168	6.942	7.409	7.631	7.615	6.509	7.142	7.254	7.016	6.758	7.853	7.439	7.714	7.688	7.892	6.869	7.862	7.261	7.267	7.266
A_24_P752362		6.243	6.346	6.322	5.847	6.618	6.453	6.503	6.644	6.398	6.07	5.908	6.649	6.463	6.503	6.433	6.237	6.594	6.405	6.635	6.287	6.58	6.212	6.489	6.443	6.057	6.344	6.156	5.997	6.251	6.309	6.188	6.497	6.426	6.157	6.318	6.373	6.245	6.424	6.292
A_23_P120845		10.276	9.703	10.907	9.866	10.56	10.954	10.174	11.485	11.078	11.041	9.937	10.868	10.806	11.464	11.237	10.662	10.9	11.507	11.588	10.991	11.955	10.534	10.955	11.901	10.607	11.477	10.773	9.874	11.881	10.45	10.654	10.804	11.18	10.533	10.544	10.553	10.522	10.085	11.182
A_24_P289106		8.538	9.425	9.628	10.336	10.158	9.926	7.81	8.705	8.505	9.636	8.656	9.244	9.393	9.57	9.003	8.774	10.334	9.473	9.066	10.247	9.433	9.725	8.876	8.609	11.153	9.377	9.336	9.575	10.44	9.716	9.458	9.597	9.349	10.414	8.955	9.186	9.998	10.928	8.553
A_24_P108401		14.553	14.817	14.98	15.32	14.748	15.206	12.725	13.764	13.983	12.611	11.513	14.651	14.402	13.885	14.377	12.9	15.786	14.872	14.548	15.062	15.801	14.739	14.26	13.309	16.839	15.636	14.629	15.036	16.513	14.985	14.084	14.73	14.321	15.755	12.917	14.744	14.615	15.655	13.95
A_24_P350499		6.278	6.463	6.278	6.163	6.39	6.896	6.38	6.166	6.338	6.205	6.218	6.089	6.293	5.897	6.134	6.05	6.638	6.247	6.439	6.262	6.163	6.661	6.231	6.296	5.971	6.534	6.253	6.218	6.623	6.128	6.377	6.802	6.301	6.378	6.402	6.479	6.335	6.569	6.544
A_23_P63696		8.562	8.54	8.972	7.623	8.566	9.232	8.22	8.835	8.842	9.007	8.22	9.06	8.839	9.52	8.989	9.029	8.961	9.589	9.037	9.041	9.364	8.467	8.957	9.034	8.674	8.991	8.517	8.37	9.473	8.594	8.934	8.862	8.871	8.695	8.635	8.306	8.795	8.567	8.766
A_24_P63563		8.673	8.474	8.711	8.124	8.281	9.002	8.186	8.871	8.967	8.601	8.142	8.413	8.612	8.866	8.876	8.699	8.457	8.708	8.768	8.268	8.841	8.553	8.626	9.141	9.092	8.913	8.53	8.234	9.612	8.568	8.879	8.788	8.894	8.794	8.265	8.277	8.62	8.068	9.132
A_23_P65733		7.007	6.662	6.798	5.962	6.969	7.561	6.709	7.047	6.368	6.992	6.945	6.857	6.388	6.906	7.083	6.978	6.719	6.929	6.772	7.031	6.489	7.095	7.085	6.639	7.42	6.44	6.658	6.495	6.629	6.825	6.607	6.858	6.971	6.967	6.705	6.831	6.629	6.884	6.407
A_23_P17739		6.556	6.702	6.723	6.151	6.668	7.1	6.423	6.904	7.048	7.097	6.58	6.733	6.366	6.908	6.666	6.672	7.103	6.965	7.066	6.541	7.191	6.66	6.574	6.968	6.631	6.606	6.517	6.695	7.149	6.587	6.513	6.772	6.716	6.76	6.62	6.751	6.75	7.408	6.694
A_23_P774		10.16	11.567	11.06	11.796	11.854	11.817	9.284	10.663	10.765	9.67	9.624	11.172	11.259	10.051	11.009	11.042	11.472	11.075	11.094	12.113	9.832	10.942	10.92	10.103	9.891	10.649	11.958	11.926	9.822	11.923	11.87	11.752	11.403	11.364	10.676	11.398	11.674	12.393	10.62
A_23_P97296		9.969	9.542	10.05	9.606	9.196	10.122	9.546	10.272	10.143	10.826	10.373	10.336	10.201	10.444	10.423	10.258	9.883	10.116	10.455	9.942	10.333	9.889	10.162	10.41	9.432	9.448	9.698	9.539	10.184	10.025	10.064	9.932	10.457	9.642	9.72	9.983	9.921	9.404	10.481
A_23_P109774		7.755	6.759	7.699	7.059	6.86	7.454	6.842	8.208	7.014	7.34	7.148	7.667	7.257	8.417	7.979	7.253	6.906	7.395	7.309	7.422	7.549	7.325	7.728	7.037	7.996	7.647	7.439	7.216	7.279	7.042	7.135	6.745	7.391	7.152	6.887	6.967	7.46	7.325	7.214
A_23_P313560		9.861	10.761	10.036	10.237	10.325	10.737	10.157	10.213	10.377	9.962	10.522	10.163	10.102	10.016	10.428	10.106	10.631	9.927	10.85	10.301	10.362	10.578	10.289	10.75	9.426	9.765	9.993	9.614	10.476	9.771	10.557	10.344	10.222	10.156	9.994	11.381	10.61	10.261	11.173
A_24_P378987		8.755	8.059	8.16	8.601	8.075	8.325	8.403	7.901	8.088	7.817	8.742	7.838	8.912	7.982	8.335	7.706	8.094	8.595	8.268	7.951	8.356	9.036	8.816	8.575	8.369	8.01	7.98	7.933	9.419	8.737	8.434	8.611	8.856	8.97	7.722	8.648	8.511	8.006	8.649
A_32_P30693		6.347	6.82	6.538	7.344	7.254	7.081	6.086	6.269	6.409	7.633	7.473	6.557	6.833	6.381	6.459	6.253	6.967	6.504	6.884	7.279	6.683	7.035	6.507	6.575	7.41	5.782	6.497	6.929	7.191	6.835	6.813	6.604	6.469	7.042	6.322	6.972	7.046	7.044	6.25
A_23_P208393		6.276	6.328	6.397	6.449	6.705	6.58	6.08	6.178	6.324	5.941	6.316	6.246	6.392	6.397	6.125	6.042	6.828	6.263	5.996	6.345	6.219	6.381	6.32	6.292	6.175	5.782	6.607	6.301	6.318	6.352	6.298	6.435	6.331	6.465	6.12	6.349	6.3	6.598	6.24
A_24_P173790		6.486	7.203	7.336	9.087	7.565	7.867	6.248	6.57	6.477	6.681	7.19	6.609	7.837	6.67	6.286	6.261	7.882	6.907	6.18	8.689	6.637	7.456	6.92	7.069	7.497	5.782	8.454	7.513	7.765	8.1	7.685	7.291	7.055	7.189	6.988	7.194	8.24	7.861	6.561
A_23_P169619		7.107	7.639	6.641	8.016	7.29	7.736	7.624	6.744	6.976	6.569	7.009	6.983	7.041	6.496	6.912	6.824	7.227	6.811	7.163	7.206	6.804	7.214	7.022	7.088	6.178	6.01	7.042	6.949	6.939	7.306	7.198	7.64	7.065	7.551	7.291	7.426	7.043	7.555	7.344
A_23_P330895		6.242	6.445	6.501	6.334	6.664	6.579	6.458	6.51	6.586	6.508	6.821	6.51	6.569	6.466	6.199	6.239	6.992	6.696	6.621	6.417	6.868	6.472	6.904	6.676	6.724	6.472	6.375	6.048	7.036	6.518	6.489	6.741	6.366	6.448	6.438	6.8	6.642	6.517	6.879
A_23_P121253		9.537	9.867	10.046	9.917	9.583	9.373	11.17	10.268	9.458	10.517	11.666	9.633	10.85	10.144	10.346	9.296	9.614	10.399	9.456	10.183	9.452	10.694	10.576	9.555	9.9	10.241	9.156	9.011	10.07	8.846	10.017	9.722	9.419	9.618	9.469	9.422	9.37	9.045	9.823
A_23_P16609		7.735	7.865	8.134	8.117	8.516	8.2	7.575	8.111	8.106	8.365	7.997	8.61	8.479	8.265	8.321	8.041	8.348	8.255	8.723	8.476	8.908	8.335	7.78	8.301	8.506	8.102	7.895	7.702	8.631	8.037	8.388	8.118	8.111	8.038	8.053	8.328	8.608	8.288	8.515
A_32_P140220		6.177	6.158	6.232	6.31	6.141	6.659	6.018	6.101	6.233	6.312	6.282	6.268	6.398	6.337	6.378	6.175	6.713	6.319	6.576	6.283	6.287	6.212	6.32	6.33	6.012	6.169	6.135	6.479	6.68	6.194	6.19	6.264	6.276	6.235	6.199	6.438	6.206	6.589	6.233
A_23_P103661		9.439	10.872	10.458	11.346	10.963	10.675	9.231	9.915	10.505	10.979	11.591	10.098	10.813	9.73	9.848	9.405	10.8	10.108	10.236	10.123	10.7	10.953	10.015	10.958	10.845	10.175	10.665	10.756	11.237	10.411	10.914	10.405	10.469	10.608	10.416	11.098	11.101	10.156	11.261
A_23_P123608		8.121	8.046	8.627	7.975	7.683	8.388	8.277	9.026	7.976	9.134	9.595	8.296	8.487	8.859	8.802	7.984	7.713	8.657	8.033	8.097	7.86	8.917	9.121	8.737	7.532	8.608	8.342	7.619	7.309	7.718	8.801	8.35	8.624	7.896	7.856	7.736	7.475	7.296	8.482
A_24_P935054		6.313	6.274	6.398	6.668	6.473	6.558	6.383	6.297	6.382	6.657	6.203	6.398	6.644	6.553	6.417	6.397	6.783	6.375	6.356	6.493	6.415	6.577	6.618	6.308	6.161	6.339	6.406	6.419	6.589	6.577	6.525	6.603	6.381	6.51	6.319	6.422	6.637	6.877	6.493
A_23_P36962		9.234	9.899	9.802	9.559	9.326	10.188	9.365	10.032	9.537	10.545	9.906	9.619	9.422	9.315	9.707	8.496	9.117	9.338	9.127	9.749	8.866	9.866	10.028	10.165	8.821	9.321	9.795	8.77	8.43	9.441	10.866	10.211	9.561	9.538	9.336	9.293	9.101	9.464	10.416
A_23_P17490		7.513	7.43	7.796	6.968	7.331	7.539	6.999	8.175	7.668	6.773	7.381	7.902	8.098	8.093	7.905	7.199	7.131	7.89	7.673	7.98	7.98	7.644	7.701	7.895	7.549	7.982	7.243	6.763	8.015	7.131	8.195	7.525	7.537	7.315	7.591	7.052	7.321	6.946	8.193
A_24_P7232		6.282	7.084	7.445	8.797	7.343	7.279	6.129	6.471	6.682	6.381	6.618	6.58	7.471	6.295	6.538	6.353	7.661	6.905	6.136	8.364	6.679	7.567	6.674	6.959	7.572	6.652	8.11	7.155	7.776	8.364	7.202	7.249	6.951	7.511	7.009	6.505	8.139	7.729	6.59
A_23_P94494		7.336	7.596	7.154	7.295	7.457	7.678	7.323	7.017	6.819	6.503	7.111	6.764	7.266	6.588	6.901	6.514	7.079	6.838	6.796	7.221	7.155	7.624	7.231	7.58	7.002	7.202	7.003	7.065	8.065	7.685	7.733	7.691	7.184	7.896	7.081	7.416	7.236	7.486	7.536
A_23_P81219		10.327	10.438	10.634	9.675	10.746	11.078	10.279	11.073	10.25	11.477	11.445	10.894	10.655	11.193	11.227	10.305	10.525	11.039	10.793	10.954	10.923	10.125	10.147	10.888	10.042	10.877	9.809	10.1	10.357	10.483	10.623	10.413	10.92	10.074	10.438	10.144	10.324	10.053	10.619
A_32_P8971		8.054	9.232	8.326	8.434	9.156	9.645	8.413	9.04	7.487	9.37	7.8	8.837	7.796	8.839	8.287	8.07	9.078	8.779	9.082	9.526	8.001	8.386	8.253	8.322	8.535	7.789	8.677	9.132	8.037	8.807	7.716	9.049	8.614	9.284	7.528	9.153	7.938	8.533	7.792
A_23_P68138		6.008	5.999	6.124	6.112	6.767	6.524	6.401	6.265	6.291	6.188	6.325	6.182	6.452	6.247	6.303	6.439	6.378	6.594	6.119	6.214	6.334	6.283	6.155	6.327	6.268	6.377	6.533	6.082	6.852	6.136	6.177	6.417	6.234	6.545	6.309	6.532	6.652	7.114	6.509
A_24_P342279		7.84	8.202	7.14	8.455	7.788	8.375	8.192	7.522	7.175	8.116	7.876	7.204	6.999	6.642	7.322	7.4	7.925	7.37	7.488	7.504	6.736	7.125	7.533	7.488	6.825	6.75	7.491	7.683	7.495	8.355	7.597	8.324	7.876	8.07	7.937	8.307	7.59	8.828	7.483
A_23_P124823		8.372	8.598	9.153	8.458	8.269	9.139	8.761	9.915	8.455	9.658	9.026	9.298	9.105	9.618	9.451	8.605	8.748	9.445	8.714	8.538	8.599	8.592	9.442	8.898	7.982	8.543	8.695	8.469	8.016	8.622	8.451	8.975	9.008	8.721	8.286	8.633	8.018	8.802	8.305
A_23_P123454		6.977	7.602	7.179	6.561	7.452	7.76	7.019	6.882	7.339	7.702	7.903	6.829	7.473	7.417	7.572	7.151	7.368	7.819	7.709	7.221	7.74	7.345	7.287	7.689	7.208	7.213	6.893	6.985	8.129	7.437	7.394	7.397	7.498	7.772	6.742	7.68	7.792	7.567	7.491
A_23_P134225		6.781	7.405	6.907	7.577	7.698	7.288	6.809	6.799	6.488	7.552	7.502	6.511	6.927	6.685	6.653	6.35	7.299	6.872	6.944	7.485	7.177	7.43	6.768	7.365	7.355	6.785	6.9	6.871	7.735	7.467	7.123	7.616	7.016	7.624	6.735	7.506	6.995	7.137	6.874
A_24_P921260		8.038	7.047	8.611	7.006	7.22	7.968	7.48	9.4	7.574	8.446	8.165	8.598	8.23	9.551	9.273	8.089	7.453	8.483	7.907	8.044	8.575	8.159	8.596	8.147	8.689	8.505	7.998	7.391	8.425	6.931	8.072	7.497	8.569	7.533	7.331	6.985	7.406	7.38	8.015
A_24_P396167		7.791	8.189	8.278	8.171	9.004	8.173	7.369	8.844	8.718	7.944	7.979	7.937	8.039	7.966	8.051	7.934	9.271	9.55	8.73	8.054	10.208	8.096	8.057	9.438	6.518	8.36	6.933	8.294	9.644	7.265	8.351	8.204	8.563	8.283	8.396	9.11	8.821	9.262	8.764
A_24_P521544		7.07	7.681	7.422	7.178	7.571	8.019	7.199	7.42	7.127	7.026	6.986	7.588	7.234	7.113	7.468	7.313	7.805	7.473	7.483	7.191	7.238	7.063	7.487	7.325	6.416	7.007	7.324	7.437	6.525	7.698	7.38	7.869	7.68	7.778	7.24	7.658	7.201	7.902	7.092
A_23_P14482		9.742	8.419	9.555	7.596	8.485	9.513	9.489	10.845	8.928	9.775	7.988	9.911	9.756	11.39	10.446	9.777	8.573	9.825	9.601	9.288	9.757	8.945	9.941	10.01	8.916	9.613	9.404	8.386	8.779	8.523	8.875	9.268	9.632	9.052	8.787	8.349	8.286	8.452	8.884
A_32_P834652		6.281	6.202	6.202	6.319	6.215	6.462	6.142	6.214	6.219	8.138	6.595	5.996	6.512	6.043	6.241	6.036	6.115	6.302	6.203	5.956	6.269	7.021	6.408	6.393	6.506	6.646	6.131	6.054	7.185	5.983	6.585	6.645	6.324	6.834	6.059	6.172	6.302	6.467	6.378
A_23_P164912		6.801	6.548	7.215	8.05	7.009	7.515	6.615	7.045	6.949	7.021	6.724	7.14	7.393	6.952	7.145	6.79	7.628	7.346	7.108	7.442	7.673	7.507	6.69	7.162	7.55	7.487	7.206	6.728	7.875	7.286	7.261	7.144	7.084	7.309	6.74	6.818	7.477	7.518	6.877
A_23_P87603		6.842	6.622	6.972	6.513	7.134	7.051	6.753	7.08	7.137	7.389	7.034	6.957	6.965	7.342	7.007	7.104	7.145	7.368	7.401	7.194	7.847	7.164	7.134	7.568	7.152	7.427	7.031	6.908	7.767	6.65	7.037	7.208	7.088	7.397	7.073	7.233	7.152	7.115	7.027
A_32_P69492		6.563	6.289	6.377	5.804	6.169	6.807	6.24	6.291	6.421	6.254	6.012	6.675	6.482	6.557	6.289	6.4	6.236	6.433	6.57	6.18	6.92	6.453	6.26	6.693	8.06	6.658	6.326	6.066	6.808	5.924	6.566	6.544	6.483	6.495	6.335	6.191	6.492	6.388	6.651
A_32_P106669		7.136	6.556	6.645	6.939	6.382	7.12	6.91	7.447	6.508	6.92	7.049	6.15	6.386	7.131	6.834	6.492	5.832	6.86	6.507	7.448	6.488	6.462	6.669	6.361	6.696	6.456	6.714	6.229	6.853	6.326	6.393	7.247	6.967	6.926	6.904	6.319	6.357	6.215	6.507
A_23_P150281		7.143	7.928	7.208	7.942	8.006	7.586	7.687	6.976	7.44	6.624	7.962	6.662	7.14	6.643	6.798	6.387	7.438	7.161	6.789	7.246	7.085	8.046	7.87	7.638	7.333	7.981	7.104	7.261	8.374	7.649	8.219	8.06	7.295	8.92	7.212	7.31	7.754	7.259	7.977
A_24_P134683		8.096	8.758	8.305	8.857	9.092	8.798	8.407	8.477	8.797	8.262	8.807	7.998	8.652	8.44	8.395	8.699	8.923	8.783	8.487	8.647	9.08	8.867	8.593	9.189	8.038	8.383	8.638	8.41	9.632	8.885	9.06	9.163	8.884	9.273	8.576	8.824	8.94	8.576	9.085
A_23_P408996		7.965	8.001	8.245	7.834	7.42	8.439	8.031	8.506	7.548	7.422	7.509	7.356	7.939	8.165	8.08	7.526	7.211	7.947	7.547	7.862	7.364	8.118	8.557	8.102	7.797	7.904	8.084	7.359	8.552	8.152	8.017	8.194	8.053	7.793	7.702	7.293	7.145	7.251	8.307
A_23_P160862		9.992	9.766	10.001	10.04	9.761	10.5	10.151	10.522	10.589	11.238	10.306	10.146	9.543	10.13	10.103	10.637	10.314	9.817	10.157	9.633	10.266	9.649	10.085	10.764	9.139	9.603	10.328	9.898	9.944	10.399	10.328	10.694	10.073	9.881	10.011	9.87	9.994	10.266	10.295
A_24_P107941		10.125	11.284	10.705	11.115	10.248	11.252	10.923	10.517	10.691	10.808	10.969	10.324	11.033	10.043	10.325	9.457	10.256	10.558	10.639	10.704	9.977	10.866	10.866	11.478	10.21	10.485	10.516	9.572	11.154	10.563	10.926	11.225	10.814	10.933	10.119	11.118	10.487	10.119	11.769
A_24_P611114		6.737	7.057	6.544	5.901	6.871	7.001	6.46	6.84	7.06	7.036	6.59	6.703	6.742	6.56	6.495	6.683	7.182	6.823	7.28	6.596	6.828	6.459	6.46	7.062	6.197	5.782	6.537	6.954	6.403	6.484	6.668	6.829	6.835	6.755	6.698	7.327	7.183	7.378	6.979
A_23_P206454		6.806	6.584	7.054	6.514	6.648	7.451	6.687	7.04	7.029	7.583	7.221	6.793	7.036	7.124	6.928	7.028	6.714	6.818	7.129	6.648	7.056	6.943	7.326	7.308	6.549	6.379	6.756	6.163	7.452	6.825	7.142	6.933	7.082	6.888	6.443	7.317	6.822	6.94	7.092
A_23_P330419		6.225	6.804	6.579	7.464	6.713	6.932	6.16	6.299	6.345	6.411	6.424	6.395	6.695	6.372	6.309	6.451	6.666	6.483	6.507	6.715	6.437	6.754	6.495	6.374	6.601	5.782	6.925	6.57	6.972	6.806	6.605	6.749	6.413	7.106	6.463	6.792	6.9	6.898	6.503
A_24_P92771		13.128	14.194	14.111	14.461	13.805	14.346	13.622	13.904	14.346	12.212	11.907	13.592	14.346	12.689	13.685	12.959	13.657	13.82	13.473	13.711	13.128	14.421	14.07	14.301	13.269	14.205	13.865	13.6	13.97	14.005	14.975	14.201	14.256	14.04	13.894	13.654	14.29	13.513	14.954
A_24_P255005		6.15	6.281	6.05	6.056	6.494	6.113	6.095	6.136	6.151	5.876	5.985	6.309	6.4	6.18	6.201	6.23	6.485	6.231	6.252	6.019	6.285	6.275	6.151	6.129	6.404	6.06	6.09	5.735	6.392	6.198	6.222	6.209	6.289	6.537	6.262	6.496	6.255	6.448	6.202
A_23_P163380		10.098	10.137	10.815	10.108	9.82	10.348	9.943	10.58	9.433	10.8	11.181	9.87	10.63	10.024	10.502	9.56	10.193	9.959	9.827	10.253	9.092	10.688	10.544	10.361	9.773	9.993	9.508	9.293	9.799	10.167	10.2	9.986	9.961	10.306	9.955	10.408	10.158	9.537	10.051
A_32_P193822		8.223	8.636	8.405	8.187	8.326	8.742	8.422	8.507	8.342	8.037	8.186	8.753	8.367	8.432	8.543	7.964	8.218	8.212	8.426	8.337	7.754	8.574	8.4	8.513	7.097	8.129	8.005	7.651	7.227	8.131	8.842	8.554	8.463	8.046	8.647	8.452	8.249	8.119	8.56
A_23_P218375		6.558	6.583	7.164	6.346	6.557	6.835	6.717	7.472	6.855	6.592	6.847	7.172	7.21	7.5	7.349	6.619	6.661	7.094	6.817	6.685	7.046	6.883	7.185	6.989	6.627	7.087	6.348	6.214	6.656	6.419	6.908	6.703	6.711	6.484	6.68	6.738	6.968	6.768	7.102
A_23_P253464		6.165	5.893	6.382	5.822	6.153	6.082	5.895	6.843	6.249	5.988	6.2	6.676	6.482	7.004	6.754	6.42	6.074	6.413	6.351	6.338	6.56	6.327	6.503	6.31	6.38	6.464	6.251	6.023	6.356	6.18	6.194	6.214	6.224	6.186	6.125	6.093	6.078	6.037	6.285
A_24_P192556		6.195	6.194	6.755	6.065	6.536	6.704	6.352	6.557	6.473	6.545	6.788	6.535	6.886	6.725	6.744	6.745	6.814	6.68	6.42	6.65	6.631	6.852	6.571	6.275	6.732	6.491	6.681	6.315	7.063	6.642	6.477	6.686	6.334	6.743	6.472	6.524	7.004	6.914	6.494
A_24_P88565		7.346	7.447	7.23	7.666	7.519	7.791	7.316	7.106	7.186	7.596	7.283	7.796	7.132	7.004	7.327	7.471	7.957	7.343	7.222	7.42	7.378	7.466	7.012	7.614	6.934	7.115	7.296	7.699	7.294	7.416	7.485	7.529	7.367	7.442	7.588	7.807	7.713	7.58	7.255
A_23_P210001		6.572	6.888	6.771	6.088	6.573	6.438	6.577	6.415	6.2	6.294	7.144	6.429	6.293	6.013	6.024	6.07	6.608	6.743	6.542	6.46	6.924	6.832	6.442	6.967	7.246	6.399	6.234	6.327	6.929	6.706	6.729	6.886	6.243	6.654	6.084	6.32	6.337	6.401	6.835
A_23_P328836		6.033	6.687	6.627	5.892	7.038	6.691	6.298	6.62	6.659	6.057	6.623	6.265	6.664	6.586	6.663	6.095	6.113	6.417	6.425	6.554	6.645	7.113	6.612	6.797	6.666	6.597	6.262	5.846	6.916	6.385	6.975	6.407	6.196	6.519	6.369	6.525	6.169	6.334	7.187
A_23_P78958		8.2	7.908	8.737	6.959	7.925	8.545	8.024	8.844	8.618	7.734	6.666	7.317	8.564	9.006	8.48	8.519	8.323	8.668	7.621	8.262	9.158	7.676	7.632	7.313	8.481	7.895	7.478	7.598	9.14	7.799	8.094	7.284	8.499	7.816	8.633	7.47	8.551	7.231	8.696
A_32_P99461		8.275	8.948	8.682	9.163	8.94	8.891	8.937	8.897	8.546	9.438	10.019	9.082	9.119	8.901	9.134	9.058	9.18	9.548	9.342	8.641	9.17	8.929	8.94	8.975	8.868	8.535	8.817	8.62	9.668	8.715	8.697	8.885	9.204	8.895	8.579	9.273	9.018	8.907	9.037
A_23_P122782		9.514	9.161	10.385	9.555	10.15	10.095	9.23	10.822	10.007	10.85	10.232	10.263	10.613	10.521	10.117	9.531	9.63	10.027	10.07	10.287	10.904	10.099	10.079	11.002	10.28	10.202	10.345	9.558	10.624	9.679	10.451	10.142	10.463	9.851	9.708	9.781	9.833	8.974	10.676
A_23_P319013		6.325	5.961	6.335	6.106	5.919	5.994	6.096	6.636	6.182	6.185	6.323	6.408	6.303	6.561	6.712	6.241	6.544	6.505	6.298	6.268	6.534	6.173	6.407	6.146	6.05	6.357	5.906	5.818	6.178	6.148	6.339	6.183	6.242	6.123	6.157	5.962	6.159	6.178	6.199
A_23_P90497		8.768	9.79	9.164	9.465	9.271	9.274	9.4	8.932	8.932	8.866	10.333	7.77	9.514	8.439	9.279	8.439	9.465	8.988	8.917	9.378	8.46	9.755	9.964	8.849	8.712	8.994	8.785	8.891	9.691	9.45	9.864	9.451	9.751	10.291	9.04	9.16	9.429	9.382	9.684
A_23_P6303		12.22	12.103	12.165	11.695	11.834	12.788	12.469	12.175	12.071	12.214	12.113	11.739	11.999	11.875	11.887	11.985	11.964	12.005	12.316	11.681	12.149	11.995	12.021	12.812	11.236	11.814	11.883	11.287	12.565	11.99	12.123	12.471	12.327	12.57	11.782	12.986	11.994	11.69	12.536
A_23_P398491		7.112	6.829	7.063	6.714	6.7	7.115	6.796	6.858	6.741	5.969	6.687	7.214	6.596	6.302	6.597	6.379	6.954	7.407	7.097	6.811	7.018	6.568	6.959	7.311	6.538	6.237	6.801	6.194	6.955	6.907	7.245	6.918	6.999	7.528	6.59	7.103	6.36	6.959	7.183
A_24_P691775		10.108	10.531	10.049	11.049	11.028	10.878	9.932	9.589	10.027	10.459	11.357	9.441	10.877	9.72	10.514	9.331	10.222	10.744	10.44	11.041	9.668	11.069	11.241	10.327	10.933	10.379	10.369	10.383	11.633	10.299	11.124	11.214	10.675	10.971	10.923	10.726	10.662	10.517	11.002
A_23_P154522		5.895	6.243	6.063	5.744	6.15	6.146	6.148	6.233	6.23	6.11	6.268	6.331	6.229	6.174	6.15	6.081	6.331	6.31	6.391	6.203	6.339	6.035	6.021	6.239	5.901	5.973	6.07	6.083	5.793	6.064	6.158	6.199	6.142	6.162	6.124	6.106	6.023	6.259	6.186
A_24_P233915		6.209	6.451	6.597	6.261	6.38	6.496	6.755	6.636	6.56	6.375	6.787	6.271	6.824	6.457	6.433	6.518	6.525	6.681	6.627	6.385	6.988	6.803	6.663	6.911	6.48	6.831	6.125	6.308	7.419	6.616	6.505	6.663	6.406	6.701	6.529	6.628	6.304	6.413	6.863
A_23_P351903		6.921	7.473	7.869	6.604	7.297	7.837	7.189	8.19	7.253	8.076	7.873	7.753	7.558	8.28	8.113	7.158	7.536	7.982	7.298	7.457	7.394	7.954	8.222	7.601	7.188	8	7.026	7.054	7.024	7.223	7.482	7.518	7.282	7.406	6.828	7.522	7.141	7.599	7.156
A_32_P73217		6.778	6.43	7.081	5.868	6.491	6.985	6.71	7.163	6.512	7.695	6.61	6.399	7.04	6.997	7.095	6.595	6.044	6.619	6.607	6.597	6.5	6.909	7.177	6.816	6.52	7.495	6.572	6.318	6.578	6.46	7.147	6.545	6.569	6.418	6.47	6.297	6.402	6.205	6.976
A_24_P929449		6.393	6.459	6.437	6.928	6.29	6.955	6.415	6.346	6.408	8.407	6.351	6.653	6.224	6.203	6.357	6.335	6.614	6.435	6.79	6.994	6.319	6.368	6.505	6.319	6.095	6.596	6.608	6.297	6.901	6.439	6.417	6.635	6.447	6.817	6.257	6.518	6.272	6.881	6.578
A_23_P93046		8.005	8.936	8.61	8.658	8.739	9.487	8.021	8.351	8.164	8.888	8.493	7.87	7.946	7.961	8.146	7.692	9.235	8.358	8.304	8.1	8.16	8.3	8.479	8.365	7.679	7.955	8.669	8.461	8.409	8.263	8.378	9.167	8.392	8.914	8.03	8.561	8.529	9.15	8.429
A_24_P677471		6.566	6.58	6.672	5.764	6.223	6.451	6.748	7.138	6.868	6.206	6.127	6.653	6.665	6.896	6.923	6.631	6.293	6.715	6.574	6.475	6.666	6.41	6.648	6.532	6.014	6.569	6.572	6.209	6.358	6.233	6.799	6.735	6.764	6.431	6.46	6.042	6.326	6.483	6.349
A_23_P53623		6.003	5.858	6.355	6.321	6.144	6.244	6.156	6.316	6.599	6.089	6.318	6.105	6.359	6.477	6.476	6.271	6.543	6.604	6.757	6.294	6.653	6.549	6.353	6.272	6.353	6.374	6.309	6.347	6.839	6.138	6.338	6.576	6.557	6.453	6.235	6.323	6.274	6.26	6.435
A_23_P375147		6.676	6.741	7.367	6.509	6.756	7.134	6.467	7.733	7.24	7.052	7.06	7.089	7.147	8.14	7.634	6.739	6.377	7.161	6.875	6.899	7.126	7.4	7.206	7.442	7.278	7.135	7.091	7.087	7.132	6.412	7.32	6.877	7.065	6.926	6.74	6.207	6.436	6.268	7.24
A_23_P32125		7.538	7.459	7.816	7.499	7.957	7.696	7.685	7.862	8.146	7.353	7.481	7.751	7.824	7.73	7.745	7.952	8.13	8.072	8.085	7.746	9.211	7.84	7.644	8.151	8.404	8.085	7.52	7.706	9.355	7.322	7.908	7.953	7.759	8.242	7.505	7.859	8.083	7.965	8.125
A_24_P153568		11.4	11.112	10.801	10.255	10.2	11.592	11.431	11.03	11.072	10.597	11.406	9.671	10.716	10.872	11.255	11.006	11.078	10.694	10.082	10.589	9.934	11.322	11.126	11.05	10.051	10.849	11.002	10.544	10.539	11.207	11.304	11.286	11.197	11.134	10.633	10.764	10.793	10.522	11.364
A_23_P88971		8.887	8.823	8.63	8.626	9.074	9.16	9.121	8.51	9.207	8.971	9.483	8.266	8.714	8.447	8.548	9.357	9.265	9.236	8.933	8.758	9.569	9.058	8.805	9.203	9.01	9.087	8.757	8.514	10.191	9.092	8.835	9.046	9.214	9.54	9.193	8.952	9.217	8.893	9.011
A_23_P352469		6.64	6.989	7.138	7.764	7.632	7.366	6.848	6.958	6.91	6.437	7.11	6.922	6.982	6.882	6.836	6.974	7.425	7.215	7.198	7.277	6.826	7.58	7.083	6.943	7.36	6.92	7.404	7.298	7.401	7.156	7.166	7.315	6.917	7.292	7.015	7.037	7.644	7.485	6.96
A_23_P50807		10.358	10.503	10.838	10.252	10.905	11.315	9.672	10.934	10.987	11.595	10.476	10.839	9.704	11.358	11.082	10.843	11.032	11.501	11.135	10.896	11.541	10.649	10.898	11.657	10.32	10.387	10.555	10.557	11.453	10.642	10.45	10.953	10.53	10.614	10.526	10.383	10.769	10.793	10.503
A_24_P489399		7.406	7.323	7.446	6.969	6.997	7.37	7.393	7.456	7.342	6.242	6.054	7.62	7.207	7.142	7.191	7.695	7.551	7.419	7.602	7.087	7.351	6.73	7.095	7.104	6.08	5.782	7.175	7.402	6.713	7.59	6.965	7.667	7.382	7.033	7.417	7.34	7.067	7.561	7.122
A_23_P203103		7.433	7.978	7.469	8.295	7.705	7.901	7.422	7.602	7.742	9.308	8.683	8.066	7.467	7.531	7.597	7.607	8.224	7.668	7.71	7.957	7.225	7.432	7.593	7.754	6.605	5.782	7.829	8.19	6.603	8.427	7.638	8.082	7.807	7.732	7.4	8.223	7.781	8.404	7.514
A_24_P278156		6.385	6.262	6.381	5.849	6.42	6.248	6.208	6.568	6.361	6.645	6.27	6.764	6.434	6.488	6.672	6.479	6.251	6.36	6.718	6.265	6.349	6.241	6.425	6.255	5.925	5.782	6.113	6.435	6.115	6.286	6.365	6.367	6.278	6.001	6.339	6.414	6.266	6.205	6.369
A_32_P38989		11.637	12.686	11.468	12.94	12.742	12.595	11.7	11.155	11.821	11.735	13.126	10.198	12.328	10.172	11.574	9.715	11.704	11.37	11.528	12.294	10.323	12.938	12.037	11.988	11.62	11.535	11.004	11.37	12.639	12.251	12.771	12.354	11.501	12.873	12.083	12.138	12.442	12.121	12.699
A_24_P315862		7.291	8.184	7.788	8.618	8.776	8.152	7.048	6.821	7.156	7.564	7.345	7.323	8.049	7.109	7.051	7.067	8.101	7.234	7.272	8.549	7.836	8.258	7.126	7.623	9.187	7.244	8.141	8.276	9.11	8.188	8.382	7.654	7.477	8.33	7.324	7.721	8.458	8.366	7.405
A_32_P83776		8.501	10.311	8.657	9.068	9.61	10.294	8.689	8.588	8.329	9.537	9.656	8.281	7.995	8.272	8.581	8.151	8.884	8.418	8.304	8.725	7.766	9.033	8.891	8.516	7.623	7.314	8.21	8.553	8.165	9.204	9.016	9.121	8.393	9.301	8.491	9.719	8.503	9.109	8.388
A_24_P918808		16.598	17.926	18.142	18.039	18.016	17.681	16.681	17.76	17.7	17.854	17.805	17.494	18.271	17.901	17.625	17.009	17.7	17.681	16.979	16.681	17.901	18.271	17.592	17.879	17.901	17.941	17.76	17.394	18.535	17.433	17.879	17.478	17.643	17.312	17.433	17.719	17.854	17.13	17.901
A_24_P65507		8.684	8.743	9.266	7.902	9.013	9.309	8.416	9.254	9.419	9.62	9.245	9.504	9.327	9.709	9.401	9.631	9.28	9.565	9.397	9.093	9.94	9.125	9.185	9.814	9.079	9.122	8.81	8.447	9.545	8.392	9.063	9.093	9.115	8.842	9.174	9.306	9.467	8.776	9.403
A_24_P16036		7.835	7.478	8.356	6.695	7.632	8.183	7.901	8.56	7.957	8.51	7.702	8.578	8.014	8.801	8.513	8.539	8.014	8.55	8.12	7.926	8.708	8.309	8.199	7.997	8.198	8.714	7.856	7.523	8.315	7.442	7.821	7.589	7.926	7.739	7.715	8.299	8.156	7.667	7.988
A_24_P135427		7.316	7.579	7.484	6.78	7.393	7.657	6.863	7.403	7.342	7.288	6.857	7.612	7.22	7.748	7.704	7.008	7.19	7.308	7.737	7.198	7.148	7.05	7.159	7.584	6.485	6.821	7.122	6.975	6.6	7.237	7.502	7.239	7.337	7.005	7.28	7.587	7.31	7.313	7.396
A_23_P336513		7.63	7.659	7.01	6.706	7.543	7.796	7.542	7.495	7.402	7.481	6.901	7.437	6.994	6.816	6.933	7.246	7.851	7.161	7.662	7.479	7.428	6.979	6.793	7.481	6.505	6.838	7.131	7.238	7.061	6.94	7.14	7.571	7.284	7.179	7.622	8.12	7.542	8.12	7.242
A_32_P86456		6.733	6.391	6.317	6.658	6.618	7.091	6.431	6.421	6.276	6.928	6.55	6.57	6.573	6.395	6.319	6.331	6.826	6.57	6.424	6.625	6.687	6.351	6.209	6.46	6.22	6.155	6.518	6.035	6.865	6.478	6.464	6.758	6.444	6.719	6.301	6.845	6.366	6.699	6.281
A_23_P103631		9.421	8.679	9.691	8.312	8.775	9.155	9.258	9.806	9.228	9.424	8.485	9.781	9.518	9.863	9.416	9.156	9.112	9.553	9.473	9.128	9.952	8.608	9.095	9.745	8.89	9.174	8.957	8.284	9.115	8.294	8.791	9.188	9.126	8.457	8.723	9.271	9.015	8.505	9.019
A_23_P7087		8.984	8.856	8.888	9.149	9.085	8.938	8.352	8.403	7.687	7.683	6.939	8.674	8.172	8.241	8.186	8.602	9.091	8.319	8.826	8.913	8.008	8.223	7.877	7.828	7.831	8.079	8.883	8.977	8.088	9.235	8.149	8.993	8.748	8.76	7.974	8.894	8.515	10.044	7.768
A_23_P57036		6.617	6.594	6.309	5.841	6.851	6.654	6.275	6.364	6.512	6.296	6.993	6.594	6.562	6.719	6.52	6.648	6.375	6.403	6.489	6.771	6.917	6.575	6.434	6.858	6.313	6.35	6.565	6.841	7.379	6.4	6.819	6.356	6.415	6.661	6.883	6.368	6.22	6.054	6.55
A_23_P377267		7.19	6.654	7.775	6.45	6.915	7.509	6.583	7.562	6.717	6.769	6.938	7.098	7.098	7.457	7.696	6.828	6.861	7.002	6.639	7.063	6.978	7.734	7.171	7.251	7.858	7.481	6.996	6.723	7.412	6.731	7.418	6.591	7.015	6.643	6.88	6.425	6.759	6.775	7.083
A_23_P71908		6.257	6.746	6.567	5.894	6.497	6.642	6.375	6.868	6.383	6.478	6.811	6.741	6.641	6.806	6.846	6.699	6.479	6.608	6.693	6.432	6.792	6.394	6.551	6.604	6.345	6.468	6.366	6.497	6.455	6.465	6.712	6.543	6.541	6.401	6.624	6.573	6.225	6.661	6.636
A_23_P138435		8.006	7.5	7.915	7.725	7.468	8.336	7.618	8.447	7.493	7.824	8.051	7.185	8.236	7.988	7.879	7.065	6.741	7.137	7.379	7.943	7.469	7.945	7.898	8.134	7.977	7.613	8.267	6.962	9.013	8.017	8.257	8.148	8.35	7.978	7.134	7.41	7.503	7.192	8.571
A_32_P26103		6.211	6.361	6.343	6.316	6.468	6.345	6.31	6.252	6.294	6.649	7.645	6.17	6.45	6.361	6.354	6.165	6.2	6.619	6.12	6.395	6.209	6.657	6.911	6.48	6.244	6.476	6.255	6.179	6.687	6.251	6.566	6.415	6.085	6.873	6.255	6.439	6.518	6.682	6.66
A_32_P158253		6.093	6.494	6.567	7.157	6.896	6.775	5.945	6.2	6.116	6.08	6.343	6.282	6.497	6.177	6.029	6.181	6.701	6.319	6.122	7.243	6.381	6.838	6.192	6.272	7.513	6.474	6.768	6.635	7.151	6.693	6.628	6.505	6.281	6.659	6.206	6.462	6.83	6.967	6.29
A_24_P598406		10.991	11.096	11.129	11.249	11.045	11.737	9.9	10.673	10.327	11.473	11.204	10.213	10.625	10.552	10.827	9.747	10.329	10.833	10.645	11.148	10.316	11.101	10.836	11.08	10.795	10.516	10.59	10.301	11.75	11.621	11.334	10.943	10.919	11.633	10.323	10.45	10.929	10.695	10.883
A_24_P144163		10.78	9.307	11.157	9.383	9.923	9.678	10.114	11.649	10.706	8.199	7.483	12.062	11.094	11.123	11.29	12.024	10.746	11.143	11.963	11.023	12.049	10.066	10.331	10.432	9.924	11.06	10.229	10.532	10.827	10.633	10.358	10.291	10.792	9.748	11.403	10.128	10.28	10.543	10.075
A_24_P933400		6.219	6.633	6.332	5.877	6.349	6.743	6.392	6.353	6.325	6.412	6.28	6.457	6.331	6.329	6.581	6.295	6.184	6.298	6.587	6.349	6.285	6.464	6.282	6.499	6.14	6.406	6.281	6.443	6.531	6.238	6.559	6.608	6.42	6.695	6.315	6.485	6.12	6.367	6.458
A_23_P121657		7.109	6.808	6.296	6.08	6.959	6.299	6.291	6.265	6.266	5.896	6.323	7.02	6.405	6.827	6.726	6.277	6.045	5.876	6.575	6.364	6.477	5.896	6.044	6.746	6.051	5.92	6.409	6.983	6.637	6.311	7.082	6.22	6.519	6.194	6.698	6.128	6.44	6.086	6.585
A_23_P397978		6.319	6.361	6.284	5.825	6.394	6.704	6.274	6.462	6.456	6.41	6.422	6.387	6.337	6.311	6.155	6.355	6.542	6.539	6.614	6.363	6.554	6.424	6.278	6.297	5.978	6.431	6.244	6.221	6.278	6.112	6.459	6.568	6.375	6.438	6.464	6.671	6.329	6.825	6.457
A_23_P202334		6.008	6.123	6.202	6.629	6.199	6.542	5.886	6.033	6.159	8.406	6.184	6.212	6.342	6.156	6.306	6.171	6.313	6.172	6.342	6.442	6.084	6.139	6.174	5.963	6.063	6.174	6.193	5.871	6.572	6.527	6.419	6.403	6.159	6.217	6.109	5.951	6.178	6.378	6.363
A_23_P383601		7.562	7.204	7.413	7.061	6.734	7.492	7.31	7.956	6.642	7.357	6.875	7.61	7.102	7.838	7.904	7.214	6.611	7.604	7.112	7.037	6.863	6.892	7.701	7.042	6.452	7.047	7.616	7.134	6.641	7.156	6.973	7.41	7.785	7.167	6.911	6.305	6.149	7.061	6.677
A_24_P318073		6.153	6.421	6.6	5.753	6.507	6.481	6.373	6.664	6.487	6.25	6.526	6.685	6.696	6.802	6.743	6.506	6.32	6.81	6.682	6.346	7.233	6.441	6.649	6.772	6.517	6.654	6.482	6.23	6.927	6.227	6.485	6.49	6.424	6.4	6.447	6.394	6.535	6.55	6.494
A_23_P103720		6.879	6.652	6.743	5.672	6.551	6.976	6.933	6.792	6.444	6.487	6.156	7.114	6.69	7.331	6.847	6.792	6.792	6.542	7.102	7.041	7.477	6.226	6.276	6.746	6.455	6.398	6.815	7.136	7.12	6.51	6.445	6.856	6.73	6.387	6.52	6.509	6.735	7.187	6.752
A_23_P74526		6.79	6.677	6.907	6.064	6.727	6.781	6.758	7.324	7.069	6.831	6.88	6.73	7.154	7.434	7.23	7.211	7.215	7.487	7.302	6.73	7.472	6.973	7.032	7.023	6.884	7.116	6.468	6.737	7.267	6.634	6.903	6.753	6.898	6.878	6.975	6.77	6.897	6.821	6.936
A_23_P93613		7.195	7.193	7.54	7.489	7.161	7.5	7.766	7.521	7.62	7.093	7.761	7.143	7.571	7.23	7.619	6.963	7.45	7.445	7.422	7.453	7.503	7.997	7.156	7.768	7.736	7.542	7.043	7.32	7.618	6.927	7.886	7.498	7.37	7.433	7.419	7.141	7.363	7.354	7.552
A_23_P86943		7.812	7.978	8.011	8.254	8.572	8.542	7.554	7.937	8.341	7.231	7.999	7.415	8.076	7.593	7.769	7.273	8.089	8.043	7.988	8.372	8.844	8.412	7.844	8.659	8.28	8.119	7.677	8.178	9.241	8.205	8.903	8.53	8.116	8.962	7.874	7.755	8.163	8.217	8.395
A_23_P16683		8.483	8.323	8.516	7.976	8.621	9.002	8.51	8.762	8.675	8.777	8.584	8.281	8.665	9.099	9	8.882	9.043	8.967	8.705	8.429	8.868	8.763	8.629	9.013	8.534	8.377	8.051	8.226	9.171	8.409	8.41	8.878	8.669	8.731	8.415	8.7	8.827	8.572	8.535
A_23_P203173		11.467	10.932	11.673	10.752	11.363	11.828	10.583	12.146	12.153	11.942	11.084	11.57	11.549	12.135	11.498	11.446	11.09	11.937	12.031	11.352	12.461	11.186	11.752	12.251	10.963	11.54	11.507	10.896	11.644	11.332	11.103	11.59	12.118	11.37	11.651	10.599	11.063	11.237	11.856
A_23_P29924		6.56	5.753	6.896	5.999	6.353	6.716	6.183	7.091	6.482	6.1	6.008	6.331	6.653	7.091	6.553	6.694	5.923	6.687	6.779	6.433	6.493	6.641	6.707	6.522	6.569	6.809	6.375	6.037	6.77	6.35	6.544	6.294	6.533	6.389	6.464	5.996	6.013	6.156	6.447
A_24_P310756		6.812	6.095	6.934	5.796	6.318	6.392	6.476	7.216	6.597	6.357	6.446	6.596	6.101	7.305	6.94	6.579	6.047	6.762	6.598	6.46	6.888	6.715	7.005	6.486	6.85	7.219	6.526	6.025	7.139	6.005	6.615	6.239	6.475	6.181	6.516	5.856	6.216	6.022	6.67
A_24_P57170		7.015	6.901	6.919	7.335	6.883	7.518	6.844	6.768	6.921	7.549	7.251	7.068	6.9	6.973	6.863	7.08	7.28	7.164	7.836	7.351	6.8	6.98	6.82	6.76	6.804	5.782	7.168	7.205	7.351	7.753	6.634	8.272	6.988	7.153	7.006	7.835	7.399	7.641	6.689
A_24_P409857		9.701	9.1	9.62	8.64	8.616	9.226	8.933	10.538	9.665	9.697	9.224	9.972	9.938	10.683	10.168	9.502	8.822	9.597	9.787	9.189	9.895	9.178	9.107	9.618	8.832	8.967	9.063	9.144	9.169	9.168	9.49	9.246	9.19	8.59	9.237	9.15	9.038	8.651	10.024
A_24_P450194		7.282	7.124	7.407	7.037	7.172	7.298	7.463	7.975	7.899	7.611	7.254	7.709	7.547	6.805	7.044	7.258	7.834	7.754	8.268	7.285	8.112	7.03	7.133	7.742	7.4	6.864	6.908	6.888	7.611	6.867	7.359	7.793	7.371	7.44	7.508	7.857	7.316	7.537	8.376
A_32_P20014		5.872	5.943	6.604	7.072	6.526	6.229	6.01	6.261	6.285	6.049	6.335	6.283	6.759	6.444	6.248	6.04	6.586	6.378	6.142	7.2	6.197	6.793	6.352	6.275	6.301	5.782	6.945	6.345	6.269	6.853	6.312	6.35	6.244	6.475	6.351	6.189	7.331	6.775	6.201
A_23_P40952		8.776	9.126	9.368	9.041	9.01	9.014	8.701	9.301	9.2	9.053	10.307	8.168	9.5	9.032	9.071	7.684	8.336	8.867	8.578	9.305	8.334	9.853	9.605	9.478	8.787	8.229	8.513	8.231	9.312	8.88	9.759	9.131	8.622	9.255	8.693	8.881	8.997	8.386	9.663
A_24_P165259		9.772	9.678	10.029	9.261	9.67	10.352	8.85	9.873	9.845	9.716	9.255	10.137	9.956	10.046	9.393	9.18	9.228	9.351	10.016	9.242	10.484	9.131	9.028	10.178	9.403	9.229	9.82	9.379	10.317	9.521	9.723	9.731	9.896	9.256	9.002	9.582	9.463	9.075	10.789
A_23_P150407		9.935	11.419	11.377	11.896	12.569	11.612	8.953	9.621	9.798	8.778	8.712	10.37	11.282	9.815	9.812	9.504	11.943	10.775	10.424	11.86	11.657	11.604	9.884	9.649	13.611	11.339	11.147	11.617	12.619	11.214	11.53	10.904	10.369	11.835	9.592	11.333	11.812	12.413	10.444
A_23_P208582		7.049	6.946	7.042	6.805	7.407	7.363	6.959	6.897	7.254	6.746	7.191	6.89	7.383	6.81	6.785	6.972	7.557	7.202	7.248	7.219	7.682	7.493	6.815	7.309	7.706	7.022	6.92	7.161	7.399	6.737	7.322	7.313	7.003	7.514	7.1	7.685	7.805	7.613	7.462
A_24_P186030		6.996	6.742	6.192	5.745	6.854	6.884	6.943	6.349	7.03	6.635	6.992	6.395	7.258	7.115	7.05	6.119	6.239	7.197	6.284	6.074	6.386	6.714	6.764	6.911	6.653	6.586	6.63	6.554	6.013	6.734	6.662	6.979	7.115	6.817	6.242	6.835	6.577	6.436	7.079
A_23_P407684		6.808	7.192	6.764	6.397	7.003	7.395	6.655	6.884	7.065	7.114	7.444	6.844	6.965	6.747	6.75	6.958	7.029	7.14	7.015	6.936	7.247	6.95	6.891	7.188	6.909	6.873	6.85	7.027	7.379	6.884	7.011	6.885	6.878	7.066	7.17	7.406	7.169	7.136	7.244
A_24_P23522		6.704	6.426	7.017	6.419	6.436	7.119	6.551	7.437	6.397	7.538	6.945	7.019	6.691	7.446	7.351	6.62	6.97	6.971	6.807	6.897	6.438	6.818	7.11	6.631	6.017	6.535	6.71	6.526	6.001	6.518	6.719	6.551	6.973	6.604	6.618	6.367	6.462	6.499	6.433
A_23_P148798		7.305	7.187	7.761	7.156	7.323	7.49	6.892	8.413	7.437	8.237	7.643	8.456	7.729	8.741	8.356	7.709	7.474	8.003	7.936	7.357	8.237	7.415	7.985	8.154	7.465	7.991	7.676	7.162	6.987	7.16	7.749	7.289	7.859	7.081	7.194	7.213	7.23	6.986	7.696
A_23_P211047		9.192	8.792	9.228	8.401	8.32	9.46	8.956	10.177	8.161	10.089	10.087	8.728	9.465	9.625	9.833	8.613	7.75	8.614	8.592	8.969	7.903	9.251	9.736	8.869	9.035	9.311	9.106	7.927	8.595	8.61	9.724	8.289	9.396	8.506	8.503	7.718	8.112	7.64	9.458
A_23_P214821		6.317	6.987	6.313	6.343	6.78	6.954	6.749	6.708	6.506	6.858	6.721	6.288	6.669	6.245	6.633	6.539	6.653	6.479	6.596	6.494	6.8	6.413	6.486	6.551	6.372	6.398	6.563	6.406	7.242	6.203	6.456	6.523	6.373	6.718	6.428	6.96	6.618	6.411	6.726
A_24_P216087		8.367	8.296	8.238	8.253	8.571	8.452	8.34	8.42	8.449	8.835	8.736	8.242	8.369	8.165	7.933	7.986	8.565	8.175	8.471	8.186	9.245	8.106	8.137	9.033	8.231	7.988	8.105	8.088	9.135	8.252	8.595	8.889	8.288	8.994	7.938	9.305	8.57	8.481	8.82
A_23_P159622		6.777	8.559	8.395	9.673	9.004	8.595	6.337	6.741	7.306	7.385	7.891	7.435	8.467	7.418	6.797	6.783	8.778	7.713	6.963	9.146	7.737	8.944	7.299	7.399	9.473	8.489	8.482	8.704	9.024	8.848	8.383	8.057	7.5	8.563	7.551	7.791	9.127	8.867	7.146
A_23_P39718		7.131	6.847	7.606	6.869	6.865	7.524	6.767	7.733	7.026	7.167	7.304	6.853	7.652	7.781	7.62	6.935	6.339	7.009	6.739	7.182	6.938	7.364	7.696	7.442	7.392	7.693	7.168	6.32	7.63	7.134	7.467	6.886	7.53	6.954	6.621	6.662	6.987	6.212	7.501
A_23_P87664		7.114	7.292	7.197	7.746	7.609	7.999	6.691	7.549	7.184	7.413	7.442	7.334	7.598	7.519	7.431	7.226	7.528	7.442	7.231	8.509	7.295	7.374	7.462	7.418	7.042	6.988	7.816	7.653	7.445	7.958	7.583	7.749	7.296	7.814	7.138	7.35	7.633	7.827	7.21
A_23_P24004		9.798	10.488	9.826	9.736	10.528	9.909	11.356	10.836	8.689	10.675	12.294	8.479	12.07	10.587	10.163	8.577	7.87	10.27	8.708	10.864	8.379	10.241	10.234	10.029	9.876	9.393	10.28	8.624	10.57	9.197	9.93	9.737	9.647	9.521	9.687	7.877	8.235	8.493	9.383
A_24_P111009		7.638	8.099	7.61	7.69	7.842	8.31	7.892	7.778	7.505	7.686	7.48	7.492	7.52	7.22	7.555	7.274	7.91	7.544	7.712	7.59	7.616	7.269	7.637	7.657	6.775	6.909	7.373	7.514	7.538	7.722	7.533	8.186	7.634	8.039	7.293	8.512	7.764	8.41	7.801
A_24_P920555		7.708	8.411	7.813	9.177	8.468	8.766	7.462	7.245	6.561	9.733	8.83	7.918	7.481	7.812	8.001	8.457	8.699	8.35	7.911	8.942	7.26	7.826	7.495	6.932	8.909	7.097	8.424	8.75	8.388	9.478	7.48	8.041	8.243	8.167	7.292	8.131	8.05	10.122	6.717
A_23_P105562		6.295	7.043	6.895	7.177	7.334	7.718	6.795	7.054	6.292	6.837	8.038	6.455	6.464	5.988	6.842	6.261	7.07	6.546	6.295	6.543	6.714	7.963	6.392	7.295	6.825	7.048	6.626	6.268	8.992	6.661	7.777	6.731	6.712	7.165	6.316	7.483	6.876	7.094	7.943
A_24_P324074		9.207	10.011	9.811	9.862	9.935	9.642	9.359	9.507	9.865	6.256	6.615	9.431	10.163	8.903	9.492	9.424	10.311	10.101	9.522	9.738	9.856	10.576	10.133	9.683	9.041	10.165	9.459	9.713	10.291	10.239	10.602	10.732	9.93	10.331	9.292	10.196	10.299	10.029	10.506
A_24_P843552		7.873	6.18	8.057	6.085	6.945	6.615	7.018	8.226	6.889	6.434	6.297	7.671	8.14	7.776	8.056	6.873	7.479	7.697	7.139	7.158	7.734	7.271	7.315	6.359	6.783	7.849	7.199	6.76	6.558	7.215	6.901	7.454	6.831	6.781	6.455	6.784	7.01	7.876	6.648
A_32_P221256		7.822	8.2	7.763	8.013	7.73	8.52	7.951	7.702	7.449	5.769	6.327	6.955	7.568	7.235	7.651	6.97	7.665	7.556	7.079	7.504	7.456	7.887	7.871	7.971	7.332	7.816	7.807	7.291	8.434	8.044	7.768	8.132	7.625	7.993	7.188	7.816	7.301	7.606	8.045
A_32_P127339		6.003	6.005	6.351	7.024	6.644	6.772	5.913	5.957	6.104	5.988	6.122	5.925	6.341	5.987	6.068	6.052	5.892	6.194	5.986	6.817	6.16	6.521	6.153	6.341	6.759	6.187	6.438	6.255	6.838	6.651	6.43	6.267	6.29	6.469	6.062	6.114	6.673	6.515	6.161
A_23_P211056		7.47	7.132	7.207	6.388	7.124	7.517	7.343	7.571	7.012	7.15	6.845	7.407	6.926	7.729	7.612	7.786	7.395	7.413	7.365	7.035	7.227	7.072	7.061	7.18	6.495	7.236	7.094	6.887	6.625	6.703	7.092	7.414	7.371	6.992	7.254	6.823	6.741	7.287	7.045
A_23_P66311		6.098	6.157	6.157	6.355	6.436	6.369	6.173	6.273	6.229	7.525	6.407	6.109	6.196	6.547	6.206	6.146	6.309	6.345	6.351	6.395	6.246	6.482	6.41	6.342	5.836	6.119	6.233	6.628	6.38	6.147	6.276	6.403	6.022	6.384	6.222	6.799	6.14	6.507	6.212
A_32_P69136		6.231	6.319	6.47	6.66	6.519	6.637	6.432	6.925	6.342	7.152	6.672	6.249	6.829	6.897	6.481	6.262	6.614	6.683	6.412	6.429	6.349	7.439	7.008	7.244	7.105	7.222	6.061	6.408	7.32	6.728	6.669	7.044	6.678	7.001	5.959	7.083	6.675	6.626	6.708
A_32_P120726		6.534	6.392	6.421	5.862	6.746	6.705	6.443	6.721	6.518	6.553	6.425	6.413	6.487	6.477	6.494	6.412	6.417	6.828	6.879	6.607	7.013	6.321	6.274	6.764	6.606	6.434	6.29	6.569	7	6.227	6.534	6.715	6.635	6.627	6.452	7.023	6.467	6.6	6.552
A_23_P141044		9.294	9.023	9.483	9.484	9.575	9.838	8.832	8.846	9.143	9.272	8.954	8.759	9.203	8.995	8.668	8.792	9.421	9.469	9.251	9.51	9.988	9.888	8.657	9.433	10.751	9.67	9.007	9.432	10.35	9.14	9.293	9.149	9.187	9.664	8.741	9.145	9.445	9.396	8.95
A_24_P161959		8.142	8.08	8.318	8.153	8.166	8.515	7.85	7.796	8.226	7.545	8.109	7.486	8.029	7.522	7.719	7.662	8.217	8.563	8.121	8.398	8.44	8.519	7.92	8.03	7.929	8.516	7.737	8.098	8.618	8.323	8.689	8.441	8.404	8.683	8.209	7.808	8.157	8.109	8.338
A_24_P942017		6.481	6.416	6.468	5.878	6.606	6.902	6.418	6.677	6.547	6.953	6.71	6.715	6.648	6.846	6.838	6.738	6.421	7.046	7.399	6.395	6.796	6.643	6.796	6.837	6.302	6.482	6.542	6.527	6.785	6.476	6.587	6.651	6.726	6.929	6.672	6.382	6.492	6.574	6.724
A_23_P59470		7.919	7.668	8.477	8.65	8.187	8.228	8.203	7.228	7.556	5.776	6.008	6.588	7.63	6.752	7.659	6.484	8.281	7.904	7.317	7.695	7.177	7.464	8.239	7.096	7.464	7.396	7.732	7.014	9.069	9.049	8.328	9.082	7.398	8.612	7.76	8.168	7.821	7.93	8.809
A_23_P48807		7.078	6.47	7.162	7.261	6.875	7.294	7.089	7.611	7.229	8.141	7.355	7.677	7.191	7.541	7.54	7.253	7.166	7.54	7.311	7.042	7.13	7.084	7.303	7.229	6.623	6.147	6.969	6.835	6.648	6.987	6.826	7.348	7.07	7.059	6.89	7.427	7.069	7.632	7.006
A_24_P15965		10.109	9.115	10.007	8.727	8.836	9.059	9.074	10.595	9.014	8.659	8.054	10.123	9.622	10.676	10.602	9.389	9.244	9.773	9.697	8.992	9.599	9.076	9.388	8.702	8.38	9.001	9.254	8.999	7.84	9.379	9.135	8.95	10.009	8.179	8.941	7.847	8.399	9.494	8.711
A_24_P418637		7.922	8.239	8.325	8.132	8.359	8.658	8.807	8.93	8.998	8.912	8.376	9.005	8.174	7.907	8.102	8.538	8.75	8.386	8.723	7.953	8.316	7.497	7.802	8.5	7.065	8.047	7.75	8.199	7.303	7.686	8.169	8.411	8.33	7.766	8.413	8.915	8.383	8.707	8.727
A_24_P200583		10.44	11.432	10.984	11.462	11.073	12.091	10.55	10.651	10.41	10.969	11.711	11.223	10.397	10.174	10.645	10.002	10.943	10.737	10.406	11.21	10.017	11.017	10.874	10.438	9.98	10.839	10.87	10.558	9.82	10.971	11.37	10.859	10.691	10.849	10.792	10.978	10.649	10.961	11.156
A_32_P133767		6.908	6.638	6.589	6.267	6.596	6.642	6.49	6.554	6.519	6.318	5.853	7.132	6.659	6.68	6.648	6.505	6.453	6.196	6.686	6.817	7.156	6.045	6.155	7.217	6.315	6.119	6.351	6.564	7.006	6.537	6.621	6.9	6.561	6.265	6.766	6.689	6.452	6.77	6.785
A_24_P921103		8.055	7.888	7.932	8.029	7.711	7.687	8.121	8.111	8.279	7.426	8.56	8.182	8.293	7.535	7.822	7.669	7.764	8.47	8.459	7.25	8.35	7.491	8.205	7.588	8.182	7.959	7.601	7.849	8.631	7.797	7.896	7.901	7.936	7.602	8.12	8.021	7.809	7.727	8.76
A_32_P60223		7.448	6.281	6.653	5.873	6.163	6.9	6.647	6.951	6.543	6.626	6.408	6.792	6.779	7.028	6.496	7.027	7.054	6.555	6.897	6.358	6.704	6.317	6.324	6.918	6.432	6.144	6.527	6.251	6.539	6.617	6.567	6.49	6.724	6.223	6.625	6.672	6.429	6.384	6.931
A_23_P137715		7.215	7.1	7.366	7.845	7.797	7.674	6.789	7.428	7.317	7.036	7.312	7.397	7.748	7.183	7.319	7.2	7.958	7.41	7.619	7.894	8.271	7.693	7.178	7.564	7.748	7.254	7.425	7.004	8.154	7.632	7.57	7.568	7.561	7.751	7.336	7.403	7.818	7.561	7.699
A_23_P380928		8.671	8.842	8.957	9.203	9.005	9.282	8.789	8.749	8.896	8.526	9.082	8.916	9.225	8.809	8.998	8.697	9.701	9.268	9.215	8.92	9.546	9.816	8.975	8.951	9.607	9.145	8.39	8.923	9.96	8.684	8.898	9.375	8.851	9.21	8.895	9.48	9.771	9.941	9.139
A_23_P102816		8.341	8.84	8.981	9.077	9.231	9.154	7.751	8.055	7.221	7.169	6.734	8.228	7.826	7.872	7.939	7.768	8.704	8.186	8.285	9.124	7.34	8.21	7.893	7.314	7.7	7.598	8.742	9.097	7.541	9.156	8.062	8.87	8.288	8.763	7.318	8.417	8.062	10.152	7.421
A_23_P13899		12.431	12.616	12.366	12.464	12.559	12.876	12.497	12.298	12.475	12.24	12.968	12.178	12.771	12.086	12.13	12.669	12.817	12.552	12.5	12.675	12.728	13.245	13.032	13.318	11.488	12.978	12.416	12.279	13.089	12.787	13.108	13.082	13.298	13.115	12.545	13.126	12.882	12.557	13.144
A_32_P41574		6.111	5.886	6.211	5.855	6.038	6.178	6.088	6.353	6.181	6.457	6.151	6.363	6.282	6.539	6.361	6.223	6.052	6.161	6.331	6.334	6.329	6.158	6.165	6.469	6.18	6.186	6.121	5.87	6.392	6.202	6.178	6.17	6.103	5.806	6.142	6.259	6.238	6.162	6.222
A_23_P90752		6.596	6.186	6.363	5.871	6.585	6.482	6.459	6.556	6.531	6.402	6.458	6.428	6.569	6.518	6.356	6.528	6.953	6.674	6.726	6.691	7.277	6.66	6.327	6.87	6.658	6.416	6.354	6.46	7.714	6.427	6.548	6.649	6.519	6.624	6.369	7.025	6.474	6.596	6.711
A_24_P942354		9.801	9.365	9.595	9.777	9.243	10.042	9.448	9.45	9.45	9.314	9.504	9.363	9.904	9.314	9.526	8.983	9.454	9.512	9.752	9.489	9.606	9.712	9.476	10.017	9.786	9.707	9.552	8.925	10.8	9.699	9.659	9.926	9.678	9.933	8.916	9.52	9.807	9.198	10.452
A_23_P130418		9.445	8.732	9.735	8.494	9.004	9.195	9.606	10.016	9.289	9.61	9.584	9.866	9.877	9.989	9.943	9.362	9.142	10.054	9.586	9.595	10.232	9.456	9.687	9.465	9.369	9.755	8.86	8.996	9.701	9.054	9.368	9.196	9.166	9.068	8.859	9.272	9.151	8.721	9.396
A_23_P391164		7.074	6.779	6.786	6.018	6.628	6.911	6.899	6.92	6.951	6.364	6.494	6.938	7.02	6.791	7.11	6.726	6.748	6.775	7.1	6.711	7.382	6.842	6.484	6.924	6.996	6.953	6.331	6.807	7.125	6.636	7.161	6.749	6.782	6.639	6.858	7.572	6.648	6.778	7.228
A_23_P30547		10.61	10.402	10.399	10.748	10.724	10.823	10.549	10.72	10.46	11.059	11.307	9.698	10.936	10.053	10.367	9.813	10.281	10.331	10.2	10.694	10.663	10.695	10.372	11.285	10.123	10.148	10.214	9.642	11.854	10.8	11.149	10.993	10.796	10.735	10.401	10.254	10.359	10.005	11.282
A_32_P151594		6.532	6.177	6.832	5.778	6.333	6.439	6.523	7.729	6.414	5.874	6.433	6.699	6.968	7.775	6.94	6.674	5.813	6.685	6.638	6.463	6.804	6.63	7.29	6.488	6.857	7.327	6.22	6.306	6.756	6.169	6.622	6.202	6.529	6.228	6.485	6.089	5.821	6.035	6.526
A_24_P486659		6.074	6.323	6.679	7.096	6.853	6.94	5.983	6.654	6.236	5.989	6.24	6.238	6.745	6.492	6.45	6.4	6.839	6.385	6.077	7.207	6.278	6.953	6.653	6.593	6.729	6.266	7.184	6.549	6.452	7.257	6.48	6.771	6.508	6.817	6.426	6.22	6.697	7.233	6.114
A_23_P211899		8.234	8.336	7.855	7.744	7.642	8.682	7.651	8.08	7.426	7.68	8.291	7.279	8.392	7.7	7.711	6.75	6.587	7.76	6.95	8.028	6.672	8.389	8.986	8.349	8.279	8.081	8.477	7.004	8.553	8.223	8.932	7.829	8.502	8.127	7.319	7.135	7.077	6.933	8.332
A_23_P147383		6.614	6.727	6.853	6.813	7.182	6.54	6.608	6.614	7.101	6.565	7.375	6.756	6.971	6.913	6.736	6.626	7.338	7.508	6.899	6.509	7.786	6.939	7.226	6.987	7.074	7.149	6.657	6.658	7.981	6.641	7.007	6.848	6.692	7.131	6.814	7.049	7.004	6.91	7.248
A_23_P110492		8.441	9.041	8.783	9.073	9.16	9.235	8.349	8.924	8.668	8.751	9.005	8.953	8.692	8.945	9.216	8.973	9.414	8.937	9.418	9.015	9.59	9.366	8.789	8.929	9.335	8.8	8.681	8.5	10.058	8.65	9.23	8.947	8.6	8.874	8.6	9.231	8.95	8.906	9.609
A_23_P214766		8.442	7.836	8.186	7.846	7.898	8.7	7.884	8.689	8.002	8.944	7.807	8.218	8.538	8.957	8.5	8.355	7.88	7.995	8.813	8.605	8.878	8.178	8.307	8.599	7.873	7.918	8.411	7.596	8.467	7.85	8.319	8.455	8.496	8.21	8.055	8.661	7.824	7.789	8.302
A_32_P103131		8.429	8.162	8.469	7.931	8.024	9.082	7.774	9.125	8.195	9.206	8.581	8.607	8.328	9.242	8.869	8.4	7.96	8.247	8.349	8.607	8.9	8.653	8.767	9.106	8.57	8.563	8.667	7.63	9.02	7.868	8.483	8.356	8.888	8.628	8.008	8.035	7.943	7.718	8.596
A_24_P118946		9.807	9.971	11.108	9.431	9.646	10.608	10.369	11.821	10.27	6.779	6.678	10.656	10.605	11.223	11.307	10.06	10.301	10.717	10.1	9.951	9.491	10.239	11.012	9.867	8.947	10.232	10.08	10.126	8.367	9.595	10.038	10.59	9.925	9.715	9.694	10.103	9.745	10.249	9.223
A_23_P107116		6.215	6.536	6.251	6.784	6.323	6.262	6.253	6.365	6.642	6.095	6.547	6.057	6.37	6.429	6.249	6.026	6.078	6.512	6.194	6.076	6.339	6.19	6.343	6.607	6.426	6.425	6.15	6.422	6.999	6.097	6.199	6.349	6.341	6.039	6.03	6.357	6.098	6.248	6.394
A_23_P53198		8.496	9.034	8.991	9.334	8.908	9.12	8.668	8.045	8.527	8.288	10.244	7.305	9.029	8.086	8.437	6.939	8.239	8.676	8.055	9.112	7.281	9.791	9.41	9.241	8.696	9.427	8.484	8.196	10.19	9.036	9.83	9.06	8.715	9.832	8.898	8.42	8.792	8.306	9.478
A_32_P186741		7.133	6.614	6.776	5.801	6.725	6.955	6.664	6.793	6.478	6.648	6.58	6.767	6.501	6.663	6.706	6.584	6.685	6.967	7.016	6.851	7.145	6.622	6.492	6.736	6.878	6.462	6.371	6.499	7.533	6.512	6.686	6.861	6.896	6.68	6.599	6.495	6.1	6.633	6.766
A_23_P27472		7.231	6.919	7.306	6.671	7.462	7.539	7.259	7.557	7.587	6.782	7.311	7.026	7.466	7.836	7.001	7.511	7.559	7.434	7.782	7.597	8.347	7.306	7.177	7.779	7.173	7.41	7.288	7.277	7.83	7.039	7.594	7.651	7.642	7.414	7.467	7.477	7.37	7.45	7.687
A_24_P204604		12.56	12.481	13.253	11.701	12.944	12.802	11.349	13.287	12.869	9.791	9.225	13.024	12.966	13.496	13.323	13.118	12.871	13.298	13.5	13.09	13.6	12.942	12.776	12.753	12.064	12.636	11.932	13.107	12.737	12.383	12.826	12.783	12.776	12.617	12.936	12.004	12.735	12.671	12.701
A_23_P60069		8.026	7.879	9.22	8.243	8.392	8.183	8.422	9.772	8.844	8.478	8.907	8.701	9.02	9.445	9.102	8.054	8.446	9.295	8.571	8.789	9.182	9.033	9.034	8.859	8.633	8.705	8.077	8.123	8.469	8.03	8.823	8.672	8.312	8.311	8.238	8.167	8.321	8.118	8.549
A_23_P41948		5.943	6.425	6.572	7.064	6.62	6.896	6.342	6.631	6.519	6.606	6.448	6.686	6.636	6.734	6.682	6.423	6.882	6.713	6.531	7.093	6.461	6.554	6.51	6.605	6.244	6.26	6.857	7.091	6.149	6.825	6.661	6.837	6.796	6.537	6.462	6.501	6.831	6.947	6.221
A_23_P216920		7.885	7.934	7.742	8.163	7.777	8.313	8.037	7.248	7.778	7.85	7.563	7.298	7.687	7.492	7.4	7.522	7.791	7.639	7.579	7.907	7.479	7.731	8.186	7.868	7.402	7.787	8.08	7.377	8.205	8.595	7.996	7.946	8.365	8.104	7.743	7.703	7.668	8.049	7.656
A_32_P223777		6.503	6.518	6.43	5.942	6.103	6.909	6.411	6.9	6.446	6.568	6.306	6.58	6.037	6.844	6.68	6.594	6.679	6.443	7.067	6.664	6.659	6.704	6.313	6.679	6.017	6.638	6.399	6.5	6.923	6.369	6.458	6.58	6.354	6.292	6.728	6.352	6.729	6.575	6.897
A_32_P200773		8.084	7.839	8.204	6.871	7.932	8.323	7.875	8.365	8.001	8.155	6.999	8.256	7.751	8.025	7.765	7.068	7.376	8.043	8.29	8.387	7.316	7.361	7.778	8.102	6.716	6.213	7.306	7.57	6.173	7.083	7.313	7.72	7.7	7.77	7.587	8.15	8.058	7.884	8.073
A_23_P99172		7.121	6.476	6.9	6.581	6.429	6.687	6.634	7.306	6.902	6.943	6.953	6.854	7.253	7.462	7.162	6.879	6.511	6.866	6.841	7.329	6.972	7.274	6.894	7.161	7.054	6.445	6.92	6.17	6.842	6.774	6.779	6.88	6.773	6.783	6.662	6.581	6.763	6.613	6.786
A_23_P64217		8.517	8.512	8.417	7.513	8.611	8.893	7.994	8.919	8.813	9.003	8.055	8.749	8.379	8.566	8.568	8.487	8.8	8.985	9.375	8.346	9.433	8.312	7.842	9.018	8.283	7.331	8.129	8.002	8.565	7.993	8.126	8.606	8.281	8.196	8.47	8.851	8.716	8.496	9.047
A_23_P206441		6.275	6.885	6.16	6.545	6.288	6.356	6.506	6.556	6.592	6.287	6.892	6.061	6.732	6.227	6.45	6.163	6.137	6.73	6.364	6.31	6.613	6.549	6.383	6.89	6.422	5.782	6.059	6.357	7.583	6.415	6.362	6.547	6.4	6.511	6.309	6.433	6.696	6.538	6.934
A_23_P48997		10.75	10.953	10.688	11.207	10.852	11.32	10.67	10.948	11.564	11.827	12.037	10.765	11.171	10.775	11.204	10.673	11.199	11.156	11.309	10.667	11.181	11.131	11.39	11.722	10.496	10.755	10.642	10.18	11.587	11.143	11.115	11.6	11.437	11.267	10.491	11.917	11.292	11.129	11.686
A_23_P256773		8.339	8.363	8.624	8.925	8.858	8.796	7.864	8.34	8.939	8.58	8.492	8.764	8.844	8.524	8.336	8.147	8.849	8.731	8.936	9.183	9.506	8.644	8.322	9.066	9.09	8.367	8.546	8.388	9.22	8.611	8.738	8.528	8.423	8.703	8.006	8.729	9.115	8.736	8.908
A_24_P46484		6.758	7.507	6.986	6.835	7.243	7.319	6.76	6.866	7.867	6.675	6.438	6.594	6.731	6.658	6.866	6.266	7.608	6.924	6.893	7.395	6.646	6.665	7.063	7.034	6.225	5.782	6.608	8.048	6.478	7.123	7.222	7.415	6.646	7.334	6.496	7.278	6.736	7.667	7.263
A_24_P42527		6.415	6.436	6.71	5.848	6.769	6.896	6.157	6.98	6.486	6.656	7.025	6.416	6.715	6.772	6.795	6.352	7.133	6.659	6.525	6.233	6.509	6.769	6.684	6.776	6.042	5.956	6.578	6.029	6.25	6.334	6.828	6.561	6.393	6.237	6.389	6.286	6.356	6.178	6.769
A_24_P387869		7.167	6.825	7.359	5.926	6.308	7.509	6.752	7.205	6.586	7.051	6.765	7.127	6.829	7.398	7.581	7.038	7.525	7.084	7.074	6.458	6.375	7.143	7.347	6.684	6.57	6.581	6.824	6.61	6.181	6.907	6.809	6.808	7.108	6.746	6.723	6.726	6.294	6.634	6.856
A_32_P12820		11.014	10.448	10.886	9.865	10.107	11.244	10.429	11.108	10.817	10.549	10.364	10.882	10.526	11.119	10.999	10.806	9.996	10.618	10.935	10.501	10.837	10.851	10.42	11.18	10.07	10.869	10.597	9.728	11.063	10.128	10.803	10.464	11.159	10.339	10.585	10.383	10.355	9.911	11.547
A_23_P355385		8.742	8.935	9.269	8.544	9.083	9.849	8.218	9.488	8.675	9.924	9.477	9.468	9.148	9.274	9.504	8.857	8.763	9.147	9.166	9.497	9.309	9.274	9.146	9.494	8.932	9.025	9.171	8.228	9.104	9.138	9.34	9.204	9.474	9.093	8.724	8.986	8.893	8.668	9.249
A_24_P32715		10.208	12.272	12.054	12.285	12.294	11.679	10.404	11.09	11.859	7.099	7.717	11.257	12.41	10.843	11.068	10.452	11.621	11.681	11.015	12.118	11.047	12.846	11.711	11.112	11.327	12.07	11.271	12.135	11.062	11.66	12.222	11.585	11.086	11.993	11.732	11.782	12.527	11.416	12.244
A_24_P281443		6.091	6.115	6.147	5.878	6.436	6.114	5.869	6.194	6.202	6.357	6.208	6.17	6.285	6.15	6.162	6.299	6.687	6.248	6.328	6.272	6.308	6.131	6.189	6.325	6.055	6.183	5.919	6.089	6.367	6.262	6.227	6.302	6.111	6.195	6.313	6.819	6.38	6.38	6.286
A_23_P133315		7.684	7.634	8.242	7.132	7.631	8.201	7.388	8.635	7.872	9.051	8.344	8.595	8.342	8.906	8.574	7.97	7.745	8.421	8.519	8.022	8.897	8.128	8.109	8.297	8.033	8.158	7.783	7.45	7.968	7.195	7.9	7.642	7.85	7.594	7.578	8.362	7.754	7.707	8.058
A_24_P358305		7.003	8.156	7.393	7.868	7.468	8.529	7.087	7.257	7.044	6.071	6.203	7.64	6.972	6.888	7.224	6.708	7.552	7.289	7.045	7.056	6.86	7.272	7.233	7.128	6.165	6.843	7.153	7.496	6.673	7.659	7.066	7.719	7.026	7.344	6.672	7.974	7.014	8.111	7.137
A_24_P178415		10.173	9.716	11.209	9.448	10.33	10.172	10.235	11.787	10.898	11.255	10.396	11.289	11.198	11.65	11.819	10.815	10.873	11.678	11.083	10.634	11.43	10.87	11.044	10.883	10.139	10.855	9.844	9.832	9.977	9.587	10.591	10.591	10.491	9.959	10.537	10.9	10.601	10.536	10.223
A_23_P142125		6.645	9.118	8.224	9.381	9.439	8.492	6.228	6.751	7.515	8.493	9.543	7.911	8.784	7.435	7.115	6.668	9.003	7.988	7.217	9.616	8.129	9.383	7.25	7.351	10.119	8.188	8.651	9.4	9.467	9.262	9.065	8.543	8.066	9.004	7.731	8.391	9.549	9.26	7.912
A_23_P119023		7.008	7.163	7.312	6.334	6.989	7.573	6.748	7.9	6.529	7.068	6.784	7.253	6.889	7.617	7.698	6.966	6.889	7.431	7.346	7.177	6.747	6.996	7.277	6.799	6.517	6.446	7.027	6.991	6.471	6.767	6.817	7.064	8.269	6.988	6.611	7.218	6.71	7.143	6.645
A_23_P21346		6.451	6.492	6.769	6.422	6.524	6.362	6.707	6.727	6.667	6.29	6.675	6.473	6.649	6.54	6.666	6.546	6.459	6.671	6.895	6.154	6.7	6.782	6.716	6.749	6.124	6.443	6.435	6.196	6.921	6.517	6.695	6.736	6.713	6.569	6.589	6.648	6.359	6.777	6.899
A_23_P118313		10.709	11.581	12.926	12.454	11.88	12.369	10.17	12.604	11.016	12.139	12.324	13.108	11.695	13.01	12.022	10.283	11.822	11.991	11.199	11.777	12.004	12.074	12.253	11.709	12.629	11.431	13.289	12.139	11.364	11.558	11.874	11.416	12.229	11.132	11.028	11.282	11.461	10.704	11.68
A_23_P211748		7.188	6.537	7.078	5.763	6.482	6.759	6.724	7.504	6.581	7.396	7.015	6.882	6.981	7.653	7.128	6.901	5.967	6.829	6.671	6.842	6.998	6.727	7.04	6.83	6.804	7.25	6.838	5.919	6.926	6.651	6.789	6.433	7.1	6.416	6.775	6.141	6.119	6.107	6.589
A_32_P148122		8.693	10.697	10.729	11.858	12.886	11.11	10.448	8.393	9.273	7.878	7.434	10.021	10.727	9.107	9.244	8.219	11.264	8.903	9.33	11.64	11.59	11.518	8.745	10.398	14.233	11.584	10.71	11.368	13.388	10.183	11.709	9.883	9.184	11.281	9.523	9.461	11.511	11.351	10.04
A_32_P231810		6.014	6.889	6.56	7.79	7.091	6.795	5.764	6.084	6.272	5.779	6.031	6.263	6.888	6.03	5.985	5.911	6.896	6.238	6.071	7.385	6.431	6.961	6.206	6.237	7.225	6.464	6.86	6.815	6.97	6.842	6.623	6.445	6.075	6.623	6.303	6.285	7.158	6.79	6.378
A_23_P212626		6.238	5.921	6.269	6.257	6.477	6.386	6.415	6.207	6.614	6.651	6.567	6.557	6.556	6.33	6.325	6.392	6.783	6.624	6.707	6.721	6.49	6.498	6.221	6.313	6.293	6.47	6.433	6.187	6.546	6.121	6.456	6.769	6.023	6.275	6.27	6.34	6.635	6.667	6.422
A_32_P172002		8.783	8.259	8.655	9.682	9.163	8.439	8.951	8.195	8.342	6.259	7.339	8.805	8.906	7.168	8.227	8.88	9.925	8.19	9.243	7.632	9.574	8.941	8.301	7.906	10.321	8.032	9.432	8.228	10.226	8.815	8.427	8.336	8.927	9.547	7.406	9.39	9.282	9.934	9.266
A_23_P323227		9.755	10.342	10.145	10.227	10.593	10.257	9.797	10.09	10.331	10.064	11.13	9.908	10.435	10.107	9.969	9.932	10.503	10.437	10.272	10.207	10.896	10.377	10.575	10.991	9.648	10.257	10.005	10.101	10.861	10.025	10.649	10.522	10.259	10.697	10.316	10.497	10.321	10.15	10.845
A_23_P207905		7.429	9.234	8.46	9.647	9.294	8.433	8.956	8.201	8.595	7.585	9.996	7.446	9.334	7.69	8.295	6.838	8.875	8.906	8.325	9.345	8.412	9.885	8.595	8.645	8.53	8.308	7.851	8.543	9.654	8.331	9.336	9.288	8.101	9.478	8.95	8.519	8.895	8.55	9.371
A_23_P252748		7.602	6.669	7.587	6.458	7.036	7.309	7.337	8.102	7.052	7.709	7.124	7.6	7.426	8.08	7.895	7.342	7.354	7.814	7.346	7.474	7.708	7.352	7.308	7.354	7.051	7.275	7.287	6.778	7.05	6.856	7.143	7.228	7.349	6.931	7.205	6.541	6.494	7.276	6.856
A_23_P171258		7.766	7.488	7.677	6.754	7.336	7.866	7.721	8.268	7.552	7.674	7.247	7.605	7.487	7.968	7.953	7.592	7.435	7.923	7.661	7.552	7.714	7.337	7.479	7.944	7.08	7.523	7.507	7.263	7.296	7.349	7.699	7.844	7.737	7.456	7.202	7.348	6.988	7.642	7.32
A_23_P26476		6.444	6.481	6.483	6.839	6.912	6.88	6.433	6.475	6.533	6.974	6.682	6.518	6.696	6.528	6.61	6.69	7.074	6.652	6.617	7.132	7.122	6.771	6.673	7.014	6.55	6.731	6.76	6.624	7.631	6.94	6.681	6.879	6.86	6.82	6.541	6.785	6.898	7.022	6.692
A_23_P406330		11.035	10.501	10.539	11.741	10.653	11.032	10.127	10.298	9.984	10.333	11.922	9.136	10.214	9.234	9.941	9.162	10.309	9.755	10.151	10.612	9.967	10.967	9.573	11.499	9.986	10.125	10.225	9.934	11.812	11.093	11.243	11.137	10.413	10.76	10.331	10.187	10.689	10.997	11.537
A_23_P97442		8.361	8.172	8.273	7.894	8.544	8.578	8.058	7.949	8.322	8.486	8.613	7.717	8.306	8.148	8.291	8	8.528	8.722	8.738	8.389	8.712	8.763	8.143	8.742	8.157	8.695	7.818	7.805	8.919	8.163	8.485	8.544	8.351	8.758	8.203	8.213	8.399	8.528	8.473
A_23_P142335		6.095	7.099	7.397	8.846	7.701	7.752	6.07	6.637	6.461	5.98	6.384	6.659	7.559	6.263	6.306	6.144	7.717	6.717	6.253	8.275	6.943	7.699	6.538	7.092	8.184	6.947	7.559	7.084	8.247	7.792	7.637	7.221	7.186	7.648	6.671	6.319	8.043	7.66	6.599
A_24_P81841		8.539	8.153	9.271	7.951	8.28	9.191	8.341	9.63	8.167	8.709	8.391	8.548	8.737	9.468	9.09	8.567	7.997	8.546	8.787	8.538	8.558	8.93	8.831	8.624	8.556	8.893	8.342	8.181	8.716	8.547	8.741	8.452	8.776	8.496	8.267	7.798	7.851	8.431	8.852
A_23_P413051		6.408	6.308	6.201	6.486	6.254	6.599	5.981	6.063	6.119	6.189	5.922	6.321	6.114	6.417	6.221	6.072	6.113	6.151	6.549	6.327	6.428	6.227	6.144	6.105	6.605	6.165	6.174	6.551	6.907	6.299	6.213	6.208	6.392	6.333	6.091	6.392	6.327	6.514	6.196
A_32_P128781		10.341	8.721	11.704	8.067	8.745	9.326	10.802	13.547	10.559	10.531	8.814	11.623	11.862	13.515	12.993	11.738	10.269	11.752	10.476	9.7	11.587	10.317	12.031	9.851	10.913	11.554	9.834	10.639	9.128	8.884	10.06	9.798	9.805	9.387	10.155	9.117	9.163	9.835	8.83
A_23_P31041		7.921	8.666	8.008	9.059	8.649	8.535	8.895	7.892	8.182	7.335	9.067	7.528	8.375	7.59	7.945	7.674	8.42	8.37	8.073	8.251	8.314	8.564	8.84	8.291	8.083	7.99	7.407	7.876	8.893	8.742	8.387	8.577	8.015	8.521	8.603	8.113	8.362	8.303	8.593
A_23_P157879		15.381	14.647	14.442	14.321	13.562	15.183	15.755	14.406	14.917	14.917	16.868	12.944	14.471	14.073	13.682	15.114	14.442	14.421	13.371	13.9	13.761	14.249	15.269	15.786	13.63	14.283	14.589	13.201	15.148	14.585	14.726	15.121	15.46	14.862	14.735	14.362	14.171	13.796	15.127
A_32_P227845		7.753	8.208	8.082	8.171	8.161	8.592	8.187	8.67	8.62	8.404	8.201	8.34	8.076	8.002	8.285	8.604	8.736	8.715	8.79	8.033	8.372	7.921	8.278	8.359	7.557	7.677	7.817	8.155	8.002	8.135	8.294	8.823	8.392	8.2	8.472	8.176	8.205	8.787	8.304
A_24_P307195		7.133	7.029	7.364	6.82	7.123	7.541	6.845	7.734	7.319	6.911	7.079	7.043	6.762	7.682	7.827	7.166	6.982	7.629	7.408	7.488	7.258	7.232	7.277	7.191	7.054	7.033	7.38	6.715	7.005	6.863	7.151	7.236	7.221	7.217	7.202	6.777	7.109	6.953	7.143
A_23_P100315		7.077	6.909	6.793	6.753	7.029	7.116	7.13	7.194	7.413	7.172	7.448	7.309	7.532	6.989	7.109	6.869	7.653	7.284	7.4	7.072	8.004	7.368	6.992	7.444	7.56	7.063	6.912	6.496	8.03	7.133	7.391	7.587	7.041	7.364	7.074	7.486	7.285	7.16	7.488
A_23_P254801		6.198	5.974	6.243	6.14	6.264	5.987	6.36	6.37	6.515	6.401	6.138	6.61	6.254	6.25	6.194	6.29	6.213	6.295	6.361	6.157	6.794	5.928	6.255	6.365	6.133	5.782	6.031	6.357	6.311	5.921	6.072	6.328	6.117	6.045	6.423	6.243	6.184	6.508	6.538
A_32_P197333		7.302	8.045	6.92	8.491	7.5	8.127	7.618	7.426	6.876	7.645	8.058	6.678	7.097	6.822	7.436	6.67	7.008	7.298	7.273	7.184	6.661	7.853	6.948	6.759	7.329	5.782	6.334	7.104	7.726	6.947	6.837	7.517	7.087	7.931	7.099	7.558	7.215	8.047	7.15
A_23_P306507		6.368	6.847	7.066	6.079	6.541	6.37	6.317	6.7	6.668	6.42	6.864	6.652	6.509	6.51	6.891	6.608	6.38	6.678	6.632	6.34	6.776	6.842	6.741	6.871	6.168	5.782	6.7	6.715	6.159	6.293	6.858	6.686	6.618	6.234	6.513	6.47	6.447	6.371	7.23
A_32_P189093		7.324	6.495	7.353	6.609	6.829	7.329	7.103	7.517	6.81	6.501	6.645	6.773	6.738	7.231	6.792	6.653	6.616	7.244	6.936	7.077	7.198	6.774	7.108	6.694	6.85	5.782	6.681	6.895	7.545	6.565	6.551	7.021	6.736	7.059	6.813	7.113	6.668	6.694	6.568
A_23_P92569		6.356	6.072	6.196	5.69	6.037	6.387	6.267	6.37	6.255	6.091	6.052	6.465	6.268	6.274	6.378	6.566	6.029	6.1	6.463	5.815	6.425	6.061	6.152	6.333	5.967	5.782	6.2	6.246	6.369	5.873	6.182	6.337	6.243	6.114	6.21	6.359	5.817	6.04	6.785
A_32_P162520		8.387	8.494	8.662	9.613	9.315	8.871	7.975	8.412	7.816	8.424	7.826	8.952	9.366	8.488	9.449	8.121	9.702	9.354	8.884	9.073	8.468	9.07	8.314	7.279	8.927	7.705	8.417	8.765	8.525	9.53	8.481	8.21	8.482	9.067	7.677	9.229	9.264	10.059	7.899
A_24_P128563		7.731	8.141	7.485	8.147	8.246	8.127	7.378	7.48	7.858	7.515	7.97	7.562	7.901	7.153	7.485	7.284	8.382	7.72	7.957	8.271	8.498	8.08	7.31	8.031	8.223	7.53	7.946	7.676	8.576	8.22	8.179	7.881	7.695	8.486	7.78	8.711	8.518	8.359	7.938
A_23_P84070		6.66	6.36	7.282	6.061	6.268	6.654	6.83	8.197	6.858	7.74	7.131	7.34	7.519	8.208	7.788	6.556	6.23	7.316	6.535	6.707	6.954	6.695	7.495	6.842	6.555	6.913	6.748	6.557	6.03	6.142	6.728	6.807	6.87	6.341	6.405	6.404	6.486	6.622	6.319
A_23_P501276		8.375	10.319	7.585	10.052	7.966	7.569	7.248	7.375	9.115	9.263	10.099	7.612	7.529	8.414	6.997	7.532	7.6	9.845	7.431	8.892	9.909	9.777	8.592	7.383	10.438	7.324	11.286	11.045	7.673	7.23	9.381	8.287	10.182	9.795	7.363	8.619	9.89	7.458	7.631
A_23_P385246		6.397	6.399	6.714	5.911	6.504	7.002	6.331	6.941	6.425	6.578	6.756	6.628	6.659	6.805	6.761	6.501	5.982	6.694	6.315	6.534	6.786	6.659	6.695	6.74	6.559	6.597	6.39	6.049	6.633	6.335	6.618	6.416	6.698	6.657	6.516	6.296	6.362	6.247	6.69
A_23_P250347		6.966	6.565	6.983	5.785	6.69	6.683	6.446	7.307	6.91	7.303	6.329	7.807	6.865	7.594	7.355	7.304	6.891	7.173	7.735	6.951	7.518	6.447	6.457	6.84	6.334	6.643	6.878	7.046	6.501	6.612	6.685	7.111	6.811	6.532	7.116	6.574	6.784	6.988	6.895
A_23_P6589		6.983	6.263	6.705	6.305	6.676	6.892	6.669	6.789	6.753	6.548	6.978	6.596	6.765	6.88	6.668	6.658	6.189	6.715	7.19	6.617	7.528	6.611	6.842	6.967	6.725	6.805	6.784	6.166	7.264	6.48	6.728	6.636	6.806	6.808	6.855	6.957	6.591	6.464	6.866
A_23_P146908		8.083	7.885	8.615	7.448	8.018	8.456	8.567	8.84	8.35	8.948	8.403	9.048	8.793	8.897	8.841	8.74	8.681	9.009	8.596	8.011	8.852	8.252	8.317	8.551	8.035	8.819	8.108	8.035	8.094	7.771	7.873	8.371	8.356	7.946	7.971	8.789	8.299	8.58	8.063
A_24_P56363		6.086	6.205	6.193	5.86	6.327	6.06	6.182	6.411	6.321	6.106	6.321	6.329	6.391	6.277	6.21	6.134	6.22	6.107	6.237	6.421	6.805	6.352	6.219	6.314	6.541	6.386	6.26	5.735	6.624	6.077	6.378	6.327	6.022	6.229	6.004	6.401	6.223	6.253	6.407
A_32_P229746		9.642	9.095	9.769	9.375	9.208	9.982	8.796	10.537	8.941	10.217	10.073	9.556	10.218	10.32	10.057	9.059	8.221	9.579	9.461	10.031	9.327	9.395	9.857	9.712	9.39	9.362	9.935	8.643	9.808	9.494	10.003	9.548	9.791	9.277	9.146	8.817	9.005	8.619	9.995
A_24_P606239		6.765	6.411	6.377	6.367	6.289	6.696	6.17	6.565	6.31	6.659	6.166	6.57	6.572	6.675	6.63	6.362	6.234	6.869	7.023	6.481	6.889	6.445	6.447	6.828	6.53	6.309	6.353	6.54	6.748	6.419	6.385	6.457	6.7	6.381	6.284	6.507	6.259	6.231	6.204
A_24_P145107		6.158	6.208	6.171	5.672	6.097	6.474	6.276	6.209	6.221	5.945	5.972	6.367	6.358	6.088	6.22	6.355	6.228	6.286	6.471	5.86	6.7	6.175	6.017	6.084	5.927	6.316	6.057	6.336	6.979	6.193	6.06	6.117	6.175	5.959	6.227	6.287	6.352	6.277	6.308
A_24_P632230		8.65	8.957	9.022	9.132	9.051	9.033	8.667	8.431	8.567	5.87	6.4	8.229	9.3	8.206	8.044	8.335	9.566	8.845	8.135	8.941	9.074	9.752	9.181	8.425	8.412	9.604	8.49	8.671	9.568	9.19	9.263	9.347	8.913	9.266	8.199	9.033	9.356	9.278	9.088
A_23_P213199		7.764	7.555	8.348	7.083	7.521	8.06	7.181	9.192	7.455	7.785	7.346	7.856	8.178	9.364	8.778	7.55	6.678	8.38	7.633	7.884	7.861	8.191	8.637	8.114	7.461	7.932	7.832	7.401	6.864	7.055	8.026	7.359	8.112	7.354	7.093	6.835	6.721	6.711	7.391
A_23_P24870		10.491	10.691	11.056	10.528	10.646	11.352	10.464	11.223	10.323	11.529	10.76	10.549	10.471	10.94	10.252	10.053	10.522	10.82	10.778	10.665	10.88	10.7	10.912	11.5	10.242	10.298	10.895	10.019	10.751	10.599	10.986	11.074	11.274	10.73	9.893	10.732	10.149	10.612	10.999
A_23_P26674		10.27	10.521	10.665	10.903	10.217	11.137	9.665	10.891	10.218	10.371	11.253	10.349	10.395	11.237	10.878	9.843	10.923	10.123	9.973	10.145	10.427	11.402	10.459	10.943	11.012	10.092	11.241	9.624	11.368	10.095	10.84	10.244	11.08	10.112	10.179	9.336	10.291	9.681	11.101
A_23_P162874		10.357	9.334	10.696	8.59	9.586	10.322	10.933	12.422	10.045	11.953	9.142	11.006	10.467	12.015	11.445	10.295	9.674	11.062	9.775	10.236	9.859	9.647	11.243	10.209	8.299	9.697	10.506	9.562	7.686	9.035	9.554	10.836	10.539	9.465	9.741	9.403	8.57	10.22	8.292
A_24_P343377		9.516	8.989	10.126	9.212	9.61	10.006	9.46	10.637	9.435	9.684	9.235	10.403	9.698	10.676	10.616	9.743	10.356	10.781	9.788	9.875	10.411	9.908	10.197	9.978	9.823	9.918	9.435	9.421	10.156	9.773	9.32	9.663	9.894	9.749	9.096	9.635	9.467	9.452	9.072
A_32_P27535		9.078	10.517	10.617	11.513	10.768	10.628	8.297	9.601	9.593	10.947	10.78	10.466	10.376	10.89	10.041	9.84	10.859	10.249	9.786	10.893	9.413	10.646	9.764	9.878	10.626	9.249	10.531	11.301	10.045	11.184	10.328	10.38	10.259	10.5	10.2	9.391	10.773	11.491	9.007
A_23_P323166		10.566	10.095	10.593	10.854	10.328	11.03	10.98	11.548	11.44	10.944	10.74	10.333	10.771	10.983	10.737	10.804	10.847	10.571	11.131	10.181	10.79	10.462	10.111	11.926	9.95	10.073	10.342	10.084	11.295	10.673	10.714	11.583	11.142	10.796	10.496	11.079	10.802	10.917	11.677
A_24_P374154		7.757	7.852	7.431	7.905	8.133	8.014	7.557	7.591	7.654	7.004	7.695	6.984	7.604	7.012	6.927	7.17	7.643	7.325	7.495	7.705	8.262	7.712	7.278	8.141	7.991	7.464	7.337	7.656	9.068	7.956	8.279	8.144	7.657	8.549	7.582	7.468	7.692	7.92	8.11
A_23_P50376		7.4	6.899	7.226	6.68	7.337	7.467	6.982	7.612	7.167	7.554	7.287	7.042	7.561	7.814	7.602	7.517	7.912	7.68	8.069	7.591	8.279	7.401	6.928	7.336	7.045	7.181	6.807	7.055	7.5	7.214	7.274	7.296	7.355	7.413	7.192	7.205	7.585	7.612	7.165
A_23_P82402		9.601	9.339	9.639	9.889	9.442	9.355	9.266	10.091	9.972	9.614	9.848	9.165	9.541	9.496	9.482	9.385	9.35	9.582	10.074	9.558	10.85	9.341	9.629	10.711	9.789	9.463	9.105	9.073	10.759	9.882	10.098	9.673	9.763	9.839	9.246	9.337	9.443	9.562	10.298
A_23_P218892		7.764	10.339	9.993	11.195	11.13	10.265	7.464	8.051	9.171	10.152	11.14	9.133	10.438	8.482	8.244	7.78	10.365	9.032	8.404	10.724	9.713	10.478	8.709	9.082	11.359	9.492	10.096	10.886	10.876	10.313	10.325	9.516	9.391	10.519	9.048	9.325	10.859	10.571	9.335
A_23_P56339		9.552	9.741	10.104	10.301	10.476	10.159	9.052	9.556	9.809	9.787	9.477	9.674	9.926	9.558	9.472	9.542	10.476	9.958	10.094	10.331	10.815	10.089	8.966	10.223	10.449	9.568	9.804	10.165	10.729	10.1	10.025	10.088	9.901	10.349	9.694	9.83	10.481	10.645	9.408
A_24_P554408		6.843	6.891	6.956	6.292	6.672	7.245	6.884	7.61	6.709	7.726	6.686	6.824	6.579	7.626	7.352	7.299	6.817	7.242	7.362	7.299	7.217	6.865	6.959	6.757	6.767	6.361	6.365	7.185	7.236	6.499	6.419	6.91	6.796	7.118	6.689	7.64	6.717	7.24	6.228
A_23_P326739		6.702	6.712	6.904	6.373	6.395	6.961	6.622	6.998	7.05	6.174	6.28	6.475	6.724	6.953	6.727	6.431	6.352	6.746	6.682	6.527	7.037	7.156	7.092	7.06	6.744	6.993	6.546	6.225	7.007	6.578	7.045	6.811	6.792	6.753	6.804	6.275	6.377	6.328	6.938
A_32_P211048		6.141	6.64	6.418	6.231	6.423	6.37	6.561	6.653	7.165	6.263	6.592	6.872	6.617	6.484	6.715	6.67	6.925	6.561	7.042	6.103	7.203	6.621	6.304	6.707	6.612	5.782	6.257	6.184	7.156	6.175	6.659	6.609	6.291	6.625	6.587	7.085	6.729	6.429	7.47
A_24_P291973		9.367	9.742	9.849	9.254	9.459	10.132	9.215	10.49	9.804	11.074	9.758	10.312	9.504	9.614	10.454	9.338	9.206	10.033	9.599	9.823	9.581	8.963	10.239	9.356	8.51	8.51	9.511	9.139	7.949	9.618	9.569	9.824	9.717	9.535	9.111	9.85	9.041	9.562	8.934
A_32_P214471		6.437	6.883	6.445	6.136	6.389	6.628	6.617	6.464	6.924	6.321	6.344	6.723	6.55	6.338	6.672	7.039	6.583	6.545	7.115	6.43	7.276	6.246	6.055	6.995	6.41	5.782	6.322	6.248	7.445	6.072	6.45	6.59	6.512	6.439	6.701	7.207	6.779	6.476	7.288
A_23_P379159		7.786	8.369	8.183	8.44	8.076	8.791	8.447	8.299	8.123	8.431	8.804	8.038	7.896	7.563	8.273	7.753	8.247	7.969	7.991	8.079	7.542	8.641	8.401	8.151	7.484	7.686	7.838	7.908	7.809	8.046	8.378	7.76	8.086	8.577	8.367	8.448	8.241	8.197	8.509
A_23_P116259		6.378	8.202	7.965	9.33	8.464	8.522	5.96	6.508	7.064	6.585	7.871	6.918	8.213	6.894	6.658	6.423	8.4	7.289	6.534	8.938	7.279	8.188	7.078	7.629	8.726	7.255	8.672	8.29	8.668	8.831	7.621	7.062	7.212	7.998	7.318	7.456	8.676	8.412	7.325
A_24_P115762		10.04	10.058	10.04	9.504	9.993	10.715	10.053	10.192	10.653	9.857	9.664	9.924	10.046	9.92	10.078	9.946	10.448	10.495	10.43	9.443	10.43	10.419	9.899	10.555	9.299	10.157	9.485	9.306	9.939	10.019	9.81	9.57	10.127	10.27	9.574	10.889	9.823	10.005	10.311
A_23_P167212		6.924	6.578	6.751	6.372	6.799	6.757	6.476	6.807	7.069	5.918	6.493	6.589	6.859	6.881	6.765	6.556	6.631	6.951	7.099	6.643	7.519	6.538	6.677	6.87	6.603	6.271	6.572	6.379	6.783	6.754	6.802	6.897	7.056	6.693	6.537	6.895	6.691	6.557	6.996
A_24_P340776		7.549	7.593	7.602	7.735	8.509	8.139	7.173	7.73	7.862	7.436	7.287	7.818	7.929	7.515	7.936	7.443	8.335	8.005	8.253	8.191	8.234	7.773	7.22	7.859	9.201	7.546	7.564	8.038	8.499	7.327	7.811	7.795	7.729	8.044	7.884	8.348	8.328	8.489	7.955
A_23_P167081		8.062	8.003	7.636	7.643	7.61	8.208	7.628	8.228	7.33	8.511	7.692	8.373	7.54	7.857	8.045	7.954	7.607	7.675	7.857	7.669	7.796	7.037	7.604	7.62	6.684	6.925	7.88	7.358	6.742	8.033	7.393	8.022	8.29	7.652	7.507	7.813	7.298	8.15	7.426
A_24_P407717		8.872	9.36	9.073	9.151	9.242	9.343	8.816	8.911	8.991	8.847	10.017	8.276	9.417	8.622	8.915	8.083	8.738	9.033	8.785	9.279	8.6	9.603	9.393	9.346	8.515	8.763	8.837	8.378	9.141	8.919	9.855	9.473	8.837	9.602	9.234	9.487	9.229	8.927	9.607
A_23_P117767		6.401	6.986	6.916	6.185	6.754	6.779	6.622	6.733	7.152	6.564	7.426	6.6	6.986	6.905	6.774	6.565	7.178	7.266	6.931	6.674	7.719	6.92	7.002	7.315	6.808	7.281	6.369	6.235	7.51	6.534	7.071	6.849	6.683	6.918	6.673	7.353	6.977	6.829	7.31
A_23_P213255		6.922	6.312	6.822	5.697	6.215	6.54	6.472	7.082	6.617	7.059	6.773	6.951	6.729	7.763	7.08	6.924	6.189	6.952	6.837	6.792	7.048	6.849	6.635	6.827	6.843	6.922	6.454	6.477	6.743	6.182	6.599	6.471	6.778	6.415	6.605	6.36	6.17	6.544	6.67
A_23_P63999		11.192	11.61	11.293	11.414	11.603	11.649	11.239	11.637	11.618	11.946	12.212	11.314	11.454	11.141	11.299	11.102	11.678	11.421	11.862	11.225	11.85	11.234	11.441	12.065	10.889	10.845	11.082	10.504	11.756	11.026	11.626	11.738	11.531	11.063	11.42	12.446	11.777	11.537	12.454
A_32_P201564		6.137	6.742	6.476	6.341	6.405	6.642	6.253	6.609	6.412	6.627	6.603	6.342	6.632	6.74	6.201	6.705	6.817	6.346	6.036	6.379	6.542	6.426	6.73	6.439	5.878	6.444	6.592	6.253	6.477	6.811	6.136	6.537	6.942	6.403	6.364	6.883	6.438	6.718	6.423
A_23_P112512		6.563	7.017	6.826	6.678	7.087	7.19	6.268	6.649	6.491	7.101	6.912	7.204	6.497	6.603	6.701	6.443	7.189	6.78	6.858	6.246	6.942	6.863	6.844	6.813	6.989	6.709	7.238	7.292	6.77	6.486	6.417	6.59	6.712	6.762	6.447	6.918	6.691	6.716	6.682
A_24_P762669		14.059	14.527	14.293	15.023	14.624	14.748	13.944	13.86	13.285	13.91	13.105	14.836	14.37	13.961	14.389	14.111	15.062	15.012	14.882	14.684	14.576	14.35	14.37	13.91	14.647	12.846	14.442	14.471	15.43	14.717	13.997	14.308	14.163	14.826	13.253	15.279	14.497	14.813	13.493
A_24_P320033		5.779	6.671	6.476	7.386	6.481	6.881	5.764	6.015	6.216	6.19	6.425	6.063	6.741	5.912	6.147	5.972	6.472	6.271	5.903	7.287	6.305	6.988	6.135	6.194	7.265	6.534	7.008	6.518	7.226	7.039	6.292	6.465	6.055	6.712	6.308	6.027	6.999	6.712	6.234
A_23_P90172		7.638	7.819	7.845	8.064	8.448	8.285	7.281	7.431	7.234	7.66	8.625	6.835	7.938	7.132	7.252	6.648	7.691	7.759	7.294	8.255	7.392	8.602	7.613	8.176	8.049	7.711	7.678	7.51	8.42	7.564	8.444	8.192	7.615	8.706	7.436	8.19	7.799	7.868	7.904
A_23_P11070		6.697	6.666	7.09	6.564	7.099	6.92	6.356	7.52	6.92	7.504	6.44	8.177	6.866	7.562	7.457	7.022	7.319	7.553	7.729	6.94	7.634	6.577	6.657	7.008	6.389	6.553	6.525	7.315	6.473	6.773	6.776	6.766	7.128	6.512	7.029	6.676	6.562	7.288	6.847
A_23_P131375		8.165	7.22	8.273	7.168	7.251	8.101	7.413	8.802	7.798	8.414	8.061	7.756	8.624	8.827	8.216	8.279	6.888	8.441	8.071	7.901	8.29	8.213	8.318	8.156	7.992	8.33	8.109	7.018	8.456	7.757	8.177	7.6	8.357	7.474	7.707	7.26	7.246	7.044	8.127
A_24_P921062		5.933	6.184	6.151	6.434	6.362	6.383	6.08	6.177	6.019	6.015	6.069	5.946	6.352	5.89	6.2	5.939	6.282	6.006	6.152	6.602	6.129	6.086	6.246	6.342	6.181	6.045	6.408	6.086	6.405	6.639	6.286	6.361	6.214	6.349	6.12	6.998	6.381	6.29	6.112
A_24_P408321		9.506	9.215	9.381	9.513	8.945	9.646	9.641	8.896	8.787	9.02	9.596	8.161	9.104	8.618	9.081	8.384	8.783	9.025	8.667	8.901	8.639	9.539	9.185	9.421	8.995	9.023	8.928	8.337	10.134	9.476	9.398	9.952	9.298	9.72	8.93	8.945	8.813	8.713	9.63
A_24_P943613		8.061	8.192	8.198	8.081	7.89	8.549	8.214	8.05	7.934	8.088	8.79	7.646	8.064	8.068	8.101	7.653	7.993	7.568	7.841	8.114	7.769	8.252	7.777	8.319	7.939	7.955	8.362	7.606	8.521	8.15	8.163	8.184	8.428	7.685	7.532	7.542	7.52	7.527	8.381
A_24_P356218		11.248	12.022	11.822	11.626	11.632	12.905	11.282	11.295	11.587	11.076	11.59	11.205	10.857	11.201	11.337	10.469	11.973	11.384	11.252	11.852	11.515	12.285	11.52	11.711	11.051	11.473	11.544	11.584	10.364	10.607	11.999	11.405	11.526	11.325	11.32	11.881	12.056	11.807	11.911
A_23_P218584		6.805	6.513	6.337	6.087	6.672	6.623	6.21	6.63	6.306	6.389	6.393	6.466	6.444	6.779	6.786	6.33	6.053	6.03	6.528	6.472	6.208	6.199	6.088	6.756	5.808	6.087	6.703	6.183	5.793	6.173	6.959	6.317	6.387	6.312	6.294	6.107	6.125	6.28	6.473
A_23_P124108		10.306	9.573	9.346	9.863	9.212	9.61	10.088	9.376	9.225	9.265	10.58	8.246	9.384	8.81	8.816	8.746	8.656	9.149	8.682	9.593	9.482	9.958	9.806	10.425	9.643	10.067	9.567	8.577	10.923	9.863	10.463	9.742	10.175	10.133	8.868	9.396	8.932	8.908	10.347
A_23_P25974		6.445	7.292	7.353	7.367	7.287	8.093	6.375	7.769	6.574	6.616	7.769	6.72	6.644	6.204	6.816	6.208	6.654	6.678	6.494	7.12	6.799	7.088	6.679	7.516	6.815	7.185	6.617	6.976	8.299	7.353	7.558	7.501	6.921	6.945	6.329	6.79	6.556	6.337	8.108
A_32_P33213		7.537	7.13	8.303	7.148	7.612	8.175	6.97	8.965	7.502	8.317	7.719	8.301	8.162	9.096	8.46	8.016	7.205	8.306	8.526	7.797	8.381	7.979	8.146	8.51	8.132	8.266	8.209	7.144	7.94	7.482	8.294	7.247	7.735	7.349	7.16	6.674	6.876	7.07	7.828
A_23_P35045		9.629	9.604	9.574	10.013	9.925	9.91	9.883	9.779	9.791	9.795	10.706	8.945	9.802	9.536	9.792	9.203	9.746	9.911	9.777	9.55	10.234	9.852	10.148	10.02	9.547	9.784	9.352	9.421	10.514	9.823	10.066	10.029	10.036	10.289	9.61	9.65	9.519	9.86	10.038
A_23_P54953		7.226	7.642	7.597	7.427	7.545	8.281	7.325	7.554	7.581	6.903	6.909	7.314	7.398	7.292	7.127	7.162	7.827	7.476	7.536	7.305	7.58	7.506	7.542	7.572	6.987	7.035	7.366	7.458	7.705	7.763	7.49	7.885	7.64	7.669	7.294	7.51	7.392	7.943	7.558
A_32_P3131		7.002	7.143	6.695	6.432	6.944	7.466	6.994	6.804	6.982	7.312	6.351	6.469	6.527	6.819	6.96	7.046	7.19	6.6	6.849	6.705	7.031	7.017	7.215	7.3	6.384	6.712	6.942	6.857	6.201	6.629	7.023	7.365	6.865	7.038	6.825	7.13	6.481	6.957	6.677
A_24_P78862		7.168	7.599	6.746	7.181	7.278	8.057	7.149	6.515	6.836	7.158	7.491	6.231	6.747	6.386	6.811	6.424	6.93	6.857	6.675	7.117	6.306	7.271	7.464	7.036	6.581	6.553	7.016	7.062	7.35	7.604	7.184	7.611	6.716	8.137	7.1	7.442	6.986	7.555	7.149
A_32_P195291		6.54	6.019	6.837	6.008	6.222	6.549	6.353	6.924	6.586	6.062	6.121	6.622	6.482	6.929	6.821	6.451	6.126	6.592	6.647	6.289	6.794	6.585	6.644	6.857	6.48	6.722	6.276	6.046	6.781	6.249	6.675	6.462	6.479	6.445	6.367	6.3	6.147	6.337	6.689
A_23_P29994		10.212	10.812	10.752	11.066	10.846	11.443	11.229	10.817	10.629	9.904	10.542	9.587	10.485	10.079	10.461	10.091	11.008	10.412	10.594	10.918	10.561	11.509	10.83	11.148	10.842	10.566	10.56	9.908	11.85	10.823	11.077	11.442	10.868	11.123	11.03	11.016	10.616	10.703	11.118
A_24_P944063		6.442	6.051	6.311	5.786	6.287	6.054	6.43	6.266	6.625	6.027	6.243	6.757	6.229	6.339	6.494	6.358	6.52	6.754	6.641	6.179	7.064	6.147	6.288	6.334	6.386	6.645	6.356	6.359	6.72	6.185	6.275	6.504	6.461	6.229	6.473	6.393	6.274	6.233	6.609
A_32_P55427		6.729	7.102	6.978	7.534	6.848	7.433	7.526	7.354	7.371	6.147	7.02	7.404	7.309	6.768	7.404	7.771	7.319	7.155	7.907	7.006	7.492	7.735	6.77	7.023	7.128	6.999	6.64	6.881	8.122	6.378	7.223	7.029	6.857	6.943	7.767	6.955	7.436	6.672	7.802
A_24_P664995		8.693	8.292	7.914	8.136	8.358	8.469	8.276	7.955	8.042	8.306	7.81	7.661	8.134	7.454	8.143	7.644	8.621	8.234	8.534	8.303	8.44	8.322	7.366	8.257	8.24	6.629	8.153	7.731	8.557	8.2	8.342	8.838	8.413	8.879	8.265	8.822	8.387	8.684	8.445
A_24_P416301		6.947	6.56	6.594	5.978	6.45	7.173	6.737	6.62	6.725	7.669	6.986	6.883	6.459	6.387	6.303	6.857	7.004	6.906	6.678	6.52	6.926	6.493	6.598	6.873	6.537	5.782	6.481	6.608	7.274	6.893	6.572	6.782	7.112	6.99	6.641	7.139	6.586	7.043	6.589
A_23_P154411		8.272	7.616	8.629	6.711	7.327	7.864	8.191	9.803	7.887	7.506	7.112	8.275	9.009	9.174	8.866	7.492	6.605	8.762	7.533	7.738	7.859	7.31	8.643	8.079	7.337	7.995	8.346	7.485	6.664	7.216	7.815	7.989	8.412	7.743	6.934	7.799	7.016	7.244	6.869
A_23_P214638		6.87	6.567	6.615	6.557	6.959	6.71	6.682	6.756	7.245	6.677	7.158	6.802	6.964	6.616	6.591	6.795	7.268	6.92	6.985	6.949	7.913	6.665	6.578	7.182	6.691	5.782	6.753	6.994	7.406	6.532	6.966	7.063	6.98	7.034	7.185	7.369	7.16	7.18	7.38
A_24_P248167		5.983	5.892	6.183	5.76	6.127	5.987	6.234	6.166	6.592	5.935	6.265	6.14	6.24	6.089	6.425	6.218	5.958	6.187	6.576	6.203	6.625	6.07	5.973	6.256	5.885	5.782	5.952	5.879	6.708	5.852	6.169	6.196	6.273	6.155	6.632	6.202	6.203	6.141	6.421
A_23_P254288		8.74	9.157	9.104	9.042	9.395	9.055	8.553	9.044	9.699	8.735	8.16	9.323	9.738	9.239	9.352	9.503	9.708	9.766	9.427	9.315	10.137	9.458	9.215	9.869	9.509	9.347	8.812	9.013	10.491	9.472	9.466	9.36	9.695	9.409	9.073	9.713	9.943	8.946	9.647
A_24_P18630		6.804	6.91	6.788	6.486	6.75	7.19	6.869	6.926	7.379	7.48	6.681	7.331	6.786	6.965	6.843	6.97	7.367	6.757	7.428	6.558	7.393	6.317	6.694	7.116	6.162	5.782	6.667	7.277	6.541	7.299	6.831	7.104	7.095	6.698	6.71	7.41	6.796	7.539	7.297
A_24_P418044		15.485	15.092	15.001	15.411	15.121	14.872	15.133	15.387	15.728	14.901	15.177	14.505	15.809	14.354	15.171	14.567	14.739	15.239	15.05	15.213	15.662	15.965	15.177	15.965	14.134	14.846	15.171	14.015	15.499	15.22	15.846	15.861	15.648	15.417	15.453	15.133	15.213	14.826	16.18
A_23_P28075		10.455	10.637	11.079	10.656	11.234	10.904	9.72	10.065	10.221	10.577	10.964	10.697	10.701	10.073	10.694	10.415	11.193	10.928	10.398	10.849	11.117	10.555	10.011	10.405	10.369	10.692	11.174	10.293	11.149	10.368	10.918	9.987	10.336	10.683	9.941	10.682	10.789	10.548	10.783
A_23_P117286		7.022	6.388	6.84	5.846	6.212	6.977	6.555	7.127	6.55	7.162	7.232	6.782	6.939	7.65	7.278	6.627	6.008	6.674	6.687	6.382	6.749	6.81	6.926	6.872	6.794	6.842	6.671	6	6.81	6.238	6.753	6.307	6.875	6.252	6.495	6.275	6.607	6.072	6.773
A_23_P145957		7.968	7.082	7.991	6.614	6.891	7.904	7.426	8.513	7.632	8.399	7.804	8.009	8.294	8.259	8.772	7.837	6.971	7.988	7.829	7.555	8.009	7.96	7.866	8.027	7.982	7.797	7.774	6.95	7.957	7.456	7.628	7.854	8.24	7.388	7.489	7.148	7.228	7.237	7.634
A_23_P152234		10.206	10.8	11.901	10.68	10.004	10.409	11.049	10.945	10.748	10.257	11.871	9.974	11.364	9.89	11.61	8.926	10.515	11.308	9.462	10.779	8.786	11.76	11.68	10.462	10.433	11.131	9.936	8.934	10.366	10.13	11.013	10.663	10.109	11.044	10.003	10.865	10.701	10.003	10.6
A_23_P9255		10.403	10.694	10.113	10.717	10.268	10.846	10.333	10.094	10.422	9.78	11.526	9.467	10.239	9.175	10	9.549	10.091	9.835	9.872	10.237	9.519	10.113	10.546	10.545	9.381	9.979	9.826	9.74	10.276	10.592	10.916	10.969	10.064	10.708	10.07	11.165	10.42	10.267	11.431
A_32_P44274		7.317	7.207	7.322	6.821	7.313	7.419	7.11	7.644	7.849	7.541	7.299	7.52	7.653	7.746	7.693	7.842	7.639	7.682	8.372	7.043	8.433	7.186	7.372	7.83	8.059	7.741	7.093	7.134	8.709	7.147	7.067	7.459	7.497	7.46	7.471	7.928	7.998	7.651	7.234
A_24_P152635		6.915	6.786	6.937	6.854	7.134	6.685	6.776	7.054	7.045	6.711	7.387	7.056	7.391	7.09	7.129	6.612	6.922	7.057	7.003	6.945	7.605	7.067	6.85	7.239	7.08	7.002	6.736	6.722	7.254	6.742	7.002	6.874	6.83	7.13	6.822	7.141	7.004	6.914	7.265
A_24_P191047		8.352	8.712	9.454	8.749	9.154	8.715	7.395	8.533	8.396	7.835	7.569	9.47	10.076	10.546	8.034	9.619	9.763	8.724	8.7	8.975	8.593	9.468	7.455	7.478	8.754	9.065	9.79	9.031	7.967	9.228	7.933	8.589	8.291	8.76	7.705	8.727	9.742	8.916	8.139
A_23_P217009		5.957	6.293	6.25	5.801	6.234	6.382	5.881	6.278	6.152	6.075	6.217	6.084	6.306	6.447	6.174	5.995	6.058	6.216	6.04	6.42	6.3	6.098	6.167	6.157	5.904	6.227	6.139	6.206	6.11	5.947	6.086	6.196	6.041	6.355	5.877	6.104	6.134	6.172	6.171
A_24_P935276		6.3	6.236	6.466	5.767	6.15	6.351	6.251	6.725	6.302	6.443	6.331	6.595	6.554	6.413	6.791	6.146	5.908	6.54	6.558	6.166	6.592	6.26	6.537	6.269	6.19	6.481	6.196	5.909	6.211	6.176	6.313	6.26	6.312	6.187	6.188	6.249	5.85	6.199	6.236
A_24_P637651		8.191	8.234	9.078	7.703	8.127	8.956	7.751	9.521	8.152	8.451	8.373	8.573	8.749	9.591	9.19	8.18	7.886	8.654	8.495	8.692	8.358	8.933	9.516	9.066	8.592	8.917	8.734	7.501	9.038	7.898	8.846	8.209	8.85	8.406	8.086	7.93	7.942	7.309	9.024
A_32_P203292		7.218	7.68	7.261	7.486	7.579	7.618	7.364	7.453	7.116	7.82	8.248	7.553	7.337	7.265	7.213	7.289	7.667	7.394	7.606	7.246	6.971	7.44	7.289	7.216	6.801	6.86	7.142	7.308	7.634	7.24	7.093	7.527	7.383	7.589	7.281	7.526	7.287	7.292	7.321
A_24_P185314		6.869	6.113	7.462	5.916	6.685	7.327	6.527	7.758	6.694	7.275	7.087	7.101	7.219	8.11	7.61	6.681	6.435	6.934	6.936	6.839	7.148	7.31	7.374	7.163	7.255	7.179	7.055	6.263	7.267	6.399	6.962	6.77	7.075	6.487	6.521	6.178	6.378	6.467	7.172
A_24_P323628		10.075	10.609	10.74	10.522	11.053	10.944	9.21	11.041	10.504	9.755	8.917	11.1	11.164	11.038	11.176	10.567	10.82	11.037	11.21	11.333	11.17	10.676	10.471	10.946	10.436	10.502	10.51	11.078	10.504	10.883	10.664	10.653	10.753	10.391	10.58	11.032	10.685	10.784	9.919
A_23_P132526		6.551	6.404	6.511	5.977	6.442	6.908	6.581	6.626	6.496	6.444	6.758	6.428	6.668	6.653	6.467	6.614	6.463	6.431	6.692	6.476	6.726	6.75	6.574	6.711	6.268	6.383	6.478	6.091	6.885	6.523	6.611	6.57	6.701	6.441	6.317	6.586	6.385	6.555	6.637
A_24_P215407		8.916	10.154	9.654	9.703	10.004	10.641	9.025	9.607	9.584	9.8	9.528	9.934	9.044	9.642	10.098	9.665	10.597	9.827	10.41	10.013	9.11	10.178	9.417	9.77	8.667	9.259	9.588	9.846	9.022	9.855	9.762	9.946	9.78	9.787	9.524	10.728	10.213	10.269	9.668
A_23_P77459		7.477	6.176	7.591	5.878	6.833	7.046	6.767	8.435	7.314	7.303	6.731	7.784	7.868	8.598	8.216	7.346	6.868	7.615	7.569	7.092	7.975	7.214	7.519	7.374	7.73	7.369	7.296	6.484	7.369	6.512	7.041	7.064	7.407	6.814	6.832	6.546	6.814	6.493	7.132
A_24_P88921		7.105	7.369	7.346	7.678	7.728	7.472	7.166	7.269	7.454	6.916	7.854	6.949	7.658	7.325	6.936	7.311	7.463	7.255	7.311	7.393	7.544	7.836	7.321	7.641	7.062	7.283	7.223	7.336	7.62	7.505	7.728	7.615	7.193	7.791	7.573	7.795	7.782	7.588	7.557
A_23_P72668		7.876	9.343	9.724	9.337	8.998	10.215	7.275	10.081	6.824	7.175	8.689	8.492	8.029	7.622	8.972	7.123	9.056	7.65	7.445	8.908	7.616	9.175	8.49	8.99	7.465	8.024	8.517	8.603	8.324	9.212	9.289	9.642	8.4	8.583	7.828	8.07	7.685	8.293	9.653
A_24_P936845		7.5	8.272	8.223	8.494	8.705	8.567	7.335	8.034	8.009	7.854	7.396	8.585	8.222	8.312	8.376	7.98	9.024	8.631	8.558	8.581	7.929	8.19	8.143	8.093	7.675	7.714	8.205	8.548	8.151	8.629	8.278	8.685	8.476	8.231	8.064	8.338	8.417	9.221	7.808
A_24_P114255		7.092	7.677	7.173	7.834	7.21	7.375	7.837	6.727	6.944	6.774	7.109	6.704	6.883	6.576	6.865	6.38	7.138	6.899	6.672	6.926	6.416	7.74	7.115	7.212	7.122	7.255	6.902	7.205	7.425	6.975	7.43	7.749	7.094	7.318	6.944	7.591	7.159	7.07	7.643
A_24_P923757		9.975	9.599	8.995	9.524	9.303	9.999	9.796	9.529	8.985	10.272	9.409	9.857	8.682	9.028	9.64	10.142	9.476	9.455	9.71	9.246	9.241	8.722	9.281	9.152	8.015	8.986	9.365	9.569	8.181	9.826	9.254	9.491	10.082	8.9	9.535	8.958	8.616	9.754	9.145
A_23_P218523		9.28	9.483	9.852	8.689	9.636	10.195	9.342	10.337	10.214	10.422	11.4	10.067	10.101	10.733	9.911	9.943	10.312	9.815	10.39	9.901	10.6	9.21	9.664	10.58	9.353	9.211	9.803	9.451	10.597	9.269	9.705	10.05	9.822	9.493	9.365	9.993	9.948	9.644	10.395
A_23_P29851		7.988	8.742	8.525	8.902	8.44	8.378	8.562	8.082	8.413	8.469	9.78	8.152	8.406	8.137	8.298	7.902	8.526	8.451	8.003	8.012	8.648	8.6	8.772	8.548	8.268	8.38	7.913	8.502	9.06	8.749	8.545	8.54	8.32	8.479	8.192	8.498	8.446	8.31	8.88
A_23_P314202		7.592	7.984	8.036	7.937	7.754	8.454	7.537	8.132	7.475	8.672	8.375	7.76	7.476	7.882	8.423	7.768	8.183	7.916	7.927	7.689	7.616	7.994	7.898	7.706	7.497	7.631	7.874	7.898	7.449	7.976	7.876	8.112	8.112	7.827	7.57	7.02	7.375	8.026	7.678
A_24_P489639		5.903	6.466	6.118	6.729	6.261	6.518	6.179	6.325	6.365	5.984	6.955	5.988	6.356	6.245	6.254	6.076	6.258	6.226	6.235	6.068	6.126	6.398	6.666	6.35	5.979	6.071	5.792	6.323	6.614	6.201	6.531	6.456	6.048	6.676	6.179	6.391	6.486	6.42	6.453
A_24_P382724		7.285	7.249	7.133	7.267	7.43	7.891	7.02	7.219	6.848	7.64	7.505	6.96	7.152	7.251	7.31	7.069	7.357	7.221	7.357	7.306	6.954	7.501	7.19	7.133	6.808	6.846	6.996	7.299	7.101	7.439	7.2	7.159	7.037	7.4	7.291	6.989	7.138	7.621	6.798
A_32_P15838		7.143	7.904	8.594	9.59	8.614	8.823	6.294	7.173	7.375	6.96	7.574	7.259	7.193	6.69	6.834	6.46	8.84	7.379	6.833	8.903	7.416	8.263	7.141	7.774	9.42	7.63	9.025	8.424	9.147	8.317	8.06	7.987	7.807	8.434	7.765	7.628	8.854	9.179	7.707
A_24_P803801		7.481	8.361	8.206	8.664	8.367	8.873	7.728	8.167	8.218	8.067	8.43	7.465	7.217	7.2	7.917	7.301	8.128	7.948	7.753	7.737	7.536	8.617	8.446	8.457	7.525	7.93	8.169	7.281	8.118	8.443	9.011	8.697	8.238	8.767	8.47	7.916	8.242	8.13	8.642
A_24_P348892		7.271	7.208	7.163	6.593	6.893	6.915	6.892	7.165	7.211	7.147	7.611	7.106	7.349	7.381	7.24	6.99	6.843	7.142	7.069	7.409	7.465	7.382	6.891	7.246	7.03	6.652	7.063	6.938	7.565	7.075	7.263	6.833	6.946	6.947	7.271	6.986	7.128	6.767	7.129
A_23_P121622		6.857	7.615	7.691	7.339	7.082	7.066	7.183	7.731	6.893	7.575	8.065	7.057	7.407	7.093	7.387	6.402	6.986	7.199	7.022	7.173	6.299	7.846	8.03	7.412	7.178	6.939	7.309	6.953	6.821	7.278	7.383	7.856	7.49	7.377	6.951	7.479	6.67	7.232	7.495
A_24_P126093		6.688	7.02	6.878	6.688	6.311	6.822	7.109	6.673	7.042	6.197	6.41	6.422	6.887	6.543	6.851	6.458	6.68	6.726	6.501	6.403	6.355	6.94	6.906	6.807	6.202	6.042	6.676	6.528	6.148	6.864	7.13	7.105	7.147	6.688	6.638	6.659	6.758	6.783	6.935
A_24_P936688		7.686	8.611	8.229	8.253	7.946	8.219	7.571	8.303	8.07	7.804	8.601	7.811	7.722	7.032	8.004	7.224	7.502	7.814	7.989	8.049	7.477	7.812	8.246	7.515	6.975	6.294	7.512	7.658	7.264	8.354	8.533	8.214	7.794	8.196	7.93	7.731	7.731	7.985	8.51
A_23_P413761		9.777	8.835	9.864	8.217	8.552	9.292	9.164	10.86	9.828	10.727	9.425	10.38	10.001	11.211	10.37	9.848	8.496	9.89	10.226	9.392	10.106	9.018	9.86	9.679	9.456	9.894	9.687	8.948	9.196	9.07	9.158	9.055	10.118	8.6	8.719	8.92	8.857	8.358	9.8
A_24_P921050		7.393	8.707	8.273	9.44	7.999	8.859	8.022	7.424	8.052	8.318	9.421	7.826	8.025	7.42	8.685	8.245	8.675	7.769	8.623	8.375	7.117	9.468	7.578	8.565	7.445	5.782	7.577	7.608	7.984	7.702	8.592	8.637	8.175	8.197	8.074	9.011	8.288	8.657	9.301
A_23_P51996		7.944	7.202	8.521	6.968	6.841	7.888	7.277	9.118	7.501	8.142	8.136	7.918	8.395	9.192	8.432	7.362	6.455	7.815	7.451	7.678	7.504	8.097	8.667	7.774	8.148	7.654	8.459	7.092	7.729	7.462	7.953	7.473	8.485	7.172	6.973	6.654	6.97	6.533	7.899
A_23_P44956		13.672	12.575	13.922	12.26	12.617	13.913	12.934	15.769	13.475	15.398	13.247	14.567	13.764	15.755	15.029	14.808	13.672	14.237	14.421	13.97	13.891	13.247	13.808	13.744	13.074	13.355	13.808	13.381	12.863	13.042	12.666	13.115	13.964	12.932	13.447	13.445	12.946	13.165	12.821
A_23_P146997		7.207	7.114	7.42	6.506	6.99	7.432	7.167	7.831	7.172	6.515	6.294	7.693	7.156	7.25	6.982	7.078	7.294	7.08	7.722	7.31	7.728	6.687	6.918	7.172	6.308	6.796	7.227	6.916	6.525	7.002	6.948	6.974	7.184	6.822	7.098	7.447	6.827	7.466	7.189
A_24_P941708		6.914	6.949	7.085	6.625	7.086	7.242	6.817	7.176	7.308	6.636	7.089	7.237	7.081	7.049	7.254	7.125	7.007	7.393	7.829	7.039	7.471	7.055	6.738	7.391	6.805	6.731	6.798	6.147	6.815	6.681	7.068	7.136	6.967	6.918	6.849	7.4	7.112	6.653	7.644
A_24_P109661		7.006	6.741	6.71	7.107	6.775	7.39	6.688	6.672	6.568	6.227	6.059	6.71	6.921	6.568	6.631	7.083	6.847	6.84	6.92	6.995	6.756	6.809	6.528	6.75	6.414	6.573	6.865	6.385	7.394	7.154	6.679	7.006	6.664	6.864	7.012	7.11	7.103	7.354	6.766
A_23_P136874		6.841	7.198	6.63	6.547	6.701	7.32	7	6.863	6.792	7.263	7.074	7.079	6.547	6.715	6.72	6.928	6.977	6.607	7.287	6.601	6.793	6.688	6.566	6.931	6.256	6.679	6.631	6.485	6.493	6.936	6.83	6.992	6.873	6.459	6.742	7.108	6.597	7.038	6.713
A_23_P170581		6.266	6.698	6.257	6.417	6.267	6.6	6.182	6.238	6.126	6.199	6.736	6.137	6.347	6.446	6.154	6.196	6.041	6.247	6.272	6.332	6.224	6.401	6.402	6.262	6.22	6.264	6.442	6.044	6.601	6.507	6.13	6.194	6.246	6.278	6.249	6.292	6.282	6.196	6.118
A_23_P132654		6.962	6.758	6.155	6.292	6.629	6.746	6.629	6.256	6.384	6.342	6.887	6.559	6.379	6.346	6.302	6.561	6.469	6.483	6.496	6.429	6.426	6.834	6.494	6.948	6.417	6.567	6.257	6.663	7.693	6.695	6.791	6.766	6.629	6.768	6.783	6.963	6.529	6.865	6.541
A_24_P266880		13.989	14.29	14.522	14.398	14.41	14.553	14.084	14.104	14.707	14.513	15.854	14.241	14.585	14.434	14.767	14.346	14.822	14.098	14.615	14.241	14.797	15.411	14.501	15.387	14.026	14.513	14.389	13.758	14.872	14.362	14.97	14.862	14.867	14.304	14.911	14.418	14.846	14.194	15.246
A_23_P148175		6.181	6.287	6.481	6.926	6.195	6.604	6.021	6.417	6.252	6.865	7.239	6.423	6.493	6.345	6.39	6.432	6.366	6.298	6.022	6.897	6.283	6.614	6.574	6.275	5.939	6.024	6.798	6.406	6.413	6.714	6.392	6.551	6.384	6.491	6.495	6.176	6.525	6.756	6.399
A_24_P122682		6.949	7.09	7.434	6.929	7.373	7.734	6.734	7.687	6.859	6.56	6.814	7.389	7.208	7.214	7.236	7.026	7.359	7.342	7.264	7.234	7.404	7.089	7.2	7.123	6.676	7.027	7.114	7.146	6.949	7.566	7.179	7.349	7.158	6.996	6.899	7.221	7.011	7.329	7.17
A_23_P169470		8.165	8.133	8.271	7.982	8.283	8.793	7.702	8.363	8.193	8.174	7.947	8.129	8.402	8.081	8.041	7.889	8.389	8.351	8.655	8.088	8.593	7.924	8.035	8.558	8.037	7.895	8.083	7.624	8.739	8.386	8.176	8.398	8.425	8.375	7.684	8.659	8.161	8.454	8.58
A_24_P81740		12.913	13.41	13.586	14.056	13.549	13.685	13.314	13.113	13.506	13.672	15.127	12.744	13.937	12.486	12.942	12.184	13.275	12.826	12.791	13.289	12.706	13.937	13.868	14.354	13.148	13.431	13.433	12.946	14.301	13.86	14.221	13.817	13.741	13.904	13.179	13.922	13.907	12.798	14.58
A_23_P119042		11.715	12.07	12.757	13.371	13.603	13.105	12.129	13.793	13.805	13.72	12.76	13.03	12.889	12.712	12.721	12.219	13.993	14.931	13.45	12.83	14.808	12.364	12.5	14.492	12.993	13.717	11.652	12.471	13.961	12.471	12.509	12.699	13.781	12.898	12.138	13.694	13.294	13.954	13.217
A_24_P49411		9.841	9.385	9.55	9.617	9.099	9.493	9.662	8.996	9.035	8.936	10.467	8.623	9.45	8.499	9.425	8.853	9.204	9.211	9.109	9.019	8.818	9.806	9.822	9.157	9.375	9.82	9.017	8.797	10.619	10.001	9.847	9.584	9.507	9.868	9.469	9.1	9.55	9.084	9.92
A_23_P126135		10.543	10.275	10.592	11.024	10.348	11.21	9.795	10.623	9.877	10.911	11.971	10.935	10.196	10.567	9.834	9.372	10.192	9.889	10.059	10.515	10.388	9.783	10.206	10.913	10.6	10.235	11.04	9.978	11.42	10.348	11.227	10.248	10.784	10.818	9.853	10.057	10.456	10.035	10.975
A_32_P17615		6.808	6.933	6.457	6.717	7.297	7.485	6.656	6.725	6.516	6.587	7.224	6.438	6.849	6.619	6.807	6.829	6.705	7.041	6.876	7.047	7.008	7.239	6.828	6.417	7.465	6.196	6.243	6.542	8.281	6.856	6.652	6.718	6.567	7.406	6.554	7.369	6.74	7.031	6.301
A_23_P77020		10.72	10.337	10.688	10.333	10.637	10.948	10.356	11.005	10.649	10.985	10.874	10.665	10.97	10.735	10.901	10.531	10.419	10.954	10.967	10.683	11.414	10.797	10.962	11.233	10.638	10.616	10.459	9.929	11.652	10.817	10.923	10.847	11.179	10.684	10.18	10.641	10.547	10.148	10.855
A_23_P210872		7.293	7.645	7.282	7.459	7.683	7.95	7.2	7.268	7.205	7.662	7.837	7.142	7.398	7.041	7.142	7.178	7.714	7.478	7.4	7.7	7.621	7.387	7.431	7.498	7.196	7.012	7.443	7.203	7.928	7.676	7.573	7.893	7.829	7.734	7.003	8.013	7.529	7.663	7.421
A_24_P49447		7.042	6.678	7.252	6.038	6.586	6.983	6.684	7.475	6.66	6.98	7.312	6.961	7.024	7.453	7.337	6.936	6.763	6.986	6.687	6.78	6.905	7.365	7.223	7.164	7.191	7.371	6.995	6.588	7.586	6.548	7.117	6.849	7.227	6.682	6.705	6.648	6.594	6.444	7.203
A_23_P29939		11.485	12.408	14.213	13.654	13.074	12.712	9.265	12.458	12.187	12.719	12.902	13.028	12.038	12.932	11.395	9.883	13.209	11.282	11.01	11.841	13.309	12.299	11.597	11.142	13.496	13.122	13.761	13.28	12.182	11.758	13.694	11.435	12.188	11.102	12.369	11.044	12.167	11.934	11.92
A_24_P24092		6.578	6.504	6.826	7.175	7.317	6.819	6.586	6.787	6.473	6.47	6.514	6.682	6.843	6.863	6.594	6.761	6.97	6.731	6.62	7.166	6.753	7.06	6.639	6.678	7.067	6.745	6.976	6.697	7.422	7.079	6.919	6.794	6.74	6.862	6.521	6.884	7.078	7.016	6.699
A_23_P66306		8.122	8.446	8.612	9.238	9.429	8.937	7.698	8.24	8.176	8.658	8.067	8.272	8.531	8.234	8.212	8.001	9.145	8.408	8.302	9.198	9.259	8.697	8.161	8.668	10.477	8.289	8.635	8.595	9.617	9.067	8.653	8.695	8.68	8.56	7.834	8.854	8.807	9.181	8.223
A_23_P392457		6.272	6.402	6.127	6.172	6.518	6.528	6.006	6.043	6.032	5.988	6.007	6.203	6.132	6.051	6.058	6.048	6.193	6.015	6.079	6.34	6.172	6.286	6.126	6.083	6.45	6.109	6.029	6.39	6.657	6.14	6.209	6.168	6.192	6.581	6.014	7.16	6.083	6.374	5.989
A_24_P11462		6.556	6.187	6.569	6.149	6.658	6.831	6.193	6.369	6.492	6.237	6.203	6.57	6.779	6.422	6.453	6.484	6.465	6.697	6.82	6.922	7.023	6.786	6.401	6.505	6.656	6.87	6.397	6.259	7.09	6.37	6.641	6.735	6.367	6.747	6.638	6.104	6.674	6.637	6.417
A_32_P109794		8.471	7.701	8.55	6.871	7.752	8.588	7.754	9.09	7.755	8.602	7.277	8.649	8.055	9.411	8.695	8.739	7.835	8.406	8.603	8.125	8.258	7.918	8.252	8.231	7.529	8.092	8.234	7.978	7.409	7.501	7.898	7.896	8.244	7.729	7.941	7.76	7.53	7.74	7.668
A_23_P42353		5.98	7.474	6.39	8.145	7.631	5.989	7.987	6.637	5.945	6.753	7.625	5.752	6.612	6.168	6.222	6.131	6.793	6.562	6.625	6.513	6.282	7.531	6.479	6.758	6.632	6.504	6.149	5.886	8.272	6.616	6.266	7.313	6.032	7.304	6.233	6.712	6.033	6.576	6.513
A_23_P214411		6.336	5.974	6.297	5.7	5.982	6.27	5.914	6.421	6.246	5.826	5.835	6.236	6.28	6.455	6.369	6.095	6.051	6.37	6.384	6.044	6.475	6.223	6.208	6.196	6.161	6.349	5.995	6.138	6.112	6.047	6.222	6.154	6.219	6.172	6.065	5.997	6.087	6.076	6.208
A_23_P129433		6.353	6.515	6.882	7.664	7.024	6.906	6.142	6.492	6.493	6.721	6.564	6.554	6.996	6.884	6.822	6.732	6.985	6.773	6.541	7.333	6.549	6.993	6.695	6.747	6.797	6.519	6.988	6.934	7.147	7.148	6.931	6.928	7.042	6.967	6.613	6.282	7.047	7.011	6.596
A_23_P348257		5.779	6.193	6.064	6.306	6.397	6.159	5.85	7.496	7.103	6.734	6.551	6.359	6.864	6.774	6.048	6.291	6.794	6.438	6.628	6.351	8.5	6.094	6.812	7.898	6.642	6.298	6.526	6.332	7.682	6.135	6.479	6.172	6.728	6.267	5.931	8.084	6.705	7.266	6.923
A_23_P147431		12.315	13.135	12.548	13.269	12.861	13.438	12.819	12.433	12.627	13.326	13.878	10.912	12.733	11.462	12.552	11.199	12.529	12.247	11.987	12.764	11.413	13.364	12.837	13.498	11.897	11.888	12.406	11.999	12.972	12.882	13.573	13.515	12.692	13.038	12.624	12.449	12.458	12.595	13.107
A_23_P12514		10.477	10.581	11.046	10.284	10.999	11.692	10.395	11.468	11.359	11.558	10.925	10.445	10.717	10.688	11.215	10.967	11.249	10.857	10.833	10.653	11.19	10.477	9.997	11.697	10.075	10.946	10.13	10.725	11.435	10.403	10.733	11.17	11.102	10.9	10.865	10.362	10.732	10.958	11.072
A_24_P339611		7.661	7.41	8.759	7.065	7.984	8.653	7.912	9.124	8.266	8.364	7.844	8.283	8.368	8.785	8.36	7.814	8.249	8.769	8.036	8.343	9.027	8.137	8.095	8.512	7.956	8.25	7.927	8.046	8.096	7.901	8.16	8.451	8.185	7.874	7.692	8.12	7.781	7.909	7.975
A_24_P119165		9.994	9.721	10.427	8.474	10.181	10.691	8.948	10.857	9.856	8.526	7.42	10.521	10.131	10.671	10.666	9.999	10.181	10.487	10.738	10.649	10.646	9.842	9.968	9.802	9.367	9.849	10.025	10.506	9.713	10.333	9.969	10.374	10.375	9.636	10.213	9.401	9.718	10.47	9.524
A_24_P261383		7.915	7.857	8.328	7.566	7.634	8.321	7.572	9.1	7.662	8.195	7.335	7.973	8.125	8.936	8.885	7.966	7.302	8.319	8.211	7.918	7.861	8.134	8.312	7.765	7.559	8.073	8.15	7.908	7.393	7.872	8.083	8.076	8.345	7.672	7.929	6.745	7.091	7.411	7.621
A_24_P406664		6.536	7.485	6.932	7.43	6.893	7.637	7.15	7.111	6.997	6.225	6.582	6.747	6.606	6.644	6.866	6.615	7.218	7.182	6.878	6.784	6.621	7.066	6.981	7.223	6.329	6.549	7.017	6.882	6.585	7.341	6.957	7.496	6.272	7.337	6.907	7.262	6.942	7.28	6.995
A_24_P931583		7.136	8.221	8.38	9.587	8.679	8.564	6.752	7.322	7.553	8.092	8.195	8.017	8.304	8.074	7.886	7.573	8.726	7.913	7.153	9.027	7.587	8.54	7.8	7.607	9.545	7.587	8.855	9.225	8.931	8.767	8.144	8.168	8.092	8.5	7.993	7.41	9.039	8.736	7.194
A_23_P168836		7.668	7.919	7.862	8.363	8.353	7.727	7.931	7.911	8.074	7.975	8.941	7.294	7.879	7.974	7.775	6.846	7.909	7.789	8.056	7.666	8.016	8.425	8.02	8.499	7.87	7.933	7.724	7.573	8.018	7.767	8.335	8.605	7.373	8.495	7.985	7.992	7.864	7.743	8.309
A_24_P127051		13.575	14.831	14.692	15.148	14.197	15.417	14.321	14.434	14.862	12.721	13.388	13.672	13.744	12.796	14.119	13.52	14.425	14.35	13.674	14.26	13.296	14.817	14.62	14.851	13.305	14.589	14.782	14.019	14.509	14.921	15.263	14.965	14.99	14.836	14.846	14.066	14.475	14.358	14.792
A_24_P152793		8.613	8.325	9.445	8.488	8.726	8.179	9.075	10.27	10.078	8.401	8.972	10.533	9.851	10.291	9.776	9.386	9.322	9.647	9.757	9.389	10.587	9.3	9.676	9.331	8.946	9.638	8.792	9.48	9.173	8.521	9.138	9.029	9.062	8.355	9.731	9.078	9.184	8.838	9.507
A_23_P258340		11.862	11.416	11.995	11.093	11.429	11.408	12.123	12.284	12.284	11.499	11.124	12.019	12.103	12.158	12.459	12.068	11.693	12.361	12.247	11.47	12.389	11.804	11.964	11.925	11.077	12.237	11.305	10.883	11.769	10.967	11.722	11.864	11.814	11.707	11.939	12.041	11.554	11.431	12.121
A_32_P22364		6.204	6.587	6.924	7.935	6.717	6.724	6.11	6.309	6.59	6.23	6.484	6.526	7.25	6.728	6.676	6.458	7.175	6.678	6.334	7.819	6.434	7.096	6.732	6.51	7.344	5.782	7.152	6.922	7.237	7.496	6.567	6.864	6.482	7.111	6.777	6.386	7.654	7.278	6.297
A_32_P156136		8.021	7.709	7.808	7.518	7.259	7.85	7.771	8.85	8.07	8.614	7.979	8.444	8.035	8.263	8.523	8.411	7.753	8.265	8.426	7.997	8.193	7.474	7.942	8.158	6.965	7.481	7.848	7.848	7.04	7.65	7.813	8.048	8.222	7.696	7.787	7.446	7.468	7.603	8.082
A_23_P164284		6.169	5.91	6.353	6.887	6.558	6.781	6.051	6.19	6.267	6.504	6.365	6.061	6.565	6.103	6.24	6.302	6.249	6.419	6.175	7.334	6.388	6.632	6.39	6.342	6.313	5.782	6.75	6.257	6.838	6.802	6.516	6.369	6.317	6.36	6.329	7.192	6.832	6.499	6.288
A_32_P19135		6.956	7.326	7.16	7.11	7.443	7.189	6.979	7.047	7.351	6.135	7.44	6.88	7.128	6.628	7.159	6.402	7.237	7.626	6.97	6.991	7.533	7.527	7.116	7.205	7.295	5.782	6.271	7.128	7.527	7.138	7.448	7.121	6.706	7.574	7.158	7.276	7.365	6.975	7.489
A_23_P115022		5.956	6.289	6.35	6.254	6.168	6.208	5.855	6.21	6.125	6.63	6.053	6.287	6.398	6.489	6.176	6.149	6.282	6.283	6.53	7.046	6.13	6.728	6.304	6.67	6.153	5.782	6.625	6.073	6.406	6.333	6.106	6.155	6.03	6.192	6.194	6.526	6.681	6.455	6.013
A_23_P128706		9.389	8.803	8.946	9.283	8.815	9.375	9.249	9.24	9.625	9.696	9.738	9.171	9.296	9.062	8.82	9.737	9.443	9.117	9.355	9.283	10.227	9.129	8.682	9.707	9.387	8.801	9.348	8.863	10.406	9.29	9.033	9.256	9.429	9.254	9.106	9.707	9.504	9.182	9.592
A_24_P914088		12.259	10.316	11.93	9.551	10.607	11.441	11.835	12.753	11.86	10.702	10.291	12.24	11.783	12.854	12.305	12.894	11.274	12.006	12.454	11.59	12.56	11.57	11.619	11.634	10.698	12.253	11.142	11.387	11.287	10.905	11.547	11.217	11.644	10.603	12.164	11.071	11.357	11.173	11.368
A_24_P114334		7.25	7.119	7.723	7.095	6.805	7.572	6.901	7.943	7.386	6.954	7.446	7.287	7.472	7.405	7.558	6.81	6.418	7.086	7.162	7.348	7.232	7.659	7.414	7.615	7.059	7.232	7.707	7.026	7.083	7.389	8.044	6.956	7.588	7.259	6.991	6.968	7.034	6.596	7.86
A_24_P117138		9.259	9.099	9.246	8.82	8.629	9.184	8.877	10.001	9.089	8.624	7.825	10.107	9.199	9.845	10.013	9.525	9.137	9.356	9.806	8.857	9.085	8.68	8.803	8.527	7.716	8.916	8.77	9.042	7.987	9.296	8.731	8.773	9.233	8.75	8.818	9.177	8.689	9.573	8.773
A_24_P213396		11.79	12.703	12.572	12.746	12.377	12.986	11.335	12.386	12.413	12.478	12.319	12.449	12.961	12.127	12.052	11.606	12.142	12.504	12.351	12.478	12.658	12.892	12.156	12.512	12.464	12.555	13.101	12.723	12.463	12.682	12.997	12.315	12.873	12.479	11.968	12.011	12.299	11.884	12.93
A_23_P331992		6.573	6.402	6.199	5.845	6.146	6.618	6.473	5.997	6.329	6.081	6.762	6.417	6.345	6.168	6.193	6.215	5.884	6.155	6.093	6.12	6.316	6.25	6.251	6.591	6.196	6.453	6.258	6.18	6.913	6.263	6.288	6.279	6.172	6.358	6.401	6.217	5.951	6.319	6.579
A_23_P63896		7.524	6.728	7.744	6.776	6.776	7.192	7.631	8.26	7.076	8.11	7.684	7.275	7.524	7.935	7.653	6.51	6.058	7.772	6.987	7.209	6.844	7.796	7.627	7.364	7.427	7.675	7.077	6.739	7.087	6.369	7.544	7.225	7.017	6.721	6.755	6.719	6.447	6.471	7.464
A_32_P2177		6.216	7.601	8.151	7.968	8.076	8.167	6.157	6.91	6.914	9.094	8.677	7.72	8.139	7.496	7.232	6.655	7.638	7.584	6.685	8.767	7.348	8.454	7.483	6.979	8.561	7.743	8.754	8.023	7.624	7.556	7.64	7.291	7.04	8.033	7.103	7.357	8.321	8.04	7.001
A_32_P71736		6.715	6.463	6.816	5.861	6.725	6.611	6.347	7.039	6.66	6.704	6.807	7.071	6.977	6.777	6.876	6.526	6.489	7.029	6.654	6.77	7.157	6.623	6.667	6.877	6.445	6.741	6.275	6.554	6.507	6.708	6.7	6.639	6.656	6.636	6.624	6.335	6.411	6.554	6.727
A_23_P69491		11.955	12.515	12.53	12.446	12.416	13.213	11.799	12.543	12.056	13.193	12.913	12.043	12.205	11.866	12.078	11.426	12.305	12.165	12.229	12.206	11.901	12.505	12.294	13.122	11.281	11.897	12.222	11.591	11.939	12.696	12.744	12.846	12.613	12.535	11.62	13.034	12.108	12.451	12.909
A_32_P218228		6.852	9.379	9.257	10.311	10.132	9.23	6.434	6.811	7.783	7.12	7.739	7.701	9.561	7.532	7.166	6.685	9.407	8.085	7.084	10.098	8.399	9.504	7.749	7.705	9.881	8.686	9.32	9.649	9.766	9.547	9.102	8.518	7.664	9.222	8.091	8.343	10.02	9.52	8.407
A_24_P242299		8.595	6.552	8.535	6.733	6.872	7.561	7.196	9.366	7.412	9.05	8.474	8.437	8.185	10.109	9.296	8.28	6.618	8.169	7.926	7.839	8.17	7.709	8.514	7.602	8.522	8.277	8.054	6.675	7.943	6.93	7.654	7.015	8.452	6.555	7.322	6.43	6.907	6.558	7.615
A_24_P58579		11.013	10.635	10.742	10.546	10.522	11.261	11.234	11.01	10.849	9.845	9.996	10.35	10.885	10.028	10.266	10.58	10.653	10.247	10.742	10.332	10.042	10.649	10.397	11.015	8.863	10.819	10.783	10.24	9.781	11.278	11.048	11.482	11.268	10.822	10.931	10.942	10.559	10.827	10.977
A_23_P1871		6.53	8.053	8.095	9.575	8.984	8.429	5.994	6.505	6.813	5.828	6.785	6.789	8.451	6.618	6.452	6.192	8.418	7.114	6.18	9.225	7.534	8.644	6.768	7.236	9.936	7.697	8.565	8.159	9.379	8.482	8.022	7.639	7.081	8.138	7.18	6.842	8.911	8.226	7.062
A_24_P161581		7.148	8.446	8.29	8.895	9.229	8.255	6.918	7.177	7.31	6.517	7.377	7.646	8.499	7.346	7.206	7.237	9.025	7.918	7.62	8.953	8.346	8.988	7.463	7.586	10.341	8.224	8.603	8.384	10.547	8.568	8.624	8.355	7.678	8.944	7.214	8.921	8.71	9.215	7.658
A_23_P211007		6.618	6.104	6.712	5.994	6.419	6.524	6.294	7.27	6.51	6.315	6.761	6.43	6.874	7.634	7.136	6.489	5.865	6.467	6.563	6.432	6.457	6.787	6.942	6.798	6.51	7.126	6.243	6.449	6.313	6.012	6.776	6.288	6.737	6.385	6.167	6.086	5.984	5.832	6.856
A_23_P52903		6.657	6.297	6.374	6.865	6.283	6.264	6.654	6.295	6.405	6.322	6.615	6.218	6.472	6.113	6.313	6.408	6.509	6.766	6.452	6.361	6.848	6.504	6.618	6.537	6.374	6.798	6.193	6.118	7.014	6.771	6.577	6.644	6.398	6.617	6.408	6.732	6.388	6.613	6.678
A_23_P156198		7.222	6.826	6.865	6.932	7.459	6.949	6.699	7.094	7.195	7.245	6.984	6.719	7.141	7.072	6.839	6.884	7.429	7.296	7.413	7.054	8.13	7.169	6.85	7.651	6.928	6.814	6.53	6.876	7.98	7.043	7.099	7.341	7.168	7.274	6.737	7.288	7.035	7.131	7.296
A_23_P144179		6.642	6.653	6.899	6.695	7.047	6.947	6.712	6.801	6.496	7.09	6.812	7.14	6.478	6.536	7.043	6.965	7.214	6.753	6.877	6.846	6.845	6.735	6.687	6.676	6.297	6.489	6.657	6.612	6.621	6.995	6.614	6.984	6.891	6.945	6.557	7.088	6.639	7.3	6.622
A_23_P27180		6.891	6.458	6.978	6.384	6.668	6.961	6.877	7.103	6.694	6.962	6.642	6.607	6.975	6.952	6.566	6.539	6.275	6.877	6.681	6.522	6.819	6.564	6.903	6.886	6.281	6.919	6.541	6.483	6.621	6.542	6.788	6.753	6.633	6.637	6.505	6.504	6.062	6.394	6.595
A_23_P7412		9.165	9.124	9.204	9.173	8.26	9.099	8.834	8.366	8.158	8.9	9.522	7.482	5.747	7.893	9.555	6.8	8.209	8.416	7.709	9.689	7.103	9.669	10.586	10.204	8.969	5.782	9.284	7.95	9.659	9.81	10.269	9.173	8.49	9.532	9.491	9.631	5.665	8.346	8.87
A_32_P138366		12.555	15.143	15.269	15.551	16.031	15.6	9.702	11.64	13.206	11.3	11.24	13.787	14.949	12.193	12.639	11.308	15.363	13.811	13.093	15.579	15.83	15.417	13.206	13.226	16.335	15.891	15.019	15.607	15.972	14.891	14.808	14.37	14.178	15.676	13.163	14.389	15.05	15.769	13.872
A_23_P254353		6.742	6.731	7.496	7.659	7.216	7.72	6.862	7.261	7.271	7.347	7.336	6.788	7.403	7.06	7.546	7.259	7.843	7.688	7.551	7.621	7.57	7.605	6.979	7.06	7.515	7.413	7.024	7.066	8.548	7.47	7.203	7.056	7.596	7.408	7.256	7.093	7.866	7.528	7.337
A_24_P109432		6.882	7.495	7.4	6.951	7.23	7.521	6.827	7.836	7.346	7.17	7.065	7.365	7.287	7.726	7.521	7.138	7.51	7.451	7.537	7.037	7.718	7.56	7.354	7.794	6.621	7.522	7.194	7.354	6.392	6.769	7.257	7.234	7.458	7.233	6.813	6.657	6.794	7	7.503
A_32_P64263		6.58	6.536	6.372	6.308	6.329	6.941	6.138	6.528	6.033	6.749	6.265	6.338	6.097	6.604	6.489	6.017	6.228	6.458	6.33	6.265	6.299	6.62	6.32	6.514	6.456	6.198	6.857	6.498	6.267	6.11	6.137	6.428	6.483	6.335	6.032	6.053	6.008	6.272	5.941
A_23_P131771		6.51	6.828	7.01	6.819	6.686	7.056	6.666	6.755	6.747	6.047	7.346	6.175	6.908	6.72	6.841	6.194	6.598	6.834	6.551	6.626	6.596	7.353	7.628	7.053	6.931	7.016	6.639	5.949	7.671	6.932	7.036	7.087	6.125	7.396	6.977	6.221	6.847	6.234	7.059
A_24_P313262		7.122	6.987	7.452	6.509	7.164	7.117	6.863	7.515	7.304	6.355	7.399	6.621	6.938	7.081	7.381	6.574	6.799	7.276	7.321	7.357	7.381	7.784	7.147	7.277	6.888	7.227	6.666	6.13	7.105	6.879	7.638	7.338	6.198	7.461	7.495	6.62	7.072	6.863	7.239
A_24_P283000		5.958	6.412	6.088	6.851	6.251	6.007	6.397	6.109	6.41	6.075	6.367	6.175	5.995	6.044	6.115	6	6.399	6.266	6.075	6.183	6.392	6.518	6.12	6.149	6.286	6.366	6.119	5.896	6.423	6.278	6.281	6.37	6.076	6.361	6.413	6.025	6.434	6.141	6.29
A_23_P104199		8.047	7.822	7.983	6.814	7.392	7.567	7.864	8.469	8.165	8.556	8.125	8.541	7.295	7.806	7.729	8.064	7.219	8.199	7.927	7.708	8.221	7.085	7.697	7.533	6.658	6.09	7.362	7.439	6.669	7.491	7.66	7.775	7.773	7.168	7.506	7.721	6.745	7.67	7.34
A_23_P84929		7.924	10.39	9.184	10.966	10.675	8.204	7.211	7.761	8.404	9.565	10.16	8.169	9.111	7.946	7.685	7.502	10.109	8.242	8.842	8.95	9.301	9.633	8.221	8.006	9.766	8.203	9.415	10.094	9.686	8.865	9.722	8.458	8.082	8.968	8.862	8.606	8.507	9.401	8.767
A_23_P93623		10.591	11.423	11.6	10.943	11.487	11.091	10.206	11.367	11.858	12.259	12.34	11.34	11.501	11.512	11.506	11.008	11.648	11.96	11.532	11.562	11.8	12.009	11.372	11.903	11.227	11.624	10.962	11.108	11.456	11.264	11.4	11.44	11.201	11.53	10.858	12.074	11.711	11.136	11.793
A_23_P24104		9.233	9.186	8.459	10.36	8.427	8.795	9.854	9.08	9.13	8.378	8.463	8.557	8.632	7.6	8.852	9.768	9.201	8.481	9.547	8.4	7.816	8.077	8.398	9.235	7.351	7.971	8.924	8.228	7.909	9.807	8.553	9.537	9.512	8.574	9.162	8.939	8.925	9.779	9.322
A_24_P93371		6.742	6.936	6.994	6.8	6.923	6.796	7.091	6.924	7.553	6.916	7.484	6.876	7.064	6.593	6.944	7.096	7.055	7.454	7.197	7.16	7.824	6.907	7.046	7.358	6.921	6.994	6.756	6.84	7.609	7.247	6.92	6.915	6.896	7.086	6.828	7.524	7.099	6.973	7.37
A_24_P80532		7.412	7.819	7.253	7.927	7.232	7.704	7.307	7.098	7.014	8.055	7.952	7.382	6.969	6.901	7.505	7.073	7.138	7.049	7.184	6.914	6.731	7.04	7.456	7.11	6.489	5.782	7.255	7.278	6.87	8.243	7.131	7.245	7.376	7.402	7.152	7.311	7.029	7.262	7.113
A_23_P216080		7.803	8.387	8.408	7.712	8.004	8.718	7.739	8.523	8.46	9.3	8.843	9.032	8.262	8.689	8.938	8.615	7.871	8.431	8.555	7.883	8.679	8.41	8.655	8.505	7.795	8.245	8.641	7.901	7.804	8.093	8.491	8.221	8.664	8.225	7.647	8.815	8.031	7.905	8.907
A_24_P344711		8.912	9.174	9.002	8.977	9.286	9.026	8.705	8.763	9.009	8.811	9.212	8.888	9.04	8.318	7.977	7.933	9.179	8.838	8.862	8.893	10.15	9.116	8.333	9.097	9.654	9.239	9.096	9.105	9.662	8.822	8.936	8.963	8.912	9.006	8.218	9.233	8.952	8.818	9.46
A_23_P211436		8.613	8.586	8.152	8.424	8.346	8.747	7.99	8.411	8.56	8.377	8.687	8.028	8.702	8.001	8.084	7.703	8.047	7.937	8.455	8.493	9.127	8.399	8.035	8.87	8.778	7.367	8.575	8.088	9.642	8.78	9.076	8.712	8.638	9.07	7.918	8.382	8.442	8.346	9.323
A_23_P18806		6.652	7.1	7.072	6.685	6.977	7.118	6.812	7.309	7.32	7.632	7.665	7.423	7.066	7.309	7.143	6.88	7.065	7.226	7.254	7.099	7.189	6.951	7.179	7.37	6.584	6.76	6.983	6.528	6.759	7.222	7.085	6.709	6.959	6.797	6.626	7.354	6.984	7.103	7.342
A_23_P342934		7.52	8.885	7.751	8.435	8.324	8.007	8.15	7.47	8.356	7.202	7.901	6.812	8.625	7.22	7.483	6.438	7.686	7.207	7.547	7.747	6.911	8.657	7.833	8.278	6.982	7.453	7.559	7.385	8.124	7.783	8.531	7.997	7.365	8.945	8.048	8.748	8.47	8.019	8.997
A_32_P175098		6.613	7.322	6.757	6.627	7.319	6.963	6.571	6.848	7.152	6.476	6.651	6.965	7.137	6.723	7.144	6.679	7.401	6.988	7.289	6.847	6.852	7.296	6.778	7.228	6.163	6.752	6.38	6.801	6.719	6.814	7.192	7.282	6.689	7.121	6.914	7.487	7.264	7.37	7.196
A_23_P96990		7.91	7.529	8.102	7.042	7.851	8.133	7.548	8.579	8.331	8.536	7.847	8.855	8.633	8.901	8.35	7.999	7.876	8.232	8.563	8.155	8.987	7.725	7.96	8.581	8.105	8.011	8.278	7.229	8.17	7.481	7.943	7.839	8.359	7.721	7.71	8.085	7.732	7.657	8.246
A_24_P578437		8.721	8.968	8.846	8.932	9.155	8.667	8.233	9.378	9.977	6.199	6.847	9.051	9.892	9.243	8.94	10.066	9.22	8.943	9.498	8.757	10.024	10.032	8.765	9.345	9.052	9.337	8.726	9.362	9.745	9.292	9.703	8.755	8.632	9.727	9.224	9.468	9.369	9.277	9.664
A_23_P410746		6.817	7.203	6.5	7.399	6.654	6.619	7.043	6.415	6.741	6.889	7.3	6.577	6.781	6.281	6.539	6.557	7.144	6.769	6.964	6.367	6.419	6.723	7.085	6.903	6.065	6.789	6.968	6.668	6.741	7.026	6.713	7.225	7.07	7.108	6.895	6.943	6.663	6.948	7.24
A_23_P68773		7.233	7.372	6.508	7.148	6.783	7.357	7.601	6.692	6.829	6.935	7.027	6.802	6.631	6.322	6.805	7.417	7.39	7.153	7.169	6.703	7.016	6.49	6.836	6.561	6.185	6.483	7.086	6.965	7.086	7.849	6.552	7.228	7.613	7.045	6.893	7.706	6.977	7.927	6.784
A_23_P107750		6.145	6.505	6.439	7.235	6.864	7.23	6.244	7.146	7.009	6.949	6.296	6.682	6.339	6.405	6.561	6.35	7.029	7.513	6.773	6.51	6.956	6.085	6.652	7.083	6.275	6.241	6.287	6.418	6.569	6.833	6.082	6.431	7.089	6.687	6.212	7.653	6.511	7.752	6.419
A_24_P50950		6.855	7.46	7.25	7.451	6.925	7.52	7.9	7.644	7.764	7.671	8.005	7.288	7.273	7.177	7.497	7.078	7.367	7.575	7.689	6.415	6.563	7.45	8.207	7.18	6.765	7.373	6.873	7.15	7.119	7.252	6.868	7.323	7.268	7.2	7.242	8.079	7.73	7.778	8.101
A_32_P163247		8.143	8.294	10.758	8.916	10.849	9.187	10.069	11.807	10.695	11.307	10.337	11.4	11.154	9.603	10.378	9.404	10.398	12.208	11.251	9.89	12.53	9.624	9.826	11.551	10.314	10.42	9.005	9.032	9.946	9.049	9.913	10.18	11.026	9.777	9.218	10.461	9.156	10.512	10.045
A_32_P209472		7.4	7.647	7.517	7.848	7.453	7.801	7.788	7.763	7.381	7.371	8.29	8	7.517	7.409	8.027	7.67	7.744	7.725	7.857	7.161	7.415	7.428	7.882	7.248	7.24	7.154	7.281	7.043	8	7.607	7.412	7.762	7.757	7.647	7.492	7.825	7.262	7.473	7.766
A_23_P24784		7.304	8.496	7.985	8.173	7.901	8.302	8.175	7.636	7.664	8.502	9.302	7.027	8.634	7.7	8.159	7.367	8.564	7.711	8.212	8.118	7.359	8.962	8.261	8.194	7.642	8.085	7.67	7.518	8.738	8.711	8.237	8.642	7.919	8.772	7.211	8.705	8.331	7.697	8.121
A_23_P111995		6.206	6.067	6.37	5.996	6.167	6.177	6.102	6.175	6.152	5.752	6.061	6.114	6.424	6.066	6.319	5.992	6.328	6.324	6.229	6.59	6.513	6.121	6.23	6.212	6.51	6.254	6.484	6.451	6.702	6.325	6.333	6.198	6.228	5.806	6.117	6.187	6.231	6.282	6.26
A_23_P142447		13.697	13.165	13.103	14.026	13.06	13.885	13.802	12.993	13.508	13.496	14.611	11.933	13.305	12.085	12.826	12.625	13.397	12.94	12.833	12.844	12.815	13.592	13.469	13.75	12.778	13.154	13.022	12.293	14.317	13.539	13.691	14.237	13.796	14.019	13.431	13.697	13.592	13.247	14.108
A_23_P94683		6.385	6.161	6.412	5.841	6.499	6.581	6.26	6.729	6.448	6.616	6.794	6.534	6.927	6.909	6.753	6.447	6.314	6.535	6.965	6.555	7.131	6.719	6.445	6.703	6.379	6.502	6.354	5.927	7.244	6.322	6.719	6.561	6.536	6.483	6.344	6.251	6.567	6.301	6.854
A_23_P155179		6.796	6.788	6.857	6.597	6.771	7.027	6.736	6.854	6.937	6.476	7.043	7.057	6.93	6.956	6.948	6.682	6.692	7.064	6.871	6.78	7.551	7.008	7.016	7.231	7.076	6.999	6.617	6.592	7.691	6.771	6.981	6.95	6.863	7.086	6.55	7.042	6.896	6.86	6.903
A_23_P74278		8.582	8.818	8.614	8.521	8.376	9.176	8.177	9.131	8.218	9.4	9.081	8.696	8.885	8.768	9.265	8.179	7.862	8.655	8.568	9.061	8.026	9.08	8.835	8.454	8.417	8.83	8.558	8.353	8.961	8.587	8.936	8.782	8.556	8.728	8.355	8.371	8.464	8.354	8.881
A_24_P324141		6.812	7.189	7.681	8.961	8.119	8.004	6.547	6.915	6.789	6.749	7.933	6.735	7.978	7.417	6.951	7.05	8.204	7.271	7.302	8.621	7.377	8.203	7.101	7.418	8.226	7.262	8.092	7.747	8.526	8.421	7.516	7.721	7.565	7.947	7.546	7.644	8.334	8.189	6.979
A_24_P697573		6.552	8.456	8.077	9.733	9.07	8.22	6.242	6.832	7.145	6.48	7.511	7.277	8.662	7.231	7.103	6.882	8.611	7.432	6.718	8.806	7.326	8.423	7.153	7.549	8.915	7.331	8.661	8.661	8.7	9.03	8.104	7.999	7.871	8.142	7.529	7.651	8.981	8.693	7.45
A_23_P256297		6.572	6.029	6.302	5.795	6.538	6.767	6.232	6.333	6.333	6.362	6.208	6.424	6.359	6.535	6.303	6.127	6.285	6.373	6.481	6.406	7.253	6.185	6.163	6.645	6.503	6.283	6.233	6.159	6.667	6.199	6.435	6.423	6.349	6.227	6.136	6.507	6.082	6.584	6.416
A_24_P318319		6.796	6.481	6.711	6.43	6.428	6.737	6.936	6.886	6.79	6.489	6.922	6.813	6.775	6.934	6.553	6.847	6.629	6.775	6.893	6.392	6.914	6.679	6.834	6.679	6.243	6.703	6.468	6.551	6.84	6.835	6.508	6.739	6.707	6.577	6.711	6.421	6.443	6.653	6.692
A_23_P145584		7.442	8.225	8.336	8.877	8.003	8.3	7.239	7.325	7.874	7.877	8.408	8.688	7.453	7.644	7.501	7.151	8.662	7.434	7.323	7.383	8.059	7.698	7.36	7.678	8.023	8.233	9.373	8.959	7.716	7.978	8.257	7.883	8.361	7.752	7.719	7.415	7.624	7.797	8.134
A_23_P71591		9.091	7.91	8.887	7.279	8.025	8.767	9.209	9.898	8.686	9.693	8.185	8.904	8.81	10.071	9.659	9.414	8.497	8.893	9.049	8.681	8.941	8.232	8.652	9.329	7.705	8.515	8.797	8.281	7.471	8.106	8.341	8.795	9.289	8.12	8.296	8.282	7.942	8.543	8.14
A_23_P404606		10.178	10.731	10.642	10.726	10.732	11.432	9.734	10.358	9.956	11.268	11.316	9.989	9.984	10.793	11.301	9.924	10.268	10.581	10.842	10.726	10.252	11.226	10.747	10.861	10.295	10.446	10.187	10.062	11.261	10.366	10.595	10.331	10.706	10.355	10.019	10.478	10.024	10.187	11.01
A_23_P131534		6.256	6.501	6.631	6.961	7.612	6.762	6.178	6.033	6.087	6.118	6.352	6.059	6.437	6.006	6.18	5.971	6.798	6.248	6.401	6.946	6.816	6.802	6.155	6.246	9.154	7.104	6.423	7.286	7.702	6.629	6.937	6.419	6.262	7.33	6.129	7.44	6.86	7.064	6.542
A_23_P25019		6.96	6.467	6.959	6.654	6.644	7.13	6.88	7.246	6.788	6.934	6.586	6.973	7	7.306	7.199	7.299	6.728	6.859	6.935	6.625	7.148	6.684	6.673	6.829	6.584	6.955	6.745	6.811	6.752	6.888	6.755	6.679	6.902	6.621	6.955	6.24	6.557	6.867	6.487
A_24_P294931		8.065	7.945	8.095	7.988	8.291	8.636	7.863	8.193	8.409	8.414	8.377	8.051	8.116	8.18	8.159	8.309	8.576	8.337	8.303	8.287	8.93	8.077	8.148	8.757	7.905	8.187	8.169	8.062	9.01	8.281	8.45	8.556	8.804	8.542	7.932	8.452	8.389	8.446	8.529
A_23_P319520		6.193	6.382	6.317	6.636	6.388	6.203	6.139	6.102	6.118	5.846	6.009	6.112	6.117	6.091	6.048	6.129	6.222	6.204	6.264	6.361	6.335	6.311	6.029	6.287	6.197	6.199	6.317	6.278	6.967	6.283	6.403	6.417	6.268	6.342	6.121	6.043	6.34	6.605	6.139
A_23_P113184		7.737	7.157	7.227	7.101	7.664	7.755	7.349	7.428	7.575	7.3	7.144	7.243	7.352	6.917	7.114	7.673	7.838	7.229	7.72	7.824	8.714	7.426	6.939	8.091	7.761	7.492	7.163	7.334	8.767	7.34	7.951	7.695	7.941	7.714	7.528	7.179	7.677	7.76	7.593
A_23_P14853		5.977	5.851	6.273	6.352	6.087	6.15	6.178	6.236	6.479	6.354	6.523	6.341	6.431	6.164	7.823	7.432	6.3	6.009	7.478	6.086	6.545	6.643	6.235	6.353	6.75	5.782	6.259	6.357	7.449	6.059	6.598	6.384	6.146	6.282	7.07	6.089	6.451	6.413	6.478
A_23_P20676		6.95	6.863	7.073	6.977	7.044	6.973	7.303	7.406	7.423	6.931	6.797	6.988	7.004	7.158	7.15	6.891	7.186	7.165	7.399	7.315	7.637	7.113	6.988	7.479	6.927	7.121	7.11	6.784	7.066	6.978	7.403	7.226	7.115	6.793	7.05	6.81	7.278	6.951	7.257
A_32_P150928		17.063	17.141	16.942	17.267	16.998	17.557	16.437	17.222	16.767	17.557	17.232	16.899	16.18	17.031	17.433	17.175	17.242	17.406	17.107	17.175	16.466	16.809	17.255	16.777	16.738	15.988	16.738	17.063	17.353	17.542	16.484	17.041	17.367	17.21	16.417	16.821	16.57	17.232	15.958
A_24_P77364		8.205	7.774	8.825	7.277	8.044	7.871	8.325	8.973	8.665	8.669	7.585	9.344	8.395	9.099	8.748	8.568	8.527	8.997	8.852	8.494	9.199	8.359	7.874	8.184	8.201	8.499	8.28	8.329	7.783	7.832	7.593	8.112	8.091	7.978	8.036	8.686	8.155	8.768	7.772
A_23_P200252		6.626	6.38	6.946	6.277	6.352	6.102	6.096	6.926	7.065	7.08	7.09	6.992	7.052	7.06	7.018	6.494	6.382	6.825	7.243	6.423	7.071	6.807	6.888	6.997	6.389	5.941	6.19	6.327	6.551	6.39	6.872	6.638	6.442	6.809	6.387	7.293	6.737	6.878	6.46
A_24_P831005		6.178	5.753	6.303	5.692	6.045	5.996	5.893	6.26	6.047	6.279	5.929	6.277	6.085	6.031	6.099	6.046	6.109	6.328	6.203	6.406	6.223	5.957	6.237	6.151	5.85	5.782	6.236	6.506	6.281	6.058	6.002	6.171	6.209	6.204	5.931	6.13	5.795	6.333	6.008
A_23_P22473		6.304	5.926	6.484	6.087	6.811	6.382	6.531	6.52	6.86	6.485	6.825	6.534	6.755	6.379	6.283	6.501	6.447	6.586	6.539	6.743	7.282	6.664	6.48	6.891	6.575	6.517	6.53	6.397	7.027	6.49	6.587	6.54	6.5	6.736	6.723	6.995	6.586	6.514	7.052
A_23_P99320		6.305	6.783	6.474	6.594	6.603	6.594	6.169	6.584	6.536	6.548	6.864	6.582	6.494	6.696	6.641	6.335	6.459	6.756	6.791	6.507	6.625	6.491	6.577	6.485	6.106	5.782	6.071	6.645	6.729	6.553	6.434	6.499	6.489	6.822	6.55	6.746	6.393	6.755	6.595
A_23_P215341		5.895	6.462	6.167	5.672	6.12	5.793	6.101	6.388	6.288	6.249	6.226	6.557	6.362	6.557	6.459	6.298	6.299	6.388	6.666	6.08	6.619	6.349	6.291	6.52	6.1	5.782	6.202	5.94	5.933	5.902	6.284	6.55	6.065	6.222	6.019	6.425	6.016	6.092	6.355
A_23_P151506		7.155	9.473	8.77	8.965	9.273	9.495	6.674	8.018	8.373	7.625	8.79	9.579	8.651	8.625	7.981	6.812	9.404	8.68	7.206	8.784	8.292	9.943	7.725	7.835	10.129	9.204	9.512	9.31	9.149	8.525	9.088	7.469	8.556	8.747	8.181	8.997	8.864	9.018	8.553
A_32_P22263		8.006	7.486	7.709	7.089	7.497	8.012	7.806	8.378	7.641	7.375	7.144	7.82	8.127	8.595	7.701	7.833	7.395	7.644	7.852	7.393	7.939	7.476	7.451	7.81	6.917	7.882	7.271	7.542	7.786	7.513	7.588	6.993	7.467	7.305	7.936	7.746	7.246	7.531	7.752
A_23_P37778		7.42	7.614	7.629	7.703	7.656	7.645	7.648	7.512	8.198	7.873	8.633	7.727	8.234	7.57	7.763	7.706	7.82	7.765	7.604	7.559	8.247	8.04	8.143	8.436	7.868	8.165	7.965	7.05	8.958	7.979	8.067	7.907	7.954	8.044	7.626	8.129	7.604	7.491	8.697
A_32_P50522		9.144	9.539	9.376	9.55	9.65	9.798	8.943	9.004	8.787	8.448	9.562	8.925	9.654	8.788	9.113	8.295	9.498	9.14	9.308	9.55	9.103	9.819	9.265	9.4	8.843	9.716	9.308	8.85	9.33	9.559	9.879	9.819	9.313	10.024	8.906	9.546	9.434	9.178	9.801
A_24_P313822		6.731	7.432	7.34	8.244	8.148	7.682	6.477	6.921	6.823	7.451	7.238	7.174	7.613	7.053	7.079	6.883	7.57	7.283	7.08	8.674	7.189	7.846	7.261	7.059	9.115	7.072	7.975	7.781	8.284	8.105	7.645	7.407	7.234	7.972	6.88	7.553	7.951	8.138	6.906
A_23_P48637		7.091	7.725	7.382	6.734	6.721	7.288	7.055	7.833	6.881	7.844	8.215	6.799	7.342	7.263	7.043	6.465	6.521	6.935	6.853	6.968	6.597	7.431	7.343	7.344	6.7	7.426	7.001	6.429	6.752	7.408	7.86	7.015	7.012	7.636	6.75	7.004	6.758	6.891	7.551
A_24_P363679		6.013	6.512	6.435	6.561	6.452	6.163	6.314	6.508	6.489	5.852	6.356	6.43	6.601	6.375	6.281	6.171	6.207	6.4	6.249	6.252	6.733	6.388	6.409	6.522	6.222	6.576	6.341	6.264	6.788	6.288	6.676	6.431	6.224	6.429	6.279	6.229	6.418	6.343	6.976
A_32_P106553		8.507	8.165	8.137	8.176	7.778	8.144	8.301	9.275	8.248	9.284	7.852	9.281	7.885	9.254	9.262	9.521	8.548	9.321	9.845	8.103	8.139	7.312	8.69	7.977	7.128	6.792	8.038	8.177	7.608	9.436	7.34	8.266	8.579	7.961	7.478	9.204	7.664	9.541	7.635
A_24_P801197		6.959	8.307	8.217	7.987	7.92	7.209	6.579	6.95	7.488	7.739	7.043	6.519	7.39	7.123	7.212	6.696	7.783	7.154	7.43	7.975	7.95	7.864	6.807	7.355	8.487	7.618	8.085	7.413	7.991	7.034	7.812	6.983	7.409	7.519	6.53	7.505	7.381	7.617	7.903
A_24_P32118		7.325	7.283	7.374	6.983	7.069	7.599	7.59	7.408	7.546	7.605	8.26	7.413	7.892	7.375	7.466	7.57	7.441	7.45	7.567	7.266	8.055	7.589	7.286	7.678	7.448	7.312	7.144	6.737	8.19	7.224	7.499	7.543	7.575	7.337	7.119	7.532	7.387	7.055	7.809
A_23_P83953		10.266	10.59	11.152	10.101	11.126	10.347	9.076	10.298	10.357	8.135	8.8	11.078	11.342	10.272	10.393	9.942	11.065	10.667	11.021	11.156	11.532	10.938	10.025	9.988	10.748	11.363	10.808	10.859	10.34	11.007	11.105	10.887	10.609	10.693	9.93	10.432	11.125	11.223	10.959
A_23_P162378		6.401	6.328	6.402	6.037	6.319	6.776	6.045	6.76	6.137	6.337	6.692	6.455	6.468	6.961	6.687	6.282	5.795	6.297	6.333	6.304	6.228	6.492	6.544	6.407	6.269	6.19	6.531	5.851	6.089	6.054	6.336	6.266	6.562	6.334	6.233	6.069	6.003	6.18	6.247
A_23_P319970		8.971	11.79	9.618	10.824	11.859	11.646	11.058	12.149	11.176	11.311	10.679	12.454	9.872	12.159	9.986	12.118	12.294	10.208	13.301	12.205	12.601	10.995	11.469	12.364	11.541	11.015	11.177	11.466	10.306	11.78	9.24	12.251	12.219	11.77	12.366	11.447	9.587	9.181	10.759
A_23_P40174		11.974	13.386	11.549	13.405	11.295	11.806	12.831	10.915	10.533	10.68	13.076	10.477	11.492	10.609	10.898	8.435	11.978	11.367	9.835	11.571	9.673	12.516	13.826	13.234	11.414	12.262	12.288	11.323	13.734	13.076	13.475	12.871	13.41	13.66	9.974	13.06	11.928	11.549	13.105
A_24_P234871		9.494	8.626	9.372	9.468	9.262	9.551	9.717	9.293	9.373	9.488	9.517	9.272	9.387	9.006	8.831	9.176	9.384	8.912	9.048	8.74	9.658	9.305	9.12	9.984	9.497	9.682	9.89	8.963	10.403	9.433	9.334	9.083	9.392	8.902	9.031	9.513	9.127	8.909	9.943
A_23_P133174		6.876	6.91	6.658	6.895	6.705	7.042	7.089	7.427	6.957	7.16	7.035	6.992	7.132	7.098	7.413	6.7	5.864	6.885	7.04	6.857	6.699	6.957	6.979	6.88	6.505	7.287	7.032	6.881	7.128	6.777	7.292	7.183	7.24	6.795	6.525	7	6.611	6.808	7.186
A_23_P200838		7.192	7.04	6.981	7.388	7.717	7.277	6.693	6.968	6.737	6.826	6.818	6.871	7.165	7.324	7.071	6.854	7.04	6.732	6.943	7.462	6.96	7.201	6.666	7.176	7.831	7.022	7.02	7.163	7.771	7.151	7.366	6.996	6.951	7.355	6.754	7.04	7.114	7.389	6.889
A_23_P201047		7.46	6.871	7.272	7.638	7.104	7.65	7.791	6.865	7.506	6.74	7.722	6.762	7.409	7.09	7.027	7.094	7.544	7.234	7.879	6.944	7.437	7.848	7.402	7.545	7.857	7.599	7.159	6.983	8.172	7.407	7.547	7.531	7.072	7.401	7.088	8.129	7.5	7.562	7.59
A_23_P215634		6.34	5.753	6.289	5.695	6.61	6.721	6.199	6.239	6.422	6.486	6.095	6.1	6.125	5.961	6.02	6.332	6.287	6.068	6.614	6.291	5.973	6.214	6.197	6.274	6.144	6.303	5.846	5.988	5.923	6.113	6.217	6.083	6.276	6.339	6.012	6.378	5.697	6.413	6.039
A_32_P13370		5.98	5.939	6.129	5.878	6.048	6.71	5.861	6.258	6.112	6.391	6.216	6.138	6.387	6.748	6.299	6.225	6.135	6.17	6.468	6.197	6.299	6.21	6.232	6.302	5.989	6.11	6.205	6.31	6.579	5.977	6.127	6.261	6.231	6.099	6.073	6.405	6.024	6.29	6.377
A_23_P216549		7.166	7.868	7.527	8.376	8.296	8.195	6.747	7.135	7.074	7.978	7.562	7.349	7.64	7.247	7.384	7.999	7.821	7.558	7.296	8.739	6.908	7.588	7.486	7.519	7.605	7.177	8.22	8.082	7.924	8.549	7.478	7.893	8.331	8.159	7.409	7.677	7.881	8.54	7.212
A_24_P208045		8.264	8.018	8.815	7.939	7.851	8.696	7.786	9.316	7.794	9.514	8.912	8.802	7.913	9.794	9.442	8.566	8.259	8.409	8.372	7.983	8.041	8.802	9.152	8.481	8.086	8.789	8.577	8.503	7.72	7.485	8.342	8.111	9.055	7.866	7.987	7.604	7.668	7.887	8.32
A_23_P62128		6.6	6.121	6.537	6.16	6.315	6.483	6.27	6.723	6.37	6.082	6.718	6.196	6.528	6.71	6.474	6.324	6.022	6.392	6.383	6.329	6.493	6.744	6.548	6.694	6.23	6.53	6.266	6.346	6.645	6.327	6.869	6.252	6.539	6.525	6.189	6.321	6.059	6.162	6.51
A_24_P848662		11.342	11.621	11.793	12.792	12.209	11.711	10.827	11.287	10.883	8.018	8.24	11.616	12.433	10.932	11.963	11.389	13.583	12.903	12.403	12.767	12.581	12.576	11.69	10.909	12.873	11.004	12.298	12.002	13.613	12.056	12.079	12.167	11.451	12.942	10.936	12.658	12.714	13.095	11.189
A_23_P107087		6.223	6.347	6.51	5.996	6.475	6.53	6.488	6.624	6.608	6.146	6.385	6.464	6.481	6.605	6.47	6.306	6.615	6.456	6.741	6.336	6.932	6.387	6.383	6.811	6.239	6.366	6.273	6.472	6.395	6.237	6.649	6.673	6.625	6.002	6.44	6.294	6.326	6.391	6.711
A_23_P334045		6.201	6.598	6.881	7.544	7.78	7.308	6.041	6.18	6.449	7.233	7.959	6.448	6.959	6.451	6.265	6.291	7.278	6.54	6.362	7.559	6.687	7.63	6.294	6.807	7.641	6.863	6.91	7.424	7.543	6.998	7.184	6.877	6.783	7.431	6.802	6.703	7.276	7.534	6.434
A_23_P321349		6.534	6.521	6.679	6.268	6.353	6.482	6.636	6.945	6.686	6.544	6.477	6.638	6.63	6.682	6.505	6.502	6.373	6.726	6.67	6.436	6.868	6.523	6.441	6.753	6.359	6.769	6.224	6.487	6.423	6.325	6.726	6.523	6.529	6.298	6.548	6.413	6.403	6.566	6.566
A_23_P393697		7.44	7.254	7.305	8.131	7.838	7.94	7.302	7.217	7.485	7.306	7.059	7.243	7.187	7.12	7.072	7.467	7.912	7.339	7.602	7.625	7.714	7.726	6.992	7.488	7.404	7.405	7.574	7.937	8.073	7.333	7.619	7.693	7.604	7.693	7.327	7.547	7.561	8.03	7.357
A_24_P7565		6.768	6.754	7.007	6.188	6.579	6.797	6.886	6.225	6.696	5.851	5.805	6.3	6.493	5.859	6.144	5.979	6.942	6.159	6.241	6.046	6.459	6.563	6.453	6.239	5.903	7.421	6.44	6.431	5.793	6.633	6.921	7.306	5.988	6.559	6.166	6.28	6.607	7.624	7.363
A_23_P103522		9.348	10.797	10.032	10.486	10.1	10.405	10.024	9.376	9.499	7.368	8.324	9.236	10.025	9.308	9.957	8.795	9.642	9.578	9.58	9.706	9.069	10.827	10.247	9.739	9.291	9.497	9.669	8.837	10.21	9.633	10.012	10.432	9.773	10.195	9.9	9.721	10.075	9.975	10.308
A_24_P58177		7.628	7.921	7.31	8.193	7.868	8.609	7.5	7.265	7.449	7.462	7.38	6.476	7.232	6.736	6.998	6.699	7.832	7.76	7.383	7.655	6.589	7.673	7.911	7.49	6.825	7.023	7.213	6.686	7.721	7.49	7.84	8.393	7.131	8.176	7.915	7.911	7.76	8.351	7.188
A_24_P179363		6.387	6.206	6.21	5.767	6.299	6.222	6.285	6.527	6.104	6.435	5.941	5.994	5.798	6.55	6.343	6.274	6.005	6.295	6.797	6.179	6.465	6.143	6.196	6.392	6.037	6.168	6.177	5.967	6.316	6.087	6.128	6.119	5.848	6.155	6.206	6.201	5.924	5.973	6.07
A_23_P60479		8.644	8.241	10.071	8.563	8.736	8.992	9.932	11.239	9.287	9.945	9.367	9.686	10.212	10.785	10.577	9.001	8.615	10.172	8.719	9.212	9.646	9.498	10.444	9.721	9.165	9.536	9.456	8.064	8.671	8.507	9.145	9.45	9.403	8.766	9.007	8.565	8.289	8.379	8.32
A_32_P184367		16.012	14.792	15.636	13.657	14.762	15.286	15.045	15.929	15.988	15.499	14.446	15.83	15.398	16.127	16.559	16.767	15.492	15.778	16.355	15.339	16.117	15.148	15.082	15.882	14.108	15.46	15.097	15.143	15.269	15.138	15.153	15.505	16.004	15.056	15.728	15.308	15.405	15.133	15.485
A_23_P76610		6.937	6.784	7.197	6.774	6.612	6.512	6.876	7.476	7.429	7.181	7.353	7.186	7.35	7.55	7.346	6.828	6.453	6.946	7.178	6.641	7.212	7.012	6.978	7.497	7.051	7.028	6.962	6.437	7.128	6.926	6.969	6.961	6.902	6.77	6.652	6.7	6.545	6.587	7.286
A_24_P213284		8.132	7.343	7.384	7.22	7.841	7.859	7.593	7.464	8.319	8.103	7.706	7.924	7.902	7.083	7.498	8.549	8.161	8.056	8.346	7.64	8.999	7.455	7.26	8.367	7.69	7.844	7.59	7.667	9.025	7.601	7.645	7.929	8.151	7.739	7.968	8.573	7.973	8.075	8.126
A_23_P112162		8.326	8.664	8.25	8.675	8.272	8.662	8.355	8.155	8.799	8.902	10.073	8.142	8.372	8.232	8.706	8.592	8.721	8.813	8.676	8.235	8.778	9.068	8.505	8.544	8.571	8.571	8.183	8.213	9.55	8.869	8.714	8.849	8.53	9.403	8.565	9.043	8.854	8.411	9.019
A_23_P168306		6.277	6.856	6.838	6.97	7.554	6.861	6.139	6.407	6.409	6.271	6.535	6.382	6.921	6.401	6.229	6.259	7.082	6.58	6.282	7.258	6.612	7.116	6.54	6.556	8.234	5.782	6.877	6.956	7.624	6.869	7.021	6.661	6.545	7.099	6.382	7.005	7.208	7.129	6.633
A_32_P98975		6.746	6.981	6.988	6.336	6.578	6.756	6.589	7.196	7.197	6.86	7.286	7.562	6.904	7.245	6.978	6.698	6.56	7.306	6.966	6.79	7.252	7.01	7.216	7.161	6.65	6.555	6.807	6.588	6.856	6.478	7.014	6.874	6.931	7.035	6.657	6.865	6.666	6.595	7.037
A_24_P314451		6.345	6.31	6.664	7.42	6.481	6.794	6.18	6.699	6.411	6.567	6.647	6.592	6.883	6.612	6.551	6.759	6.647	6.664	6.127	7.376	6.26	6.658	6.86	6.765	5.801	6.248	7.403	6.269	6.68	7.889	6.241	6.433	6.728	6.592	7.033	6.422	6.948	6.854	6.171
A_24_P703614		8.553	9.094	9.547	8.639	8.356	9.315	9.068	10.193	8.582	10.37	9.574	9.684	9.118	9.813	10.185	8.582	8.765	9.454	8.457	8.728	8.087	8.863	10.267	8.655	8	9.062	9.135	9.07	7.511	8.973	8.838	8.576	9.34	8.656	8.375	8.711	7.989	8.671	8.404
A_23_P339818		6.808	7.14	7.881	6.471	6.063	7.064	6.473	7.311	6.712	7.569	8.036	6.635	7.361	7.305	7.652	7.22	6.686	6.838	6.362	6.711	6.586	7.25	7.84	7.513	7.488	7.956	6.876	6.964	6.893	6.919	7.322	7.418	7.941	7.563	6.176	7.173	6.477	6.554	7.59
A_23_P208119		5.916	6.549	6.462	6.711	6.116	6.025	6.16	6.552	6.183	6.282	7.202	6.274	6.358	6.336	6.369	6.085	6.061	6.64	6.262	5.774	6.196	6.198	6.513	6.371	5.899	6.163	6.063	6.315	6.467	6.501	6.27	6.375	6.147	5.806	6.03	6.259	6.051	6.284	6.34
A_24_P917123		8.161	9.224	8.578	9.159	9.119	9.114	8.685	8.588	8.871	8.453	10.057	8.936	9.19	8.496	8.848	8.149	8.959	9.364	9.161	8.828	9.108	9.641	9.487	9.376	8.868	8.996	8.105	8.423	9.353	8.971	8.959	9.068	8.64	8.881	8.848	9.383	9.399	8.718	9.452
A_23_P255523		6.548	6.879	6.825	6.349	6.94	6.882	6.696	6.732	6.863	6.299	6.656	6.799	6.978	6.629	6.7	6.717	6.951	7.108	7.07	6.793	7.437	6.859	6.852	7.039	6.735	6.711	6.573	6.598	7.235	6.866	6.8	6.843	6.851	6.984	6.744	7.16	6.968	6.84	6.895
A_24_P262543		8.32	8.332	8.023	7.824	8.035	8.511	8.592	8.07	8.11	7.886	8.409	7.927	8.317	7.944	7.665	8.458	8.268	7.898	8.362	7.84	8.423	8.271	8.303	8.375	7.759	8.354	8.024	7.614	9.173	8.538	8.338	8.349	8.608	8.376	8.01	9.001	8.3	8.114	8.558
A_32_P11425		12.089	13.633	13.747	14.37	14.98	13.926	11.567	11.84	12.38	11.401	12.225	13.042	13.916	11.819	12.158	11.957	14.29	13.395	13.236	14.389	13.964	14.544	12.438	12.487	14.509	14.253	13.457	14.144	14.624	13.412	14.155	13.298	12.721	14.471	12.321	13.773	14.225	14.091	12.972
A_24_P749042		6.128	6.618	6.725	6.538	6.794	6.649	6.317	6.599	6.627	5.873	6.099	6.246	6.831	6.441	6.461	6.076	6.396	6.425	6.895	6.444	6.512	7.524	6.797	6.407	6.563	6.83	6.253	6.351	7.343	6.505	7.013	6.675	6.371	6.479	6.549	6.766	6.838	6.503	7.145
A_23_P20722		9.019	8.874	8.758	8.483	8.428	9.395	8.766	8.898	9.09	8.026	8.312	9.122	9.055	9.126	8.671	9.047	8.921	8.844	9.633	8.573	9.281	8.536	8.634	9.381	8.807	8.658	8.827	8.471	9.827	8.634	8.474	8.561	9.216	8.88	8.633	9.114	8.895	8.756	9.451
A_32_P71551		14.286	15.269	15.029	15.63	15.485	15.809	13.278	14.389	14.501	13.165	12.94	15.232	15.239	14.421	15.165	15.056	15.46	15.22	15.358	15.682	14.513	14.802	15.04	14.513	14.544	14.398	15.676	15.374	15.303	15.551	15.339	15.345	15.473	15.423	14.377	15.592	15.286	15.545	14.479
A_23_P165921		6.073	6.288	6.652	7.277	6.538	6.793	5.937	6.339	6.183	5.743	7.139	6.224	6.865	6.543	6.353	6.379	6.777	6.592	5.929	7.744	6.356	7.154	6.457	6.381	6.889	6.473	7.357	6.571	7.053	7.243	6.461	6.656	6.424	6.393	6.584	5.941	6.991	6.707	6.255
A_32_P97305		5.779	6.367	6.189	6.356	6.431	6.603	6.095	6.144	6.235	6.157	6.553	6.178	6.508	6.157	6.146	6.138	6.276	6.209	6.312	6.849	6.558	6.702	6.148	6.059	6.982	6.085	6.323	6.087	7.59	6.298	6.309	6.428	6.04	6.616	6.218	6.196	6.679	6.371	6.068
A_32_P182882		13.976	12.096	14.33	11.363	12.401	13.062	13.419	15.332	13.741	13.796	11.597	14.937	14.385	15.46	15.286	14.119	13.204	14.647	13.872	13.679	14.373	13.024	13.847	13.784	12.585	13.843	13.352	13.062	12.05	12.516	13.08	13.778	13.613	12.664	12.988	13.036	12.569	13.285	12.18
A_23_P110655		10.583	10.468	10.243	10.837	9.806	10.739	11.081	10.514	10.484	8.406	9.601	10.518	10.628	10.081	10.272	10.892	10.959	10.507	10.848	10.08	10.148	10.282	10.183	9.766	9.708	10.29	10.207	9.905	10.881	10.422	10.137	10.993	10.559	10.277	10.416	11.049	10.79	11.446	10.984
A_23_P353726		6.557	6.613	6.45	6.525	6.667	6.669	6.442	6.338	6.056	6.386	6.802	6.38	6.24	6.176	6.483	6.242	5.99	6.269	6.142	6.374	6.304	6.318	6.654	6.41	6.176	6.414	6.288	6.069	6.359	6.509	6.636	6.565	6.453	6.486	6.024	6.174	5.963	6.609	6.469
A_24_P185421		7.227	7.479	7.449	7.247	7.348	7.562	7.958	7.134	7.273	6.174	6.888	6.697	7.441	6.997	6.773	6.719	7.077	6.618	7.342	7.021	7.099	7.301	7.319	7.063	7.228	7.405	6.969	6.877	7.723	6.861	6.709	7.156	7.024	8.13	6.59	7.712	7.078	7.706	7.386
A_24_P225518		6.646	6.727	6.714	6.962	6.782	6.873	6.816	6.779	6.672	6.241	7.148	6.53	7.087	6.726	6.666	7.086	7.244	6.787	6.632	7.02	6.799	6.922	6.777	6.677	6.536	6.636	6.929	6.467	7.216	6.88	6.789	7.111	6.648	6.574	6.861	6.941	7.055	7.49	6.873
A_23_P206228		7.599	6.497	7.831	6.442	6.791	7.384	6.701	8.612	7.089	7.762	7.558	7.253	7.452	8.983	8.168	7.36	6.24	7.556	7.538	7.329	7.497	7.719	7.943	7.361	7.696	7.672	7.496	6.884	7.535	6.822	7.582	6.984	7.951	6.742	6.704	6.193	6.388	6.399	7.648
A_23_P106708		16.954	16.137	16.809	15.358	16.28	16.839	15.838	17.42	16.728	17.199	16.335	16.747	16.767	17.743	17.462	17.379	16.589	16.888	17.21	16.624	17.097	16.366	17.278	17.462	15.257	16.054	16.063	15.988	16.809	16.417	16.888	16.979	17.242	16.145	16.493	16.466	16.307	16.217	16.633
A_23_P91217		6.44	6.513	6.201	6.428	6.703	7.017	6.225	6.468	6.364	6.892	6.385	6.343	6.03	6.44	6.073	6.4	6.305	6.329	6.865	6.198	6.352	6.164	6.222	6.309	5.883	6.061	6.234	6.016	6.211	6.228	6.187	6.499	6.45	6.595	6.237	6.63	6.285	6.843	6.203
A_24_P56407		7.017	6.337	7.085	6.583	6.631	7.216	6.825	7.355	6.8	6.989	6.796	7.159	6.781	7.202	7.015	7.035	6.707	7.191	7.168	7.071	7.141	6.937	7.208	6.941	6.809	7.121	6.63	7.029	7.043	6.775	6.986	6.954	7.2	6.768	6.753	6.958	6.451	6.814	6.89
A_23_P202540		6.487	6.43	6.628	6.364	6.721	6.334	5.969	6.912	6.261	7.324	6.98	6.6	6.536	7.222	7.034	6.44	6.576	6.746	6.647	6.785	6.614	6.846	6.742	6.661	6.829	6.545	6.387	6.29	6.826	6.225	6.592	6.515	6.799	6.502	6.22	6.151	6.343	6.63	6.358
A_24_P144773		6.513	6.62	6.708	7.051	6.694	7.043	6.673	6.682	6.386	7.028	7.08	6.76	6.451	6.555	6.945	6.507	6.633	6.833	6.667	6.636	6.555	6.598	6.934	6.676	6.19	6.382	6.345	6.374	6.491	6.806	6.591	7.03	6.87	6.463	6.475	6.591	6.361	6.761	6.512
A_23_P115523		6.306	6.212	6.414	6.589	6.639	6.332	6.394	6.309	6.452	6.296	6.508	6.213	6.304	6.677	6.566	6.368	6.661	6.899	6.851	6.439	7.017	6.556	6.498	6.63	6.332	6.539	6.35	6.119	6.846	6.399	6.494	6.604	6.525	6.583	6.302	6.524	6.508	6.463	6.464
A_24_P590317		6.728	7.216	6.961	7.001	6.955	7.615	6.816	7.071	6.726	6.496	7.302	6.726	6.857	6.72	7.269	6.66	6.698	7.104	7.23	7.031	7.101	7.333	6.796	7.144	7.012	6.778	6.83	6.801	7.665	6.818	7.188	7.214	7.14	7.017	6.739	6.882	6.561	6.984	7.219
A_23_P137143		7.309	7.103	7.969	7.038	7.33	7.587	6.989	8.486	7.87	7.945	7.595	7.639	8.088	8.303	8.176	7.513	7.342	7.736	7.896	7.516	8.113	7.517	7.647	8.156	7.549	7.596	7.586	7.418	7.969	7.301	7.862	7.799	7.968	7.395	7.183	7.154	7.234	7.177	7.768
A_23_P25163		6.437	7.256	7.655	7.908	7.576	7.421	6.49	7.524	6.974	7.934	7.865	7.54	7.602	8.121	7.9	6.728	7.641	7.597	6.96	7.802	7.141	7.899	7.328	7.233	7.19	7.154	7.291	8.051	7.186	7.045	7.471	7.214	7.388	7.24	7.006	6.567	7.449	7.515	6.954
A_23_P105264		8.849	9.589	8.63	9.489	8.685	9.607	9.25	8.835	8.57	8.825	8.75	7.849	8.909	7.971	8.776	8.148	8.649	8.863	8.739	9.021	8.096	9.101	8.793	8.879	8.049	8.465	8.394	8.453	9.227	9.362	9.306	9.695	9.2	9.561	8.68	9.257	8.796	9.043	8.838
A_23_P43490		7.185	8.397	8.654	9.721	9.73	8.971	6.996	7.602	7.807	7.924	8.3	7.832	8.931	7.421	7.508	7.395	9.09	8.096	7.389	9.478	8.563	9.41	7.565	8.266	10.74	8.746	8.61	9.389	9.69	8.389	9.256	8.388	8.385	9.199	7.974	7.723	9.343	9.321	8.088
A_32_P142700		6.7	7.442	7.231	8.17	8.404	7.568	6.603	6.524	6.68	6.858	6.948	6.67	7.285	6.64	6.513	6.741	7.509	7.02	6.91	7.879	7.179	7.888	6.787	6.57	9.088	7.291	7.238	7.834	8.521	7.547	7.461	7.298	7.009	7.694	6.868	7.49	7.689	7.722	6.778
A_23_P48897		7.867	6.918	7.937	7.092	6.533	7.481	7.534	8.279	6.987	7.251	7.637	6.77	7.605	7.688	7.773	6.801	6.479	7.208	6.824	7.33	6.809	7.867	8.164	7.215	7.924	8.042	7.633	6.276	7.579	7.556	7.799	7.253	7.673	7.167	6.875	6.328	6.711	6.667	7.224
A_24_P141214		8.254	9.109	10.308	10.29	9.95	9.558	8.625	10.099	9.678	8.454	10.554	10.188	8.613	9.497	9.743	8.281	9.957	9.871	8.791	9.273	10.416	10.425	9.187	9.298	10.976	10.683	10.191	9.394	10.071	8.733	10.322	8.81	9.626	8.465	9.247	8.199	9.61	8.497	9.682
A_23_P135486		9.557	11.121	12.505	10.964	12.441	11.423	9.004	11.036	10.679	11.731	10.558	12.919	10.801	12.536	11.091	8.015	12.214	11.359	9.683	11.125	12.269	11.189	11.065	10.368	13.251	12.57	13.837	12.726	11.092	9.787	11.504	9.41	11.709	10.869	11.138	10.588	11.547	10.873	10.031
A_24_P475556		7.732	7.106	7.366	7.157	7.39	7.859	7.952	7.691	7.645	7.315	7.047	7.16	7.049	7.499	7.041	7.404	7.672	7.352	7.527	7.5	8.398	7.112	7.033	8.059	7.342	7.244	7.521	6.912	8.472	7.731	7.619	7.97	7.828	7.787	7.284	7.802	7.648	7.851	8.02
A_32_P233834		8.941	8.498	7.982	8.053	8.488	8.727	9.194	8.583	8.68	8.837	8.385	8.402	7.587	8.185	8.379	9.379	8.763	8.263	9.078	7.808	9.264	7.865	7.605	8.776	8.525	7.938	8.48	8.011	9.776	8.335	8.558	8.403	8.85	8.355	8.962	8.643	8.87	8.58	8.871
A_23_P60506		6.81	6.493	7.415	5.874	6.619	6.501	6.754	8.049	7.391	7.789	7.172	7.606	7.555	8.17	7.441	7.038	6.702	7.635	7.231	6.763	7.708	6.934	7.329	7.444	7.056	7.365	6.977	6.475	6.353	6.582	6.958	6.878	6.925	6.751	6.667	6.858	6.539	6.323	6.98
A_23_P166100		9.723	10.875	10.539	10.842	10.402	10.082	9.358	10.33	10.61	10.066	10.592	9.907	10.515	9.81	10.138	9.573	9.786	10.35	10.679	10.47	10.146	11.078	10.516	11.167	9.934	9.959	10.032	9.547	9.882	10.647	10.712	10.642	10.45	10.701	9.539	11.271	10.639	10.298	11.14
A_24_P328668		6.983	7.312	7.176	6.285	6.956	6.83	6.894	7.664	7.188	7.542	6.855	7.197	7.191	6.984	7.134	6.559	6.816	7.246	6.993	6.701	7.307	7.015	7.135	7.164	6.614	6.819	6.89	6.737	6.531	6.594	6.871	7.005	6.973	7.064	6.61	6.871	6.604	6.761	7.008
A_24_P383834		7.004	6.403	7.141	5.695	6.452	6.67	7.095	7.179	7.02	5.894	5.854	7.598	7.207	7.145	7.215	7.033	6.539	7.277	6.62	6.648	7.373	6.776	6.855	6.763	6.632	6.433	6.907	6.087	6.7	6.344	6.504	6.618	6.75	6.556	6.536	6.646	6.421	6.446	6.413
A_23_P58763		7.693	8.302	8.313	8.479	8.385	8.476	8.113	8.219	8.516	9.032	9.394	8.014	8.476	8.083	7.745	7.613	8.121	8.339	8.253	8.477	8.266	8.636	8.636	8.946	8.152	7.849	7.826	7.452	8.936	8.534	8.823	8.988	8.321	8.455	7.617	8.755	8.104	8.076	8.846
A_23_P57534		6.927	7.286	7.16	6.944	7.484	7.028	6.877	7.247	7.023	6.729	6.898	7.001	7.439	6.719	7.067	6.654	7.108	7.188	7.719	7.172	6.81	7.204	6.74	7	6.594	5.782	6.479	6.677	6.908	6.883	7.637	7.489	7.013	7.502	7.194	7.422	7.129	7.967	6.897
A_23_P140675		11.018	12.29	12.489	12.717	13.044	12.169	9.095	10.808	11.869	13.133	12.846	12.63	11.383	11.489	11.002	10.329	12.873	11.655	11.182	11.451	12.416	12.341	10.363	10.474	13.36	12.307	13.213	12.903	12.486	11.652	11.68	10.105	11.696	11.496	12.459	11.359	11.766	11.611	10.849
A_23_P66085		6.979	7.564	7.3	7.903	7.468	7.613	7.463	7.311	7.392	7.912	8.272	7.152	7.669	6.932	7.561	6.731	7.203	7.415	7.447	7.589	6.912	7.737	7.626	7.34	6.983	7.206	7.315	7.126	7.238	7.665	8.177	7.41	7.361	7.868	7.185	7.569	7.079	7.455	8.077
A_23_P51410		5.779	6.424	6.267	5.854	6.224	5.793	6.041	6.429	6.385	5.926	6.035	6.577	6.145	6.182	6.171	6.42	5.986	6.277	6.497	6.085	6.413	6.06	6.236	6.242	5.694	6.228	6.042	6.482	6.141	6.205	6.172	6.13	6.289	6.266	6.321	6.161	6.305	6.367	6.429
A_24_P324644		5.919	6.13	6.513	6.129	6.343	5.793	6.257	6.4	6.597	5.873	5.799	6.647	6.516	6.319	6.568	6.35	6.453	6.481	6.286	6.326	6.781	6.36	6.477	6.212	6.236	6.551	6.14	6.384	6.414	6.389	6.281	6.107	6.27	6.269	6.142	6.36	6.308	6.443	6.531
A_23_P60225		7.62	7.659	8.461	7.811	8.485	7.944	7.802	8.051	7.848	8.028	9.173	8.537	8.434	8.356	8.066	7.795	8.147	8.179	7.936	8.561	9.115	8.125	8.015	8.306	8.43	8.092	8.268	8.165	8.798	8.307	8.221	7.733	8.015	8.217	7.827	8.278	8.443	7.807	8.107
A_24_P53353		6.062	6.923	6.648	6.616	6.838	7.083	6.534	6.96	6.683	7.269	7.319	7.036	6.707	6.729	6.871	6.784	6.524	6.969	6.842	6.542	6.726	6.529	6.927	6.756	6.073	6.224	6.515	6.512	6.05	6.967	6.614	6.744	7.041	6.581	6.461	6.719	6.357	6.975	6.569
A_23_P20864		6.34	8.12	7.909	7.67	8.338	7.545	6.316	7.043	6.737	7.376	7.28	6.783	7.488	7.227	6.916	6.993	7.876	7.638	7.717	8.372	6.603	7.591	7.28	6.707	7.928	6.486	7.603	8.045	7.475	7.529	6.936	7.671	6.917	7.953	6.947	8.322	7.511	8.657	6.524
A_24_P286465		9.148	8.44	9.12	8.299	8.294	9.016	8.552	9.334	8.434	9.827	9.314	9.157	8.983	9.594	9.469	8.622	8.28	9.068	8.876	8.685	8.685	8.857	9.071	8.745	8.774	8.693	8.883	8.064	8.458	8.575	8.716	8.616	9.373	8.497	8.073	8.194	8.126	8.461	8.677
A_24_P221105		6.646	6.173	7.132	5.818	6.555	6.279	6.555	6.912	6.694	5.699	5.81	6.754	7.11	6.784	6.782	7.182	7.246	6.93	6.747	6.656	7.278	6.982	6.706	6.083	6.443	7.389	6.466	6.382	6.848	6.368	6.654	6.91	6.492	6.378	6.575	6.791	7.263	7.447	6.727
A_24_P590806		6.386	6.772	6.322	6.497	6.612	6.997	6.308	6.369	6.019	6.035	6.688	6.084	6.122	5.99	6.221	5.894	6.108	6.3	5.971	6.585	6.043	6.38	6.49	6.283	6.233	6.007	6.117	5.86	7.038	6.614	6.186	6.728	6.413	7.113	6.072	6.565	6.147	6.733	6.048
A_24_P120352		8.186	7.456	7.843	7.899	7.431	8.042	7.654	7.533	7.478	7.426	8.648	7.115	8.257	7.319	7.357	7.241	7.083	7.351	7.08	7.862	7.513	8.453	8.09	8.173	7.863	8.226	7.514	7.015	8.731	7.752	8.731	7.91	7.796	8.518	8.27	7.343	7.743	7.042	8.515
A_23_P150818		9.983	9.956	9.722	10.895	9.955	10.647	10.013	9.855	9.989	10.44	11.237	9.435	10.516	9.229	10.228	9.716	9.946	9.68	10.267	9.969	9.556	10.614	10.109	10.588	10.441	9.667	9.657	8.991	11.734	10.288	10.403	10.68	10.471	10.537	10.114	10.5	10.645	9.848	10.667
A_32_P153604		9.063	10.258	10.175	10.532	10.08	9.878	8.415	9.171	9.15	9.376	10.91	10.055	9.878	10.534	9.862	9.863	10.306	9.971	9.836	10.457	8.896	9.658	9.6	8.169	8.954	8.347	10.065	10.945	8.75	10.59	9.363	9.909	9.233	10.13	9.962	9.49	10.034	11.174	8.418
A_23_P66260		8.116	7.728	8.545	6.999	7.311	8.134	8.137	9.687	7.056	8.994	8.227	7.704	8.182	9.124	9.551	7.622	7.139	8.788	7.215	8.143	7.11	8.134	9.35	7.303	7.499	7.508	7.601	7.524	7.106	7.368	7.795	7.897	8.1	7.661	7.412	6.533	6.814	7.806	6.961
A_23_P107942		6.761	6.501	6.642	5.914	6.586	6.511	6.595	6.761	6.474	6.945	6.396	6.622	6.681	6.807	6.653	6.606	6.609	6.643	6.543	6.369	7.014	6.45	6.476	6.718	6.56	6.633	6.339	6.488	6.913	6.357	6.336	6.53	6.542	6.159	6.348	6.336	6.298	6.685	6.338
A_24_P205130		9.1	9.089	9.264	9.429	9.318	9.85	9.067	9.423	9.461	8.443	8.578	9.336	9.502	8.973	9.281	9.17	9.787	9.187	9.659	9.179	10.08	9.262	8.803	10.027	8.971	9.097	9.324	8.839	10.391	9.541	9.673	9.808	9.66	9.539	8.864	10.013	9.37	9.999	10.081
A_23_P43369		7.857	7.369	8.412	6.457	8.631	7.694	7.646	8.046	8.207	8.015	7.554	8.461	8.199	8.333	8.002	8.12	8.325	8.936	8.706	8.367	9.535	8.263	7.609	8.465	7.761	8.065	7.339	7.783	8.232	7.171	8.111	8.21	7.851	7.677	8.395	8.02	8.063	8.235	8.278
A_32_P165611		7.289	6.963	7.463	7.651	7.687	7.451	7.232	7.64	7.647	6.84	7.439	7.331	7.523	6.976	7.023	7.047	7.455	7.521	7.468	7.527	8.352	7.47	7.223	8.109	7.915	7.549	7.237	7.184	8.566	7.144	7.778	7.799	7.594	7.59	7.045	7.879	7.502	7.496	7.966
A_24_P261691		6.249	5.962	6.107	6.474	6.404	6.781	5.764	6.195	6.253	6.088	6.33	6.204	6.187	6.222	6.548	6.106	6.053	6.373	6.201	6.375	6.193	6.184	6.261	6.168	6.108	6.089	6.2	6.098	6.57	6.239	6.195	6.491	6.352	6.373	6.157	6.124	6.103	6.328	6.165
A_23_P391938		6.79	6.85	6.843	7.509	6.733	6.678	8.174	6.576	7	6.42	7.859	6.398	6.757	6.191	6.586	6.697	6.932	7.008	6.766	6.355	6.499	7.084	6.496	6.525	6.645	7.018	6.577	6.374	7.676	6.419	6.519	6.917	6.217	6.85	7.088	7.914	6.962	7.141	7.097
A_23_P250196		6.513	6.435	6.953	6.371	6.641	6.892	6.461	6.966	6.632	7.481	7.165	6.894	6.66	7.209	6.949	6.604	6.351	6.782	6.751	6.464	6.694	6.571	6.95	6.861	6.266	6.791	6.803	6.549	6.487	6.826	6.817	6.909	7.01	6.49	6.362	6.199	6.082	6.441	6.789
A_24_P177763		6.684	6.539	6.865	6.314	6.214	7.106	6.716	7.193	6.385	5.946	6.39	6.868	6.708	6.911	6.947	6.623	6.434	7.034	6.726	6.616	6.685	6.436	6.908	6.666	6.243	6.537	6.576	5.968	6.467	6.579	6.6	6.93	6.889	6.655	6.408	6.372	6.104	6.474	6.319
A_32_P139196		6.37	6.315	6.316	5.993	6.257	6.494	6.098	6.57	6.365	6.035	5.965	6.64	6.215	6.862	6.762	6.367	6.123	6.577	6.717	6.181	6.958	6.533	6.313	6.387	6.546	6.534	6.271	6.1	6.816	6.058	6.384	6.217	6.545	6.265	6.268	6.01	6.027	6.175	6.466
A_23_P28307		7.275	7.118	7.194	7.092	7.648	7.196	7.231	7.549	7.346	7.055	6.659	6.932	7.055	6.946	6.912	7.373	7.408	7.797	7.816	7.164	7.904	7.025	6.967	7.579	7.224	7.093	6.751	7.148	7.661	6.766	7.173	7.293	7.604	7.339	7.01	7.682	7.001	7.392	7.101
A_23_P144134		6.455	6.992	6.707	6.553	6.69	7.238	6.412	6.753	6.589	6.824	6.918	6.679	6.432	6.879	6.851	6.419	6.378	6.892	6.782	6.645	6.547	6.776	6.888	6.759	6.157	6.18	6.566	6.709	6.561	6.98	6.712	6.937	6.771	6.754	6.306	6.59	6.266	6.55	6.567
A_23_P5392		6.483	7.004	7.199	7.047	6.498	7.486	7.342	6.958	7.234	7.247	8.201	6.526	6.811	7.138	6.962	6.52	7.103	7.326	6.665	6.326	7.239	7.829	7.554	7.558	7.189	7.544	7.051	6.928	7.592	6.817	7.292	7.499	7.273	7.197	6.53	7.24	6.818	6.517	7.06
A_32_P25775		5.891	6.295	6.201	6.333	6.206	6.814	5.764	6.017	6.027	6.111	6.42	5.955	6.211	6.112	6.193	6.008	5.976	6.092	6.257	6.306	6.111	6.224	6.14	6.089	6.221	6.036	6.164	6.432	6.619	6.306	6.223	6.215	6.285	6.433	6.016	6.048	6.114	6.245	6.081
A_23_P395954		7.867	8.88	9.217	10.276	10.009	9.532	8.064	7.991	8.338	7.967	8.485	8.006	9.421	7.602	8.268	7.155	9.881	8.584	8.356	9.745	8.598	9.591	8.356	8.163	11.079	9.143	9.279	9.655	9.958	9.039	9.586	9.105	8.757	9.675	8.565	8.886	10.122	10.097	9.267
A_23_P57277		6.184	6.734	6.538	6.508	5.934	6.845	6.242	6.569	6.33	6.231	6.436	6.299	6.298	6.305	6.21	5.964	6.264	6.323	6.338	6.195	6.127	6.523	6.519	6.288	6.182	6.439	6.095	6.695	6.034	6.493	6.694	6.521	6.249	6.689	6.342	6.108	6.172	6.606	6.093
A_32_P44047		6.736	6.604	6.547	6.405	6.564	7.015	6.514	6.976	6.098	6.568	6.595	6.086	6.063	6.632	6.648	6.376	6.413	6.788	6.649	6.876	6.192	6.44	6.49	6.48	6.059	6.004	6.268	6.154	6.398	6.524	6.021	6.444	6.795	6.609	6.335	6.481	6.306	7.012	5.785
A_24_P156388		6.221	6.923	6.858	7.16	6.763	7.144	7.078	7.491	8.111	6.461	7.359	6.942	7.102	7.062	6.915	6.677	6.985	7.645	7.297	6.653	8.099	6.861	7.135	7.632	6.88	7.95	6.535	6.448	8.029	7.066	7.001	6.802	6.892	7.052	6.896	7.582	7.124	6.923	7.897
A_23_P386450		6.971	7.055	7.72	6.64	7.212	7.92	7.774	7.805	7.136	7.178	7.272	7.479	7.154	7.609	7.717	7.373	7.392	7.873	7.55	7.233	8.01	7.754	7.783	7.365	7.556	7.848	7.245	6.731	8.046	7.198	7.22	7.233	7.402	7.045	7.214	7.15	6.909	7.077	7.444
A_24_P103363		8.183	8.145	7.877	7.551	7.413	8.138	8.066	8.246	8.007	7.077	7.029	8.262	7.967	8.243	7.966	7.726	7.251	8.148	8.045	7.415	7.91	7.898	7.971	8.101	6.949	7.917	8.115	7.811	6.634	7.869	7.747	7.925	8.339	7.475	7.843	7.55	6.732	7.542	7.767
A_24_P333112		7.471	6.942	9.284	6.086	6.892	6.768	8.032	11.167	8.448	7.121	6.551	9.518	9.733	10.827	10.485	9.313	7.589	9.361	7.919	7.536	8.764	7.86	9.515	7.323	8.519	9.115	7.542	8.553	6.982	7.102	7.737	7.488	7.39	6.995	7.963	7.586	7.245	7.362	7.008
A_23_P412321		7.338	7.37	8.555	7.549	8.536	7.761	8.056	9.474	9.883	9.043	8.697	8.852	8.89	8.082	8.526	8.398	8.499	8.99	8.907	8.315	9.777	7.955	8.478	9.009	9.127	7.877	8.189	7.239	8.662	7.387	7.873	8.243	8.549	8.316	7.822	8.437	7.299	8.292	8.233
A_23_P204436		6.676	6.83	6.81	7.011	6.428	6.399	6.654	6.992	7.032	6.6	7.008	6.363	7.049	6.7	7.101	6.307	6.25	6.674	6.562	6.913	6.56	6.843	6.866	7.059	6.526	6.679	6.456	6.474	6.637	6.888	7.491	6.833	6.576	7.074	6.524	6.633	6.335	6.466	7.168
A_23_P122579		8.033	8.513	8.239	8.259	8.741	8.454	8.042	8.363	8.791	8.656	8.608	8.447	8.517	8.128	8.004	8.093	8.928	8.58	8.915	8.497	9.106	8.25	8.153	8.814	7.672	7.899	8.107	8.519	8.03	8.384	8.461	8.907	8.572	8.83	8.39	9.123	8.487	9.045	8.547
A_23_P19243		6.846	7.89	7.442	7.433	6.826	7.049	6.555	7.122	7.68	7.643	8.563	7.443	7.539	7.621	7.732	6.913	6.747	7.512	7.442	6.719	7.133	7.638	7.98	7.739	6.741	7.732	7.475	7.144	6.952	7.335	7.896	7.328	7.576	7.101	7.247	6.715	6.824	6.606	8.222
A_23_P67702		10.395	9.082	9.84	8.376	8.289	8.85	9.309	10.273	9.047	7.876	7.783	10.233	9.571	10.274	10.439	9.772	8.92	9.65	9.9	9.109	9.451	8.892	9.255	8.318	8.184	9.508	9.416	9.193	7.808	9.412	9.036	9.015	9.931	8.185	9.128	7.768	8.324	9.329	8.815
A_24_P337000		9.994	8.85	8.796	8.413	8.443	9.165	9.904	8.419	8.97	8.821	8.713	8.564	9.024	8.095	7.919	9.26	8.953	8.737	8.786	8.247	9.596	8.465	8.43	9.245	8.713	9.282	9.088	8.165	10.119	8.953	8.789	8.539	9.409	8.969	8.577	9.454	8.649	8.687	9.569
A_24_P194962		12.712	11.928	12.599	11.164	12.217	12.453	11.712	13.093	12.788	11.518	10.705	13.211	12.978	13.234	13.082	12.692	12.396	12.976	13.376	12.649	13.663	12.284	12.454	12.978	11.356	12.56	12.038	12.264	12.363	12.524	12.479	12.188	12.839	12.05	12.504	12.107	12.403	12.138	12.725
A_24_P380234		8.944	9.38	9.408	9.323	8.715	9.711	9.152	8.543	8.958	5.943	6.812	8.41	9.473	8.134	8.625	7.591	8.548	8.555	8.618	8.779	8.173	9.657	9.016	8.921	8.8	9.108	8.921	8.025	9.909	9.421	9.521	9.241	8.771	9.741	8.804	8.901	9.269	8.681	10.229
A_23_P301925		12.609	13.188	13.741	13.089	12.955	14.205	12.88	13.232	13.826	12.999	13.976	13.309	13.128	11.937	13.028	13.378	14.148	12.78	13.85	13.072	13.557	13.878	12.146	13.496	12.019	13.627	12.04	13.649	13.206	13.84	13.714	13.638	13.294	13.422	13.35	14.221	13.649	14.04	13.704
A_23_P119562		12.599	12.764	14.108	12.644	11.548	13.657	13.688	12.043	12.454	14.959	15.823	12.717	14.233	13.534	14.249	12.986	12.728	12.588	13.888	12.208	11.6	14.726	12.646	12.52	11.899	12.101	13.6	11.002	13.702	13.364	12.31	12.491	13.078	12.698	11.846	14.406	13.02	11.625	14.762
A_24_P5750		6.232	6.621	6.699	7.187	6.95	6.437	5.854	6.28	6.363	6.364	6.836	6.277	6.849	6.603	6.314	6.435	6.753	6.492	6.656	6.852	6.378	6.818	6.575	6.291	7.348	6.339	6.843	6.31	7.046	7.148	6.538	6.634	6.495	6.766	6.412	6.806	6.948	7.003	6.348
A_32_P212520		6.523	6.833	6.724	6.6	6.958	6.647	6.647	6.508	6.438	6.373	6.878	6.798	6.45	6.342	6.7	6.672	6.734	6.818	6.833	6.777	7.087	6.728	6.755	6.445	6.586	6.974	6.497	6.46	7.325	7.015	6.856	6.749	6.709	6.594	6.713	7.225	6.794	6.921	7.022
A_24_P180849		6.011	6.195	6.563	7.744	6.653	6.937	6.096	6.344	6.239	6.474	6.518	6.012	7.062	6.273	6.272	6.212	6.793	6.327	6.224	7.164	6.524	6.912	6.377	6.377	7.354	6.555	7.162	6.692	7.171	7.195	6.615	6.549	6.403	6.713	6.501	6.581	7.29	6.979	6.361
A_23_P3242		7.092	7.275	7.452	6.616	6.691	7.803	6.952	7.699	7.074	7.411	7.482	7.34	7.669	7.697	7.566	6.864	6.738	7.131	7.242	6.915	7.321	7.433	7.76	7.535	7.466	7.63	7.43	6.881	7.471	7.2	7.517	7.2	7.558	7.354	6.709	6.963	6.879	6.571	7.614
A_23_P153050		8.208	8.718	8.719	9.028	8.892	8.518	8.053	8.457	8.762	7.637	8.538	8.948	8.618	8.339	8.239	7.477	9.14	8.656	8.993	8.28	8.609	8.66	8.637	8.775	7.991	8.846	9.086	9.105	7.815	8.639	8.61	9.295	8.838	8.802	8.191	9.007	8.907	8.752	8.792
A_23_P70867		6.404	6.332	6.837	6.125	6.351	6.761	6.253	7.362	6.755	6.291	6.295	7.236	7.138	7.484	7.219	6.683	6.315	7.021	7.096	6.543	7.014	6.376	6.859	6.678	6.37	6.694	6.44	6.324	6.256	6.575	6.674	6.679	6.638	6.483	6.516	6.404	6.245	6.47	6.64
A_23_P94689		6.17	6.578	6.538	7.33	6.722	6.863	6.137	6.688	6.257	6.716	8.073	6.73	6.726	7.197	6.687	6.775	6.861	6.852	6.508	7.601	6.704	6.821	6.836	6.472	6.667	6.24	6.96	6.864	6.799	7.499	6.457	6.816	6.536	6.827	6.607	6.484	6.692	7.106	6.297
A_24_P258235		5.779	6.74	6.843	7.912	7.154	6.675	5.907	6.425	6.333	5.852	6.577	6.336	7.014	6.037	6.426	6.296	6.949	6.546	6.239	7.868	6.719	7.014	6.361	6.447	8.476	6.752	7.086	6.805	7.893	7.154	6.836	6.828	6.361	7.08	6.397	6.327	7.352	7.168	6.317
A_32_P117760		6.25	6.136	6.228	5.998	6.254	6.234	6.16	6.248	6.274	6.102	6.346	6.308	6.407	6.27	6.103	6.236	6.248	6.377	6.288	6.471	6.749	6.223	6.14	6.358	6.219	6.288	6.374	6.164	6.756	6.373	6.204	6.284	6.332	6.336	6.233	6.32	6.455	6.395	6.174
A_24_P222758		6.265	6.29	6.389	5.772	6.655	6.818	6.43	6.593	6.574	6.27	6.288	6.651	6.531	6.443	6.475	6.562	6.459	6.793	6.645	6.309	6.795	6.206	6.486	6.645	6.061	6.428	6.261	6.639	6.883	6.352	6.428	6.539	6.597	6.405	6.34	6.665	6.321	6.674	6.501
A_23_P428992		7.335	7.076	7.929	6.307	7.315	7.551	6.732	8.682	7.619	7.871	7.483	8.265	8.193	8.733	8.188	7.392	7.134	8.064	8.114	7.735	8.247	7.259	7.653	8.012	7.193	7.497	7.492	7.233	7.513	7.037	7.531	7.58	7.79	7.064	7.181	7.164	7.214	7.078	7.548
A_24_P942296		6.096	6.406	6.46	6.566	7.224	6.505	6.055	6.312	6.202	6.182	6.38	6.447	6.312	6.147	6.512	6.113	6.434	6.344	6.345	6.909	6.574	6.636	6.326	6.139	8.179	6.512	6.443	6.789	7.167	6.174	6.554	6.33	6.209	6.571	6.024	6.556	6.383	6.798	6.34
A_24_P332064		7.463	8.113	8.119	8.761	8.705	8.319	7.365	7.39	7.127	7.612	7.739	7.52	8.469	7.702	7.648	7.813	8.77	8.098	8.241	8.672	7.968	8.381	7.951	7.253	8.959	8.186	8.394	8.091	9.916	8.422	8.406	8.369	8.01	8.952	7.273	8.75	8.731	8.777	7.689
A_23_P103361		10.263	8.764	10.004	8.763	10.123	9.484	9.629	10.316	10.112	10.387	8.869	10.377	9.729	10.279	9.888	10.247	10.298	10.826	10.83	10.066	11.636	9.111	9.368	10.543	9.686	10.021	9.547	9.52	10.568	9.174	9.301	10.099	10.267	9.355	10.186	10.033	9.569	9.995	9.917
A_23_P118536		6.299	6.638	6.466	6.124	6.411	6.715	6.62	6.716	6.264	6.138	6.536	6.158	6.54	6.564	6.255	6.619	6.124	6.319	6.252	6.143	6.401	6.608	6.526	6.302	6.09	6.474	6.078	6.219	6.318	6.421	6.575	6.261	6.596	6.213	6.19	6.201	6.192	6.008	6.464
A_24_P678104		6.937	6.657	7.232	6.66	7.441	7.462	6.891	7.377	7.461	7.21	7.372	7.189	7.168	7.83	7.334	7.086	7.417	7.74	7.867	7.269	8.226	7.544	7.07	6.857	6.925	7.126	6.802	7.449	7.366	6.974	7.031	7.334	7.008	7.508	7.327	7.144	7.807	7.864	7.585
A_24_P352445		6.43	6.245	6.936	6.105	6.621	7.029	6.361	7.363	6.669	6.486	6.513	7.038	6.638	7.692	7.063	6.727	6.563	7.035	6.92	6.842	6.789	6.936	6.851	6.873	6.615	6.815	6.733	6.554	6.311	5.966	6.818	6.495	6.662	6.439	6.685	6.493	6.307	6.545	6.558
A_23_P104086		6.164	6.945	7.037	7.639	7.916	7.473	6.274	6.584	6.515	6.8	7.404	6.783	6.948	7.254	6.657	6.842	7.716	7.113	6.698	7.829	6.731	7.454	6.878	6.84	7.336	6.67	6.997	7.782	7.187	7.362	7.127	7.031	7.089	7.52	6.613	6.791	7.021	7.786	6.68
A_23_P153070		7.139	7.156	7.075	7.77	7.652	7.609	6.859	7.077	7.308	7.207	7.559	6.544	7.267	6.82	6.777	6.676	7.4	6.962	7.285	7.47	7.777	7.293	7.122	7.754	7.474	7.4	7.464	7.213	8.005	7.169	7.668	7.586	7.342	7.916	6.888	7.247	7.41	7.372	7.764
A_24_P900730		6.279	6.556	6.513	6.767	6.587	6.563	6.454	6.442	6.519	5.844	6.739	6.29	6.485	6.3	6.243	6.346	6.598	6.489	6.357	6.546	6.366	6.542	6.663	6.446	6.071	6.589	6.259	6.624	6.477	6.566	6.702	6.591	6.435	6.615	6.498	6.303	6.469	6.489	6.482
A_24_P564462		6.204	6.522	6.284	6.05	6.43	6.481	6.294	6.419	6.197	6.244	6.623	6.071	6.203	6.108	6.141	6.196	5.995	6.245	6.272	6.31	6.205	6.152	6.382	6.358	5.993	6.237	6.42	6.044	6.034	6.317	6.383	6.54	6.353	6.193	6.29	6.023	5.807	6.072	6.518
A_23_P80643		6.887	6.859	7	7.032	6.844	7.014	6.976	7.162	6.652	6.803	6.448	6.879	6.991	6.979	7.221	6.867	7.555	7.406	7.488	7.049	7.474	7.119	6.819	6.909	7.594	7.127	6.604	6.53	8.847	6.824	6.989	6.828	6.902	7.639	6.702	7.275	6.602	7.4	6.666
A_23_P90014		7.901	8.207	8.124	8.671	8.355	8.294	8.022	7.803	8.28	7.847	9.372	7.222	8.099	7.669	7.971	7.517	8.622	8.512	8.173	8.212	8.6	8.716	8.181	8.536	8.197	8.35	7.647	7.99	9.418	7.888	8.762	8.547	8.085	8.905	8.119	8.129	8.336	8.248	8.786
A_32_P39324		6.81	6.835	7.677	6.993	7.372	7.524	6.643	7.254	6.843	7.197	7.052	6.916	7.25	7.807	7.233	6.704	7.414	7.577	7.306	7.773	7.191	7.565	7.316	7.425	7.237	7.008	7.474	7.429	7.343	6.854	6.963	7.323	7.134	7.574	6.786	7.157	7.048	7.421	6.677
A_24_P67268		7.116	7.403	7.762	7.699	7.659	7.9	7.295	7.66	7.808	6.813	6.865	7.491	7.642	7.79	7.647	7.906	7.926	8.162	8.269	7.578	8.27	7.766	7.713	7.984	7.584	7.695	7.552	7.373	8.462	7.604	7.613	7.816	7.88	7.802	7.238	7.898	7.762	7.474	7.835
A_23_P416705		5.957	6.08	6.044	6.058	6.066	6.411	6.057	6.157	6.112	6.479	6.225	6.117	6.13	6.313	6.192	6.374	6.244	6.172	6.398	6.22	6.315	6.221	6.189	6.249	5.862	6.169	6.196	6.134	6.497	5.973	6.086	6.187	5.906	6.16	6.26	6.65	6.143	6.469	6.182
A_23_P402604		6.408	6.375	6.385	5.977	5.844	6.597	6.652	6.612	6.626	5.959	6.131	6.22	6.593	6.48	6.454	6.294	6.485	6.317	6.784	6.25	6.824	6.199	6.147	6.513	6.077	6.232	6.326	6.276	7.041	6.255	6.454	6.443	6.698	6.064	6.408	6.278	6.343	6.445	6.673
A_23_P69868		7.894	7.08	7.876	6.887	7.566	7.797	7.927	8.827	8.017	7.171	6.97	8.599	8.184	8.853	8.581	7.866	7.095	8.331	8.215	7.959	8.594	7.32	7.594	7.411	7.694	8.117	7.412	7.053	8.007	7.262	7.492	7.433	7.973	7.293	7.359	7.255	7.381	7.369	7.566
A_24_P365526		9.736	10.324	10.301	10.898	10.383	10.61	10.741	9.864	10.332	9.515	11.179	8.707	10.241	9.377	10.032	9.424	10.244	9.933	9.533	10.308	9.414	10.737	10.605	10.287	9.689	10.27	9.869	9.32	11.037	10.39	11.03	10.58	10.278	10.647	10.759	10.016	10.276	9.859	11.076
A_23_P85800		13.778	11.249	14.41	11.24	12.17	12.936	14.29	15.297	14.182	14.178	13.099	14.456	13.066	15.537	15.239	15.286	13.575	14.735	13.699	12.647	14.138	13.654	13.644	12.772	12.871	13.383	12.235	12.05	13.213	11.071	12.333	12.771	12.835	12.507	13.744	13.074	13.305	13.032	12.565
A_32_P56497		6.328	6.403	6.362	5.807	6.272	6.665	6.265	6.752	6.244	6.363	6.723	6.149	6.363	6.739	6.424	6.342	5.924	6.339	6.564	6.418	6.527	6.677	6.533	6.373	6.453	6.189	5.988	6.145	6.912	5.949	6.327	6.373	6.412	6.429	6.35	6.57	6.214	5.91	6.187
A_23_P391607		8.663	9.057	8.641	8.901	8.624	8.565	8.648	8.303	8.913	8.876	9.706	8.157	8.747	8.167	8.524	8.455	8.942	8.915	8.811	8.525	8.823	8.947	8.717	8.787	8.438	8.929	8.403	8.377	9.57	9.043	8.582	8.898	9.013	9.37	8.667	9.311	8.873	8.707	9.015
A_23_P41227		7.182	7.564	7.86	7.61	6.559	7.078	6.837	7.317	7.135	8.325	8.133	7.653	7.212	7.398	7.379	7.175	6.994	6.946	7.325	7.301	6.962	7.212	7.663	7.27	6.71	6.959	7.682	7.225	6.23	7.735	7.33	7.734	7.636	7.333	6.752	6.739	6.701	7.351	7.22
A_24_P362805		6.015	5.976	6.235	6.136	6.227	6.238	6.112	6.717	6.645	6.383	6.114	6.658	6.189	6.335	6.554	6.464	6.32	6.904	6.548	6.178	6.511	6.154	6.487	6.436	6.006	5.919	6.213	6.493	5.949	6.339	6.236	6.174	6.38	6.395	6.148	6.559	6.235	6.517	6.506
A_23_P13359		8.185	8.179	8.315	7.841	8.074	8.043	7.882	8.47	8.78	7.845	8.996	8.595	8.759	8.461	8.421	7.847	8.178	8.354	8.702	8.34	8.967	8.457	8.429	8.524	8.301	8.378	8.073	8.072	8.41	8.086	8.47	8.426	8.345	8.557	8.346	8.348	8.329	7.879	9.143
A_23_P325339		6.952	7.241	6.625	6.978	6.766	7.751	7.07	6.883	6.69	7.614	7.227	7.193	6.437	6.986	6.772	6.885	7.026	7.111	7.028	6.352	6.568	6.584	6.68	6.527	6.066	5.782	6.523	6.738	6.486	7.09	6.1	6.958	6.812	6.935	6.318	7.739	6.468	7.802	6.049
A_24_P204414		7.39	7.663	7.548	7.167	7.311	7.613	7.347	7.9	7.734	7.186	7.926	7.506	7.873	8.039	7.568	7.495	7.297	7.531	7.559	7.638	7.56	7.598	7.56	7.637	7.082	7.473	7.641	7.449	7.493	7.424	7.542	7.362	7.362	7.562	7.701	7.497	7.241	7.087	7.678
A_32_P138557		7.878	8.299	8.134	7.981	8.223	8.095	8.263	8.455	8.882	9.013	8.629	8.95	8.631	8.07	8.197	8.488	8.944	8.783	9.187	7.769	9.393	7.86	7.973	8.936	8.349	8.162	7.931	7.885	9.318	8.287	7.971	8.418	8.556	8.247	8.165	9.292	8.631	8.705	8.957
A_23_P402892		6.362	6.779	6.603	7.32	6.751	6.278	6.656	7.025	6.631	7.161	7.535	6.884	6.881	7.231	6.643	6.635	6.319	7.437	7.048	6.491	7.418	6.653	7.301	6.843	6.91	6.567	6.605	6.736	7.261	6.415	6.537	6.633	6.69	6.922	6.818	6.538	6.473	6.799	7.013
A_23_P45396		9.732	9.342	10.068	9.109	9.764	9.787	9.689	9.675	10.433	9.522	9.843	10.06	10.355	9.645	9.572	9.764	10.395	9.974	10.246	9.666	11.112	10.145	9.812	10.73	9.667	10.134	9.1	9.303	10.395	9.35	9.981	9.913	9.791	9.914	9.821	10.441	10.444	9.417	10.465
A_23_P32847		6.13	6.466	6.465	6.981	6.808	6.607	6.137	6.219	6.634	6.743	6.954	6.294	6.393	6.356	6.308	6.27	6.326	6.527	6.436	6.785	6.637	6.672	6.411	6.243	6.617	6.382	6.617	6.964	6.447	6.934	6.574	6.566	6.398	7.036	6.375	7.846	7.29	7.166	6.704
A_23_P351320		8.598	8.371	8.661	7.463	8.141	8.756	8.541	9.063	7.702	8.748	8.021	8.289	8.415	8.671	9.138	8.258	7.968	8.809	8.431	8.654	7.741	7.95	8.847	7.939	7.323	7.496	8.506	7.921	6.984	7.961	7.982	8.657	8.48	8.439	7.983	8.13	7.568	8.223	7.425
A_23_P108922		8.843	9.62	9.558	9.385	9.056	10.121	8.54	9.767	8.903	10.701	9.955	9.828	9.222	9.844	9.91	9.346	9.004	9.365	9.606	9.478	8.554	9.138	9.807	9.249	7.993	9.075	9.838	9.073	8.011	9.507	9.306	9.531	9.859	9.033	9.012	9.291	8.936	9.186	9.293
A_32_P21794		6.444	7.216	6.918	7.689	7.562	6.897	6.103	6.749	6.53	7.33	7.236	6.933	7.056	6.65	7.008	7.034	7.322	7.066	6.793	7.956	6.435	6.957	7.084	6.562	7.052	6.61	7.564	7.11	6.903	7.781	7.17	7.286	6.924	7.123	6.817	7.586	7.323	7.956	6.439
A_32_P147678		6.254	6.41	6.53	7.14	7.23	6.839	6.108	6.474	6.415	5.867	6.449	6.283	6.985	6.165	6.225	6.324	6.947	6.503	6.21	7.154	6.696	7.054	6.459	6.532	7.282	6.74	6.936	6.328	7.325	6.909	6.968	6.816	6.5	7.051	6.308	6.488	6.892	6.858	6.538
A_23_P409945		15.007	14.456	15.087	14.38	14.229	14.702	13.916	14.518	14.437	14.297	14.58	14.642	14.707	14.389	14.138	13.316	13.82	14.19	13.843	14.726	14.077	14.425	14.466	14.813	14.036	14.562	14.851	13.929	14.148	14.144	14.62	14.245	14.722	13.919	13.847	14.253	14.174	13.335	15.148
A_24_P599225		6.664	6.523	6.495	6.223	6.583	6.803	6.76	6.727	6.163	6.778	6.612	6.452	6.33	6.53	6.493	6.441	6.232	6.881	6.288	6.553	6.519	6.615	6.557	6.585	6.329	6.267	6.354	6.461	6.67	6.521	6.105	6.599	6.521	6.626	6.144	6.5	6.113	6.627	6.204
A_24_P932632		7.187	7.397	7.398	6.966	7.188	7.551	7.173	7.802	7.091	7.365	7.772	7.258	7.621	7.492	7.404	7.061	7.068	7.262	7.103	7.469	7.09	7.383	7.274	7.394	7.372	7.351	6.959	7.015	7.296	6.977	7.615	7.099	7.365	7.241	6.93	7.373	6.992	7.145	7.365
A_23_P401568		7.302	6.982	7.888	6.579	7.374	7.823	7.168	8.161	7.719	6.872	6.854	7.977	7.918	8.399	8.324	7.8	7.549	7.812	8.054	8.043	7.928	7.645	7.712	7.836	7.479	7.64	7.333	7.678	8.137	7.056	7.573	7.587	7.714	7.344	7.355	7.724	7.531	7.244	8
A_23_P2683		6.124	6.167	6.686	6.209	6.259	6.524	6.109	7.12	6.268	6.996	6.395	6.484	6.635	6.905	6.773	6.195	5.985	6.443	6.443	6.154	6.41	6.785	6.56	6.431	6.289	6.553	6.301	5.809	6.029	5.88	6.401	6.325	6.442	6.05	6.09	6.046	5.837	6.125	6.303
A_23_P163647		9.847	9.97	10.579	9.478	10.327	10.47	9.709	10.39	10.403	10.451	10.465	10.315	10.383	10.777	10.533	10.566	10.925	10.893	10.653	10.345	10.857	10.442	10.936	11.082	10.148	10.146	9.939	9.492	11.313	10.076	10.354	10.446	10.788	10.226	9.824	10.865	10.389	9.979	10.293
A_23_P111132		11.802	11.93	11.263	11.976	11.312	12.052	12.484	11.424	11.321	12.196	12.492	10.406	11.39	10.669	10.967	10.546	11.295	10.585	10.654	10.408	11.281	11.405	11.451	12.613	10.888	10.837	11.683	10.394	13.093	12.149	12.502	12.787	12.21	12.29	10.892	12.247	11.278	11.462	12.856
A_24_P274270		8.223	9.721	8.813	10.831	9.862	9.322	10.302	9.484	9.332	9.992	11.498	8.092	9.85	8.809	9.116	8.401	9.767	10.499	9.571	10.284	10.391	10.516	9.085	10.014	9.85	9.203	8.872	9.077	11.04	9.033	9.545	10.315	9.319	10.298	9.026	10.027	9.492	9.781	9.601
A_23_P118095		6.983	9.897	9.808	11.035	10.318	9.932	6.558	7.499	8.307	6.783	8.268	8.504	9.93	8.545	7.95	7.22	10.048	8.612	7.32	10.459	9.173	10.177	8.223	9.011	10.577	9.616	9.881	9.987	10.239	9.909	9.654	9.073	9.109	10.531	8.695	8.593	10.414	10.068	8.964
A_32_P19019		6.176	6.64	6.765	7.562	6.822	7.013	6.04	6.371	6.304	6.181	6.387	6.305	6.721	6.147	6.392	6.109	6.687	6.572	6.488	7.403	6.442	6.832	6.499	6.532	7.101	6.238	6.78	6.621	7.144	6.668	6.678	6.595	6.57	6.747	6.234	6.148	7.088	6.861	6.195
A_24_P170295		8.248	8.123	8.168	7.433	8.4	8.562	7.907	8.797	7.879	7.804	6.945	8.489	7.694	8.22	8.191	7.52	8.118	7.918	8.034	8.435	8.314	7.167	8.111	8.066	6.842	7.2	8.311	8.521	7.226	7.765	8.217	8.619	8.268	8.155	7.66	7.886	7.473	8.747	7.83
A_23_P113005		6.643	9.254	9.162	10.132	10.639	9.208	6.299	7.008	7.885	7.63	8.256	7.684	9.093	7.165	7.242	6.681	9.99	8.281	7.757	9.978	8.506	9.814	7.379	8.11	10.266	8.72	8.843	10.338	9.732	8.66	9.734	8.725	7.779	10.046	8.343	8.56	9.547	10.084	8.266
A_32_P148726		6.538	7.159	6.868	7.651	7.298	7.343	6.349	6.713	6.621	7.737	7.252	6.949	6.816	6.631	6.859	6.841	7.041	7.028	6.95	7.644	6.596	7.212	6.73	6.814	7.368	6.588	7.159	7.293	7.541	7.405	7.049	7.12	7.191	7.165	6.762	6.874	7.091	7.56	6.43
A_32_P27041		6.422	6.68	6.363	7.036	6.235	6.981	6.595	6.673	6.538	6.208	7.064	6.025	6.276	6.261	6.218	6.322	6.548	6.243	6.455	6.442	6.124	6.475	6.37	6.573	5.99	5.885	6.317	6.253	6.698	6.728	6.305	6.727	6.582	6.573	6.161	6.712	6.387	6.585	6.191
A_23_P10873		10.117	10.088	10.305	10.178	9.747	10.657	10.506	10.204	9.834	10.446	10.615	8.965	10.316	9.717	10.511	8.788	8.967	10.197	9.286	10.446	8.984	10.931	10.627	10.071	10.123	9.98	10.125	8.671	10.744	10.287	10.799	10.295	10.468	10.303	9.876	8.892	9.632	8.914	10.27
A_24_P67699		15.056	14.265	15.114	13.559	14.501	14.937	14.567	15.958	15.492	15.622	13.004	15.325	14.857	15.938	15.948	15.442	14.692	15.524	15.565	14.959	15.912	14.611	14.882	15.838	13.581	14.786	14.872	14.544	14.03	15.148	14.792	15.062	15.748	14.159	15.257	13.86	14.483	14.479	14.518
A_24_P717586		9.022	9.96	9.299	11.042	8.737	9.82	10.576	9.5	9.822	8.94	9.68	8.873	8.899	8.313	10.176	9.356	10.245	9.154	9.288	7.935	7.704	8.663	9.863	9.016	8.337	7.988	9.087	8.581	8.666	9.764	8.53	9.895	9.837	9.396	9.646	9.266	9.903	10.09	9.65
A_23_P157495		7.745	7.419	8.366	7.489	7.986	8.138	7.818	9.072	8.605	8.201	6.985	8.704	7.92	9.366	8.871	8.206	7.858	8.936	8.778	8.248	9.054	7.513	7.884	8.755	8.273	7.852	8.175	7.363	8.515	7.377	7.844	7.832	8.801	7.317	8.04	7.375	7.647	7.458	8.056
A_23_P160631		9.175	8.485	9.426	8.808	9.271	9.444	9.946	10.185	9.682	10.218	9.697	9.588	9.115	10.142	9.996	9.68	10.065	9.709	9.82	9.739	10.399	9.38	9.512	10.239	8.658	8.872	9.301	8.904	9.507	9.301	9.159	9.583	9.678	8.924	9.427	9.478	9.595	9.494	9.373
A_24_P67280		6.713	6.503	6.512	5.885	6.623	6.425	6.444	6.587	6.512	6.265	6.212	6.354	6.636	6.443	6.358	6.388	6.362	6.517	6.619	6.49	6.579	6.666	6.411	6.511	6.399	6.367	6.323	6.505	7	6.43	6.635	6.617	6.59	6.686	6.512	6.929	6.395	6.415	6.555
A_24_P728215		6.027	6.098	6.082	5.882	6.245	6.158	5.991	6.017	6.155	6.261	6.011	6.201	6.14	6.245	5.947	6.168	6.422	6.255	6.47	6.293	6.188	6.126	5.956	6.264	6.292	5.902	6.177	5.973	6.722	6.14	6.043	6.099	6.169	6.421	6.083	6.475	5.992	6.097	6.299
A_23_P31073		7.061	6.699	6.973	5.759	6.26	7.382	6.753	8.018	6.965	7.444	6.474	6.611	7.075	7.678	7.522	6.665	6.176	7.013	6.6	6.651	6.574	6.554	7.391	7.057	6.983	6.695	7.34	6.785	6.836	7.055	6.69	6.703	6.925	6.541	6.294	6.648	6.209	6.474	7.067
A_32_P66091		6.317	6.731	7.061	7.455	6.802	6.708	6.753	6.937	6.819	6.855	6.365	6.487	7.181	6.559	6.478	6.214	6.65	6.707	6.767	7.115	6.972	7.568	7.315	7.08	6.722	6.836	6.846	6.54	7.456	6.584	7.156	6.788	6.547	6.728	6.566	6.862	7.385	6.696	6.953
A_23_P430852		6.27	6.432	6.432	6.31	6.108	6.324	6.142	6.195	6.396	5.854	6.727	6.239	6.541	6.069	6.226	6.008	6.31	6.313	6.268	6.374	6.335	6.516	6.215	6.427	6.358	5.782	6.33	6.311	6.816	6.593	6.326	6.524	6.202	6.261	6.28	6.404	6.383	6.427	6.619
A_23_P10156		6.987	7.847	8.308	8.484	7.841	8.438	6.878	7.47	7.677	7.997	8.106	7.729	8.614	8.095	7.877	7.399	8.413	8.03	7.603	8.992	8.252	8.665	8.076	7.834	8.118	8.017	9.376	7.902	8.382	8.82	7.766	7.933	7.595	8.337	7.81	7.89	8.726	8.381	7.922
A_24_P282474		6.266	6.356	6.146	6.414	6.035	6.605	5.994	6.249	6.391	6.097	6.376	6.315	6.162	6.007	6.271	6.074	6.441	6.275	6.463	6.334	6.508	6.328	6.35	6.381	6.686	6.23	6.226	6.466	6.531	6.558	6.314	6.612	6.128	6.156	6.2	6.634	5.912	6.395	6.354
A_23_P155514		6.083	6.998	6.915	8.045	7.362	7.001	5.764	6.238	6.319	6.249	7.466	6.34	7.427	6.239	6.172	6.001	7.382	6.479	5.931	8.035	6.798	8.03	6.302	6.885	8.036	6.847	7.275	7.26	7.507	7.341	7.163	6.589	6.185	7.467	6.707	6.418	7.618	7.281	6.684
A_23_P50217		7.827	7.539	8.345	7.122	7.801	7.843	7.375	8.55	8.277	8.114	8.109	8.47	8.79	8.679	8.489	7.793	7.931	8.188	8.392	8.062	8.904	8.196	8.038	8.176	8.208	8.194	7.727	7.603	8.699	8.139	7.767	7.333	7.92	7.76	7.6	7.865	7.929	7.836	8.226
A_24_P172685		9.405	11.115	11.074	12.019	12.101	11.31	8.518	9.618	10.009	10.31	10.1	10.554	11.555	9.966	9.842	9.91	11.655	10.598	10.354	11.887	10.91	11.573	10.215	9.673	13.103	11.182	11.44	11.573	12.268	11.815	11.579	10.806	10.622	12.073	9.921	10.824	11.761	12.253	10.557
A_23_P250982		6.906	6.74	7.678	6.629	6.712	7.53	6.652	7.929	6.989	7.872	6.802	7.434	7.375	7.888	7.355	6.902	6.645	7.253	7.115	7.156	7.471	6.969	7.362	7.283	6.714	7.142	7.13	6.566	7.12	7.448	7.247	7.031	7.535	7.225	6.618	7.018	6.563	6.727	7.427
A_24_P256513		7.514	7.913	7.908	8.496	7.522	8.27	7.048	7.831	7.319	8.729	7.968	7.514	7.837	8.927	7.8	8.326	7.959	7.922	7.255	8.64	6.547	7.587	8.063	7.136	6.555	6.432	8.608	8.088	6.772	9.006	7.104	8.156	7.595	7.702	8.279	7.442	7.856	8.565	6.561
A_23_P13382		13.291	13.688	12.555	13.91	13.424	14.197	13.301	13.193	13.303	14.056	14.602	12.55	13.475	12.575	12.919	12.51	13.258	12.691	13.146	13.263	13.058	13.595	13.414	14.056	12.83	12.505	12.667	12.492	14.119	13.993	14.141	14.144	14.059	14.656	12.94	13.793	13.541	13.438	13.837
A_32_P155030		6.474	7.484	7.012	8.079	7.573	8.203	6.529	6.728	7.062	7.231	8.268	7.302	6.796	6.77	6.923	6.965	8.426	7.027	7.113	7.423	7.01	8.004	6.714	7.258	7.518	7.298	7.973	7.465	7.437	6.82	7.357	7.142	7.267	7.244	7.245	8.152	8.005	7.527	7.533
A_23_P256334		5.932	6.815	6.34	6.161	6.195	6.5	6.513	6.223	6.144	6.065	6.615	6.164	6.485	6.021	6.167	6.152	6.041	6.306	6.133	5.943	5.928	6.382	6.681	6.476	5.968	6.313	6.052	5.853	6.384	5.942	6.527	6.504	6.327	6.711	6.029	6.423	6.061	6.238	6.489
A_23_P35082		6.3	6.652	6.706	6.799	6.627	6.857	6.416	6.647	6.854	6.175	6.967	6.498	6.633	6.284	6.462	6.11	6.57	6.577	6.676	6.609	6.938	6.648	6.637	6.828	6.738	6.92	6.305	6.361	6.764	6.396	7.073	6.703	6.602	6.781	6.428	7.257	6.744	6.92	7.194
A_23_P161098		7.69	8.169	7.417	7.448	7.967	8.376	7.33	7.833	7.158	8.116	7.196	7.982	7.23	7.237	7.365	7.608	8.237	7.596	8.411	7.9	7.25	7.015	7.048	7.53	6.62	6.805	8.009	8.307	6.703	8.11	7.222	7.882	7.922	7.709	7.885	8.087	7.281	8.557	7.082
A_23_P163850		7.141	8.661	7.448	9.058	8.256	8.615	7.619	7.829	7.281	8.624	8.476	7.242	7.584	7.029	7.482	7.095	8.29	7.7	7.591	7.985	7.076	7.516	7.744	8.127	7.26	6.751	7.624	7.441	8.484	8.39	7.871	8.528	8.196	8.479	7.201	8.995	7.734	9.076	8.067
A_24_P594683		8.463	8.477	9.409	8.543	8.725	8.755	8.58	9.241	9.152	5.697	6.227	9.149	9.966	8.789	9.579	8.654	9.24	9.444	8.964	8.807	9.432	9.333	9.176	8.018	8.808	9.676	8.672	8.31	9.33	8.312	9.151	9.311	8.606	8.915	8.476	9.014	9.18	9.14	9.332
A_24_P261724		11.632	13.095	12.115	13.316	12.902	12.576	11.225	11.5	11.839	12.389	12.785	11.907	12.04	11.049	10.643	10.383	12.617	11.467	10.94	11.963	12.11	12.241	11.008	11.909	12.735	12.009	13.488	12.785	12.181	11.886	12.78	12.235	12.204	12.198	12.33	12.363	12.431	11.903	12.034
A_24_P124567		6.567	6.753	7.235	6.624	7.489	7.24	6.546	7.256	6.81	7.42	7.178	7.052	7.137	7.178	7.174	6.626	6.861	7.392	7.224	7.107	7.194	6.99	7.434	7.116	6.815	6.66	7.02	6.633	7.06	6.846	7.046	7.224	7.273	7.177	6.786	7.16	6.958	6.896	6.992
A_23_P341418		8.303	7.544	8.493	6.949	7.387	8.674	7.497	10.2	7.643	9.581	8.413	8.93	8.695	10.246	9.052	8.281	6.918	8.498	8.113	8.361	8.241	8.331	9.183	8.475	8.636	9.036	8.777	7.359	8.333	7.577	8.199	7.438	9.344	7.292	7.381	7.038	7.227	7.127	8.383
A_23_P155316		8.362	7.974	8.117	7.827	7.9	8.572	8.62	8.555	8.257	8.778	7.921	8.966	8.184	8.434	8.353	9.301	8.662	8.682	8.769	8.165	8.558	7.895	8.098	8.504	7.476	8.378	8.583	8.212	8.114	8.432	7.699	8.396	8.764	7.601	8.464	8.518	7.901	8.43	8.092
A_23_P250813		6.348	6.095	6.681	6.037	6.248	6.416	6.028	6.824	6.45	6.719	6.502	6.425	6.796	6.992	6.575	6.374	6.357	6.612	6.483	6.7	6.726	6.502	6.546	6.777	6.446	6.519	6.516	6.507	6.556	6.018	6.645	6.526	6.602	6.291	6.22	6.274	6.347	6.384	6.465
A_23_P85460		7.542	7.91	8.207	8.544	8.786	8.413	7.294	7.923	7.607	7.134	7.63	7.795	8.266	8.039	7.659	7.587	8.349	7.873	7.701	8.492	7.981	8.372	7.797	7.623	9.059	8.33	8.084	8.085	8.78	8.006	8.356	8.107	7.78	8.19	7.477	8.077	8.535	8.527	8.147
A_24_P186746		6.178	6.601	6.449	6.349	6.408	6.644	6.173	6.448	6.274	5.867	6.278	6.623	6.48	6.39	6.664	6.55	6.422	6.587	6.634	6.47	6.455	6.544	6.434	6.381	6.196	6.17	5.974	6.091	6.357	6.206	6.237	6.652	6.288	6.408	6.735	6.711	6.449	6.605	6.62
A_24_P856794		6.262	6.363	6.556	7.543	7.137	6.615	6.082	6.293	6.147	6.023	6.351	6.176	6.601	6.084	6.106	5.973	6.714	6.368	6.077	7.142	6.366	6.775	6.299	6.278	7.266	6.489	6.553	6.449	7.265	6.574	6.703	6.659	6.439	6.919	6.241	6.591	6.7	6.871	6.272
A_23_P34018		12.253	10.615	12.808	9.726	10.993	11.744	11.758	14.414	11.655	13.526	10.765	13.291	12.383	14.393	13.983	12.944	12.078	13.211	12.491	12.17	12.81	11.87	12.856	11.86	11.841	12.728	11.7	11.769	11.26	10.009	11.201	11.7	11.851	11.229	11.765	11.317	11.088	11.707	10.774
A_24_P42517		7.775	7.918	7.866	7.682	7.928	8.278	7.627	7.915	7.848	6.698	7.05	7.786	8.302	7.647	7.842	7.226	7.777	7.811	7.798	7.76	8.269	7.623	7.887	8.113	7.689	8.365	7.594	7.894	8.268	8.039	8.584	8.124	8.296	7.778	7.572	7.727	7.997	7.83	8.435
A_24_P918441		7.557	7.404	7.509	7.577	7.808	7.488	7.783	7.802	7.332	7.034	7.931	7.502	7.484	7.699	7.509	7.355	7.493	7.687	7.509	7.161	7.32	7.475	7.688	8.045	7.652	7.635	7.279	6.717	7.849	7.401	7.363	7.522	7.435	7.28	7.233	7.776	7.672	7.539	7.84
A_23_P42368		6.148	6.134	6.425	6.077	6.476	6.207	6.438	6.595	6.35	6.635	6.993	6.356	6.465	6.621	6.437	6.409	6.222	6.539	6.514	6.445	6.45	6.599	6.565	6.358	6.161	6.632	6.18	6.11	6.328	6.222	6.486	6.378	6.352	6.377	6.43	6.117	5.798	6.348	6.365
A_23_P43141		9.771	8.997	10.852	8.184	9.3	9.937	9.539	12.071	10.231	10.823	9.87	11.102	10.962	12.646	12.028	10.929	10.064	11.209	10.763	10.693	11.295	10.517	11.282	10.645	10.14	10.675	9.742	10.054	9.583	8.918	10.488	10.191	10.25	9.315	9.885	9.2	9.607	9.829	9.588
A_23_P24192		6.769	8.095	7.825	7.617	8.44	8.517	7.35	7.445	7.346	7.798	8.29	7.068	7.854	7.472	7.036	6.779	7.613	7.387	7.497	7.417	7.66	7.854	7.997	7.652	8.09	7.671	7.538	7.38	8.542	7.38	8.337	8.392	7.558	8.331	7.386	8.181	7.487	8.099	7.495
A_23_P76961		14.152	13.052	14.931	12.167	13.547	14.398	12.908	16.513	13.907	15.148	12.403	15.252	14.342	16.809	16.18	14.862	14.094	15.291	14.797	14.553	15.199	14.119	14.647	14.442	13.312	14.104	13.919	13.897	13.726	12.507	13.52	13.973	14.38	13.419	13.534	13.6	13.46	13.913	13.181
A_23_P9209		6.229	6.143	6.41	6.479	6.126	6.789	6.025	6.616	6.447	6.314	6.057	6.377	6.503	6.703	6.727	6.388	6.177	6.493	6.652	6.35	6.363	6.401	6.47	6.417	6.007	6.426	6.207	6.571	5.793	6.253	6.574	6.324	6.253	6.239	6.261	6.153	6.197	6.054	6.293
A_23_P21033		7.503	7.218	8.038	7.124	7.501	8.042	7.428	8.6	8.025	7.859	7.182	7.944	8.03	8.654	8.218	7.481	7.91	8.02	7.919	7.923	8.903	7.831	7.883	8.506	8.055	7.916	7.76	7.395	8.336	7.097	7.98	7.936	8.12	7.59	7.346	7.706	7.334	7.458	7.93
A_23_P29855		7.71	7.87	8.513	8.91	8.383	8.245	7.383	8.58	7.7	7.999	8.023	7.927	8.315	8.744	8.623	7.625	8.149	8.094	7.821	8.752	8.265	8.52	8.26	8.103	8.758	8.347	7.984	8.109	8.653	8.004	8.407	7.861	8.261	8.016	7.541	7.33	8.413	8.047	7.877
A_24_P347704		6.679	6.997	6.958	6.996	7.02	6.898	6.883	7.186	7.187	6.346	6.604	6.911	7.047	6.862	6.842	6.611	7.052	6.676	7.189	6.995	7.428	6.93	6.858	7.196	6.734	7.07	6.852	7.037	7.466	6.899	7.426	7.173	7.015	7.383	6.885	6.743	6.852	7.015	7.204
A_23_P153562		10.815	12.298	10.776	11.257	11.218	12.867	10.906	10.496	9.887	10.95	11.093	8.92	9.824	9.068	10.469	8.257	10.145	10.234	9.365	11.318	7.944	10.986	11.146	10.639	9.312	9.402	10.68	10.712	10.291	11.12	11.491	11.977	10.877	11.978	10.405	10.614	10.158	11.198	10.651
A_24_P169574		6.175	6.352	6.321	6.403	5.991	6.797	6.532	6.329	6.193	6.156	6.234	6.455	6.135	6.378	6.535	6.204	6.301	6.495	6.257	6.125	6.258	6.336	6.353	6.435	5.902	5.994	6.333	6.489	6.132	6.411	6.243	6.58	6.464	6.272	6.046	6.534	6.018	6.431	6.038
A_24_P367326		6.359	6.384	6.533	6.321	6.412	6.51	6.641	6.679	6.418	6.645	6.768	6.524	6.64	6.425	6.59	6.31	6.062	6.537	6.451	6.197	6.454	6.585	6.881	6.563	6.317	6.56	6.209	6.513	6.492	6.357	6.7	6.467	6.533	6.251	6.364	6.102	6.128	6.194	6.284
A_23_P60306		8.23	9.295	9.28	9.805	8.154	9.239	9.044	8.702	8.525	8.63	10.184	7.806	8.801	8.194	9.165	7.69	8.558	8.338	8.166	8.573	6.966	9.61	9.315	8.323	7.858	8.683	8.713	8.33	7.98	9.015	9.918	9.176	8.967	9.195	8.737	8.407	8.679	8.387	8.594
A_24_P209389		10.817	11.632	11.461	12.052	12.435	11.841	10.349	10.13	10.356	8.841	8.495	10.633	11.075	9.508	10.205	9.561	12.245	10.921	10.649	12.073	12.098	11.791	10.07	9.294	13.922	12.388	10.959	11.581	13.426	11.336	11.869	11.674	10.909	12.552	10.068	11.235	11.862	12.749	11.227
A_23_P9582		9.943	9.511	10.384	9.627	10.128	10.44	9.87	9.917	10.372	10.048	10.565	10.006	9.787	10.01	9.894	10.008	10.524	10.473	10.372	10.087	11.12	9.857	10.19	10.267	9.922	9.813	9.739	9.284	11.299	10.108	10.229	10.098	10.318	10.357	9.633	10.255	10.715	10.203	10.164
A_32_P234294		8.163	7.934	8.32	8.432	7.103	8.539	9.22	8.64	7.303	8.258	7.437	7.741	7.99	8.113	8.735	7.47	7.327	8.526	7.749	7.962	6.843	7.935	8.573	8.081	7.058	7.603	8.597	7.322	7.082	7.636	7.588	8.523	8.768	7.192	8.565	7.001	6.845	7.317	7.478
A_23_P125265		9.599	9.156	10.113	9.95	9.519	9.952	10.041	10.048	9.767	9.896	10.243	9.56	9.823	10.22	10.125	9.759	9.329	9.858	9.459	9.824	9.998	10.344	10.088	10.515	9.908	9.999	10.212	8.953	10.385	9.504	9.82	9.86	10.366	9.361	9.773	8.905	9.812	8.948	10.035
A_24_P873263		6.819	6.67	7.024	6.019	6.467	7.145	7.081	7.161	6.961	6.026	6.081	6.852	6.701	7.213	7.288	6.705	6.64	6.912	6.9	6.661	6.881	6.808	6.968	6.815	6.717	6.87	6.65	6.201	6.77	6.738	6.875	6.942	6.876	6.708	6.807	6.308	6.554	6.743	6.844
A_23_P8649		8.198	7.687	8.187	7.594	7.456	8.508	8.152	8.97	7.519	6.286	6.206	7.818	8.09	8.526	8.587	7.732	7.332	8.253	8.084	8.026	8.006	8.388	8.206	7.982	7.826	8	8.413	7.147	7.439	7.383	7.73	8.049	8.457	7.962	7.735	7.31	7.119	7.403	7.228
A_23_P33141		9.543	11.003	10.276	11.135	11.34	11.027	8.626	9.252	9.655	10.751	9.878	10.434	10.419	9.59	10.09	10.287	10.614	10.079	10.271	11.574	9.331	10.213	10.023	9.118	10.549	10.225	11.508	11.291	10.2	11.276	11.123	10.431	10.605	11.296	9.816	10.379	10.868	11.31	9.555
A_23_P212617		6.061	6.324	6.929	6.772	6.058	6.029	6.168	6.987	6.833	6.674	7.233	6.97	7.033	7.231	6.869	6.545	6.428	7.066	6.751	6.591	7.093	6.895	6.72	6.573	7.555	6.735	6.875	6.275	6.725	6.072	7.092	6.323	6.447	6.237	6.464	6.073	6.052	6.103	6.945
A_23_P430670		5.779	6.888	6.94	7.755	7.895	6.996	5.902	6.314	6.322	6.182	6.235	6.381	6.966	6.292	6.506	6.218	7.448	6.659	6.33	7.724	6.927	7.266	6.526	6.351	8.912	6.621	7.164	7.136	7.452	7.433	7.065	6.718	6.479	7.214	6.35	6.652	7.435	7.584	6.39
A_24_P54178		7.445	7.205	8.241	6.506	6.83	7.436	6.808	8.901	7.67	8.378	8.052	8.216	8.092	9.131	8.342	7.529	6.843	7.775	7.827	7.465	7.692	7.763	8.466	7.564	7.923	8.295	7.842	7.269	7.207	7.429	7.719	7.262	7.921	6.703	7.148	6.737	6.725	6.58	7.926
A_24_P923749		6.134	6.735	6.701	7.033	6.804	6.568	6.219	6.613	6.367	7.102	6.938	6.404	6.823	6.919	6.703	6.386	6.711	6.655	6.37	7.651	6.435	6.991	6.832	6.567	6.318	6.124	7.038	6.286	6.417	7.423	6.477	6.691	6.441	6.788	6.398	6.445	6.948	7.066	6.253
A_32_P46238		6.049	6.318	6.447	7.424	6.98	7.046	5.764	6.355	6.205	7.102	7.442	6.229	6.821	6.172	6.135	6.133	6.756	6.316	5.989	7.544	6.376	6.826	6.576	6.424	8.325	5.782	6.933	6.273	7.362	7.095	6.446	6.667	6.202	6.575	6.378	6.027	7.081	6.725	6.151
A_23_P211850		7.038	6.468	6.802	5.893	6.556	7.075	6.364	6.988	6.865	7.055	7.188	6.668	6.992	7.079	6.633	6.551	6.313	6.948	6.641	6.699	7.163	6.703	6.805	6.947	6.574	5.782	6.859	6.536	7.022	6.701	6.75	6.945	7.046	6.943	6.394	6.578	6.332	6.376	6.821
A_23_P210323		8.292	8.259	8.093	7.455	8.209	8.29	7.677	8.19	8.453	8.289	7.806	8.735	8.563	8.514	8.302	8.56	8.405	8.329	9.355	8.446	9.135	7.99	7.396	8.192	7.778	7.749	7.799	7.688	8.352	8.007	8.149	8.205	7.991	8.123	8.072	8.18	8.399	8.444	8.629
A_24_P401521		6.14	6.173	6.312	6.81	6.175	6.57	5.764	6.137	6.185	6.69	6.678	6.035	6.463	6.25	6.016	6.182	6.062	6.181	5.977	6.639	6.168	6.307	6.183	6.158	6.277	5.911	6.572	6.397	6.658	6.586	6.018	6.266	6.179	6.417	6.241	6.152	6.461	6.523	6.237
A_32_P96838		6.506	6.423	6.351	6.339	6.446	6.666	6.332	6.518	6.096	6.544	6.767	6.373	6.098	6.358	6.44	6.319	5.967	6.616	6.307	6.488	6.297	6.419	6.468	6.053	6.335	5.968	5.926	5.927	6.863	6.29	6.174	6.311	6.382	6.531	6.216	6.511	5.981	6.257	6.176
A_23_P153945		6.268	6.577	7.385	6.633	6.47	7.133	6.232	7.313	6.858	6.761	7.166	6.784	7.089	7.022	6.994	6.305	6.167	7.029	6.826	6.57	6.939	7.261	7.206	7.205	7.159	7.226	6.66	5.808	7.416	6.485	6.981	6.477	6.939	6.928	6.335	6.415	6.533	6.283	7.377
A_23_P6456		6.857	7.047	7.246	6.987	7.03	7.269	7.232	7.199	7.392	7.458	8.188	7.146	7.717	7.439	7.454	7.315	7.377	7.705	7.312	7.239	7.759	7.678	7.655	7.641	7.338	7.581	6.786	6.638	7.668	7.261	7.28	7.093	7.069	7.689	7.325	7.339	7.283	7.057	7.546
A_32_P118010		6.795	7.821	7.89	8.334	7.709	7.786	8.614	7.346	8.274	8.362	9.178	7.87	8.461	7.001	7.187	6.768	8.481	8.24	7.782	7.708	7.052	8.586	7.099	8.208	8.707	7.762	7.44	7.134	9.93	7.036	7.726	8.94	7.491	8.145	8.063	9.222	8.637	7.886	9.36
A_23_P123645		8.458	8.521	8.106	7.67	8.036	8.993	8.301	8.555	7.565	9.283	8.38	9.084	7.786	8.869	9.148	8.287	8.081	8.315	8.565	8.538	7.914	8.419	8.375	8.11	7.559	7.97	8.256	7.993	7.692	7.509	8.218	8.341	8.427	8.138	8.083	8.309	7.808	8.302	8.2
A_23_P325891		9.489	10.279	9.765	9.963	9.904	10.657	9.655	10.144	9.469	9.779	9.982	9.615	9.607	9.425	9.724	9.303	10.005	9.604	9.944	9.98	9.51	9.743	9.701	9.928	9.119	8.87	10.013	9.298	9.148	9.591	9.851	10.256	9.881	10.235	9.396	10.695	9.752	9.869	9.946
A_24_P173746		7.02	6.934	6.558	6.241	7.012	7.011	6.439	6.594	6.636	6.334	6.331	6.866	6.545	6.697	6.878	6.673	6.228	6.138	6.568	6.506	6.328	6.431	6.397	6.659	5.844	6.318	6.407	6.942	6.323	6.9	7.165	6.479	6.784	6.633	6.831	6.424	6.195	6.424	6.477
A_32_P28872		12.304	12.928	12.828	13.181	12.332	13.307	12.507	11.933	12.436	9.97	10.746	11.783	12.66	11.407	11.94	10.995	12.389	11.802	11.982	12.176	11.621	12.662	12.328	12.621	12.139	12.675	12.957	12.21	13.383	13.06	12.806	13.042	12.98	12.878	12.062	12.948	12.728	12.206	13.878
A_24_P382253		6.662	6.187	7.011	5.888	6.414	7.168	6.312	6.924	6.462	6.139	6.649	6.822	6.721	7.309	7.234	6.703	6.269	6.748	6.746	6.54	6.787	6.955	6.856	6.762	6.912	7.129	6.515	6.614	7.101	6.554	6.65	6.374	6.996	6.461	6.476	5.993	6.321	6.072	7.005
A_23_P79122		7.871	7.374	7.656	6.924	7.986	7.941	7.578	7.678	7.788	7.822	7.561	8.003	7.795	7.894	7.862	8.15	8.149	8.176	8.208	7.79	8.716	7.817	7.566	8.363	7.969	7.859	7.435	7.768	8.634	7.723	7.877	7.85	7.897	7.903	7.722	8.075	7.993	7.74	7.666
A_24_P56887		9.484	8.734	9.469	8.498	8.569	9.723	8.252	10.54	8.446	10.25	9.138	9.242	9.267	10.595	9.798	9.133	7.997	8.918	9.199	9.453	8.974	9.073	9.815	9.317	9.362	9.529	9.823	8.348	9.372	8.907	9.26	8.916	10.148	8.737	8.704	8.045	8.141	7.896	9.312
A_23_P258418		6.505	6.778	7.036	7.049	7.086	7.008	6.505	7.054	6.767	6.985	7.311	6.899	6.926	7.309	7.108	6.644	7.078	7.328	7.366	6.927	7.38	7.209	7.613	7.106	6.841	6.832	6.765	6.912	7.497	6.936	6.962	7.112	6.934	7.026	6.756	7.661	6.678	7.015	7.123
A_24_P912074		5.945	6.465	6.312	6.948	6.524	6.418	6.164	6.248	6.31	5.973	6.617	6.044	6.257	6.094	6.036	6.02	6.346	6.407	6.163	6.211	6.063	6.35	6.519	6.327	6.184	6.092	6.3	5.964	6.066	6.229	6.291	6.403	6.271	6.489	6.185	6.255	6.152	6.361	6.21
A_24_P335620		6.333	7.127	7.151	7.268	8.001	7.448	6.08	6.484	6.429	6.198	6.906	6.95	6.683	6.517	6	5.98	6.859	6.337	6.017	6.856	7.397	6.49	6.289	6.318	8.439	6.711	7.459	6.977	7.221	6.262	6.739	6.495	7.087	6.84	6.422	6.557	6.635	6.607	6.71
A_23_P125451		12.181	12.522	12.804	12.507	12.009	12.95	12.874	13.397	12.422	13.508	12.867	12.597	12.28	13.036	13.247	12.293	12.601	12.624	12.696	12.469	11.917	12.802	12.898	12.747	11.159	11.858	12.51	11.9	10.722	12.064	12.873	13.099	13.001	12.065	12.244	12.083	11.546	12.446	12.374
A_32_P91250		8.369	8.622	9.161	8.313	8.887	8.956	8.747	9.055	8.832	8.808	8.904	9.23	9.074	8.835	8.978	8.347	9.139	9.322	8.531	8.675	9.435	8.801	8.978	8.965	8.387	8.961	8.371	8.413	8.441	8.933	8.761	9.079	8.883	8.732	8.409	8.873	8.385	8.827	8.472
A_23_P119964		7.022	6.286	7.289	6.094	6.564	6.975	6.668	8.191	6.854	6.692	6.298	7.198	7.341	8.407	7.641	6.799	6.369	7.238	6.883	6.771	7.51	6.93	7.418	7.119	7.226	7.134	6.787	6.364	6.612	6.019	6.864	6.707	7.15	6.582	6.389	5.956	6.16	6.242	6.471
A_23_P96623		5.779	6.124	6.18	6.548	6.504	6.267	6.179	6.186	6.266	5.844	6.047	6.298	6.353	6.45	6.031	6.119	6.338	6.203	6.206	6.358	6.171	6.319	6.335	6.161	6.432	6.212	6.31	6.496	6.66	6.34	6.229	6.363	6.214	6.638	6.017	6.254	6.348	6.534	6.278
A_23_P89710		6.819	6.714	7.112	6.776	6.665	6.915	6.605	7.364	6.942	6.709	6.973	7.016	7.275	7.363	7.045	7.041	6.676	6.87	7.138	6.784	7.282	6.858	7.03	7.093	6.991	6.912	6.899	6.562	7.166	6.662	7.116	6.95	7.424	6.777	6.461	6.541	6.746	6.575	7.401
A_32_P20818		6.191	7.018	7.947	8.168	7.629	7.991	5.894	6.958	6.583	6.145	7.274	7.252	8.04	8.152	7.05	6.379	7.548	7.302	6.162	8.824	6.98	8.684	7.325	7.225	8.261	7.414	8.603	7.659	7.606	8.061	7.209	7.259	7.365	7.362	6.98	6.263	8.259	7.617	6.693
A_23_P151856		6.265	6.169	6.719	6.467	6.303	6.842	6.09	6.985	6.404	6.253	6.418	6.421	6.503	7.246	7.187	6.567	6.281	6.777	6.758	6.919	6.7	6.618	6.918	6.611	6.458	6.591	6.695	6.684	6.317	6.544	6.654	6.507	6.795	6.596	6.414	6.212	6.084	6.588	6.566
A_23_P500251		12.354	12.854	12.783	13.105	12.81	13.165	13.02	13.144	12.938	13.654	14.354	12.208	12.719	12.444	12.686	12.753	12.966	12.492	12.815	12.894	13.26	12.863	13.111	13.753	12.254	12.482	12.379	12.158	13.303	12.919	13.328	13.431	13.186	12.963	12.482	12.95	12.823	12.725	13.368
A_23_P14193		5.779	6.077	6.142	6.542	6.445	6.709	6.139	6.157	6.095	6.282	6.174	6.188	6.126	6.14	6.33	6.013	6.167	6.085	6.241	6.43	6.223	6.182	6.162	6.146	6.434	6.239	6.247	6.436	6.394	6.213	6.379	6.174	6.185	6.45	5.967	6.158	6.188	6.09	6.084
A_24_P88031		5.779	6.157	6.347	6.602	6.55	6.578	6.187	6.303	6.363	6.004	6.253	6.406	6.363	6.346	6.353	6.307	6.193	6.421	6.518	6.493	6.443	6.505	6.364	6.552	6.409	6.339	6.3	6.113	6.574	6.332	6.516	6.339	6.415	6.188	6.262	6.146	6.399	6.587	6.38
A_23_P134314		8.417	7.562	8.921	7.558	7.559	8.477	8.512	8.986	8.263	8.489	8.401	8.257	8.524	9.358	8.755	8.712	7.678	8.453	8.177	8.171	8.482	8.576	8.439	8.576	8.107	8.663	8.173	7.487	8.74	7.637	8.263	8.061	8.546	7.65	8.307	7.306	7.952	7.217	8.373
A_23_P13048		7.132	7.96	7.944	8.311	8.432	8.158	7.319	7.203	7.276	7.038	6.542	7.213	7.927	7.22	7.534	7.157	8.326	7.579	7.516	8.314	7.652	7.979	7.541	7.056	8.608	7.682	8.037	8.095	8.551	8.114	7.965	8.157	7.736	8.249	7.197	7.944	8.326	8.926	7.661
A_23_P98565		6.896	6.267	7.155	5.909	6.174	7.029	7.222	7.496	6.693	6.579	6.867	6.452	6.853	6.953	6.638	6.859	6.528	6.98	6.771	6.657	6.811	6.917	6.923	6.649	7.142	6.713	6.616	6.407	7.583	6.723	6.945	6.815	7.054	6.437	6.936	6.149	6.437	6.581	6.975
A_24_P38702		7.992	10.207	10.2	11.334	12.043	10.696	7.503	7.737	8.149	6.946	7.378	8.526	9.789	7.417	7.773	7.389	10.905	8.813	7.956	10.405	10.454	10.905	7.839	7.825	13.916	10.534	9.948	10.554	12.435	9.614	10.409	9.385	9.033	10.726	8.378	9.016	10.77	11.188	8.394
A_23_P140907		9.474	9.381	9.467	9.536	9.226	9.731	9.402	8.546	8.945	9.256	10.484	8.938	8.813	8.384	9.301	8.55	9.887	9.707	9.348	9.713	9.555	9.996	10.082	9.842	9.421	10.128	9.773	9.008	10.78	9.796	9.896	9.861	9.882	10.411	9.242	9.297	10.39	9.655	9.936
A_23_P149375		6.827	6.568	7.117	5.844	6.684	6.752	6.9	6.875	7.484	6.478	6.364	7.786	7.276	6.933	7.112	7.081	7.317	6.776	7.47	7.25	7.2	6.78	6.44	6.417	6.734	5.782	6.444	7.285	6.99	6.762	6.818	7.127	6.777	6.208	7.278	7.211	6.727	7.259	7.057
A_23_P67932		11.043	11.802	10.822	11.539	11.498	10.97	11.003	10.304	11.017	11.235	12.766	9.592	11.464	9.318	10.784	9.074	10.706	10.927	10.792	11.28	9.354	11.86	10.822	11.353	10.67	11.051	10.459	10.08	12.004	11.624	11.674	11.774	10.903	12.25	11.339	10.987	11.449	10.982	11.756
A_23_P90804		7.134	7.231	7.287	7.396	6.73	6.868	7.228	7.224	7.17	6.678	7.506	6.924	7.363	6.812	6.87	6.657	6.834	6.696	6.972	6.684	6.789	7.51	7.028	7.392	6.969	7.196	6.721	6.556	7.415	7.142	7.636	7.409	6.953	7.166	6.999	7.068	6.871	6.753	7.791
A_23_P102202		7.806	7.206	8.097	6.885	7.33	7.545	7.51	8.866	8.104	8.636	7.667	8.4	8.316	8.8	8.112	7.589	7.212	7.752	7.903	7.747	8.226	7.437	7.731	8.193	7.747	7.673	7.826	7.097	7.721	7.434	7.754	7.65	7.877	7.513	7.138	7.434	7.211	7.02	7.93
A_23_P148768		7.329	7.833	8.392	8.499	6.966	7.393	8.504	7.596	7.611	7.729	9.268	7.843	8.186	7.667	7.583	7.016	7.79	7.564	6.82	7.873	6.89	8.769	8.438	8.453	8.281	7.882	8.128	6.797	8.573	7.616	8.548	8.25	8.043	7.714	7.357	7.91	7.711	7.398	9.06
A_23_P49254		15.479	17.199	17.494	18.114	17.525	17.353	14.354	15.972	17.3	13.633	14.665	16.681	17.542	15.551	16.072	15.148	17.643	16.789	16.57	17.42	16.979	17.42	16.652	17.21	16.447	17.175	17.379	17.34	17.021	16.967	17.242	17.406	17.021	17.073	16.967	16.789	17.34	17.665	16.92
A_23_P259172		10.71	11.148	11.239	10.419	11.181	11.357	10.487	11.269	11.597	11.692	10.983	11.815	11.264	11.431	11.491	11.378	11.649	11.886	11.921	11.398	12.226	11.303	11.045	11.665	10.736	11.244	10.692	10.912	11.506	11.17	10.941	11.165	11.29	11.017	10.872	11.69	11.35	11.193	11.31
A_24_P298228		8.747	7.976	9.311	8.479	8.12	7.931	8.688	9.279	9.872	7.426	6.361	9.451	8.974	8.55	9.404	9.187	8.341	9.468	9.374	9.465	9.9	9.324	9.54	9.886	7.967	9.527	9.006	8.173	9.815	8.36	9.754	9.296	9.322	9.217	9.177	9.184	9.39	8.513	9.155
A_24_P586390		9.179	9.86	8.753	10.178	9.182	9.413	9.541	8.911	8.82	9.221	9.373	8.405	9.577	7.684	8.946	7.838	9.425	9.281	9.212	9.498	7.882	9.206	9.626	9.301	8.812	8.569	8.946	8.631	9.669	9.055	9.674	9.897	9.276	9.265	10.379	9.369	9.256	9.357	9.497
A_23_P52031		8.551	9.043	8.868	8.739	8.681	8.845	8.462	8.499	8.835	8.731	9.412	8.653	9.274	9.116	8.139	8.051	8.776	8.427	8.526	8.662	9.469	8.924	8.9	9.545	8.827	8.344	8.421	8.422	9.711	8.519	9.225	9.018	8.597	9.398	7.968	8.679	8.707	8.465	9.331
A_24_P880043		7.287	7.019	7.693	6.303	6.533	7.72	6.686	8.527	7.117	7.884	7.382	7.848	7.511	8.639	7.829	7.267	6.415	7.335	7.472	7.462	7.502	7.341	7.339	7.274	7.484	7.365	7.277	6.743	7.301	6.615	7.096	6.922	7.554	6.728	6.819	6.714	6.538	6.338	7.522
A_23_P68949		9.718	11.243	10.677	11.644	10.762	11.637	9.348	10.694	10.188	11.413	10.528	10.952	10.357	10.47	9.899	9.798	10.73	10.336	10.326	10.995	10.05	10.235	10.034	10.162	9.949	9.657	11.327	11.516	9.705	10.689	10.62	10.454	10.749	10.413	10.061	10.654	10.113	11.058	10.043
A_23_P85371		7.218	6.726	7.443	5.918	6.524	7.27	6.819	8.439	7.309	7.502	6.98	7.638	8.012	8.693	7.766	7.175	6.269	7.627	7.461	7.224	7.504	6.998	7.46	7.521	6.989	7.545	7.142	6.635	6.849	6.819	7.227	7.204	7.551	6.767	6.801	6.547	6.471	6.288	7.251
A_24_P303480		7.649	7.883	7.982	7.943	7.599	8.194	7.977	7.687	7.728	7.135	7.966	7.624	8.408	7.511	7.841	7.675	7.817	8.286	7.164	7.801	7.534	8.446	8.461	8.041	7.7	8.57	7.696	7.439	8.87	8.07	8.34	8.012	7.761	8.159	7.531	7.998	7.634	7.129	8.566
A_24_P340800		6.594	6.723	6.677	6.696	6.586	7.283	6.6	6.922	6.631	7.304	6.657	7.553	6.749	6.964	6.962	7.085	7.108	7.182	7.521	6.27	6.747	6.36	6.787	6.733	6.012	6.24	6.562	6.777	6.02	6.898	6.387	6.757	6.832	6.671	6.595	7.112	6.49	7.168	6.361
A_24_P254346		7.804	8.266	8.281	7.804	8.027	8.519	7.871	8.118	8.423	8.579	8.745	8.282	8.668	8.299	8.142	7.837	7.944	8.389	8.603	8.322	8.456	8.331	8.217	8.575	8.082	8.11	7.748	7.565	8.878	8.273	8.486	8.301	8.417	8.272	7.908	8.324	8.041	8.071	8.741
A_24_P402222		9.571	10.397	9.747	10.984	10.068	10.086	9.298	10.272	11.262	9.953	11.411	10.361	10.951	11.07	10.681	10.575	10.849	10.5	10.372	10.328	11.159	9.943	11.093	10.887	9.981	9.484	9.604	9.923	10.932	10.453	10.944	9.422	10.246	11.596	10.385	11.053	10.571	10.727	11.176
A_23_P41424		7.337	6.248	7.194	5.932	6.599	6.928	6.83	7.821	6.803	7.909	6.688	7.779	7.328	8.252	7.446	7.599	6.46	7.09	7.237	6.92	7.43	6.874	7.102	7.198	7.192	7.755	7.244	6.647	7.245	6.316	6.93	6.721	7.748	6.51	7.092	6.559	6.51	6.519	6.958
A_23_P86884		7.949	8.506	8.018	8.546	8.553	8.232	8.461	8.364	8.502	8.249	9.325	7.8	8.594	7.914	7.805	7.817	8.574	7.995	8.46	8.201	8.762	8.236	7.973	8.964	7.621	7.842	7.637	7.914	8.633	8.156	8.681	8.815	8.168	9.1	8.211	9.026	8.617	8.491	8.819
A_32_P64936		7.579	8.507	7.826	8.574	8.127	9.138	7.781	7.905	7.349	9.338	8.026	7.535	7.774	7.701	7.997	6.942	8.024	7.927	8.254	8.339	7.012	7.729	8.133	8.064	6.93	6.797	8.036	7.193	7.696	8.628	7.585	8.568	8.315	8.881	7.079	8.769	7.839	8.248	7.589
A_23_P8175		7.563	8.203	8.307	8.084	7.771	8.571	7.363	8.413	7.351	8.738	9.093	7.444	8.57	8.024	8.38	7.238	7.195	8.024	7.754	8.13	7.906	8.553	8.571	8.368	8.386	8.26	8.531	7.483	9.011	8.018	8.243	7.99	8.154	8.493	7.314	8.084	7.63	7.649	8.522
A_23_P145		7.121	7.385	7.389	7.2	7.337	7.601	6.839	7.264	7.559	7.617	8.508	7.233	7.671	7.473	7.514	7.278	7.551	7.563	7.608	7.341	7.991	7.711	7.527	7.796	7.344	7.451	7.109	6.911	7.969	7.415	7.518	7.506	7.501	7.762	7.087	7.655	7.436	7.178	7.656
A_23_P27096		10.547	10.74	10.497	10.887	11.25	11.348	10.257	10.493	10.541	10.259	10.82	9.949	10.896	9.791	10.204	9.917	10.91	10.63	10.545	11.149	10.844	11.078	9.909	11.162	10.492	10.787	9.991	10.533	10.944	10.97	11.46	11.374	10.946	12.076	10.442	10.66	10.945	11.159	10.795
A_24_P570049		6.07	6.357	6.174	6.083	6.248	6.698	6.306	6.474	6.374	5.943	6.285	6.251	6.37	5.947	6.105	6.169	6.144	6.207	6.222	6.362	6.441	6.301	6.333	6.496	6.175	6.232	6	6.19	6.407	6.472	6.472	6.364	6.384	6.448	6.117	6.513	6.163	6.33	6.417
A_23_P209619		6.825	6.198	6.99	5.825	6.156	6.707	6.301	7.382	6.571	7.08	6.959	6.915	6.902	7.707	7.471	6.44	6.19	6.71	6.655	6.82	6.776	6.443	6.875	6.92	6.988	6.712	6.702	6.254	7.057	6.422	6.806	6.726	6.94	6.786	6.395	6.407	6.244	6.289	6.815
A_32_P131640		6.653	6.438	6.853	7.016	6.773	6.997	6.526	6.874	6.682	6.85	7.396	6.392	7.127	7.216	6.872	6.557	6.47	6.743	6.393	7.467	6.906	7.615	6.817	7.239	7.122	6.721	6.941	5.926	7.321	6.615	6.971	6.894	7.247	6.894	6.474	6.352	6.651	6.462	7.002
A_23_P70849		5.89	6.415	6.499	6.688	6.919	6.905	6.015	6.18	6.175	5.856	6.413	6.164	6.646	6.206	6.217	6.182	6.681	6.331	6.316	7.081	6.521	6.778	6.288	6.219	7.285	6.462	6.588	6.368	7.305	6.573	6.541	6.409	6.284	6.89	6.305	6.566	6.815	6.776	6.181
A_24_P29595		8.388	8.652	8.577	8.549	8.01	8.695	8.454	8.407	7.909	8.376	8.462	7.877	7.647	7.503	8.379	7.711	7.958	8.064	8.071	8.017	7.247	8.219	8.391	8.328	7.231	7.932	7.901	7.79	7.652	8.574	8.556	8.346	8.433	8.419	7.893	8.533	7.676	8.293	8.366
A_32_P41604		6.441	6.709	7.149	6.888	5.88	6.7	6.826	6.641	6.324	6.371	7.255	6.799	6.582	6.845	6.309	6.074	6.204	6.384	6.113	6.265	6.128	7.53	7.001	7.079	7.195	6.856	6.72	5.926	7.231	6.098	6.77	6.734	6.712	6.654	6.172	6.445	6.097	6.204	7.042
A_24_P7584		6.534	6.518	6.787	7.261	6.888	7.01	6.403	6.576	6.464	6.269	6.711	6.407	6.619	6.322	6.532	6.566	7.02	6.654	6.364	7.367	6.651	6.91	6.674	6.751	6.94	6.848	7.029	6.854	7.34	7.234	6.918	6.862	6.69	7.121	6.701	6.678	6.971	6.881	6.566
A_24_P165595		7.321	6.617	7.406	6.298	6.579	7.514	6.838	7.925	6.771	7.642	7.197	7.499	6.784	7.862	7.398	7.486	6.238	7.026	6.982	6.835	6.83	6.846	7.419	6.934	6.603	7.381	7.249	6.386	6.424	6.476	7.219	6.647	7.294	6.541	6.956	6.266	6.248	6.481	6.92
A_24_P212605		9.023	9.241	10.381	8.397	10.244	9.452	8.477	10.694	10.097	9.008	8.705	10.574	9.941	11.107	11.129	10.512	10.737	10.593	10.829	10.623	11.02	10.561	9.866	10.026	9.685	10.472	9.13	9.946	10.112	9.251	10.152	9.741	9.584	9.679	9.858	9.689	10.379	10.073	10.099
A_24_P76995		6.216	6.713	6.685	6.352	6.166	6.721	6.403	6.642	6.578	5.871	6.338	6.52	6.485	6.609	6.92	6.274	6.164	6.613	6.502	6.381	6.416	6.609	7.316	6.496	5.989	6.507	6.524	6.471	6.284	6.534	6.696	6.51	6.535	6.349	6.295	6.084	6.167	6.371	6.658
A_24_P225189		6.421	6.097	6.152	5.868	5.986	6.345	6.143	6.229	6.228	6.216	6.03	6.494	6.13	6.104	6.173	6.338	6.422	6.076	6.613	6.31	6.239	6.155	6.156	6.216	5.995	6.134	6.071	6.117	6.034	6.181	6.209	6.23	6.281	6.324	6.251	6.821	6.084	6.603	6.077
A_23_P48581		8.727	8.287	8.284	8.192	8.283	8.707	8.674	8.109	8.217	8.028	8.718	7.951	8.389	8.075	7.937	8.43	8.595	8.527	8.28	8.217	8.981	8.708	7.988	8.878	8.549	8.592	8.062	8.26	9.597	8.208	8.334	8.644	8.695	8.538	8.459	8.466	8.438	8.133	8.254
A_32_P56874		6.014	6.472	6.399	6.604	6.404	6.83	6.214	6.283	6.312	5.99	6.533	6.245	6.457	6.123	6.131	6.106	6.776	6.271	6.515	6.891	6.407	6.584	6.254	6.469	6.21	6.129	6.373	6.263	6.913	6.718	6.529	6.667	6.408	6.703	6.201	6.431	6.569	6.632	6.606
A_23_P7282		7.515	6.527	7.755	6.768	6.393	7.32	7.158	8.627	7.084	7.94	7.458	7.032	7.347	9.194	8.121	7.123	6.278	7.315	6.826	6.891	7.203	7.392	8.04	7.52	7.594	7.662	7.382	6.906	7.13	6.461	7.335	6.894	7.41	6.659	6.531	6.252	6.52	6.272	6.978
A_23_P92809		5.991	6.636	6.63	7.697	6.512	6.871	6.306	6.293	6.428	5.849	5.924	6.391	6.351	6.057	6.184	6.04	6.812	6.367	6.545	6.275	6.23	6.671	6.729	6.211	6.324	6.606	6.226	6.667	6.43	6.438	6.396	6.838	6.371	6.416	6.181	6.334	6.675	7.009	6.196
A_24_P5743		7.955	7.556	7.395	7.676	8.016	7.966	8.018	7.629	7.931	7.941	7.602	7.594	7.8	7.822	7.813	8.227	8.327	7.929	7.885	7.449	8.808	7.779	7.72	7.981	7.919	7.615	7.819	8.037	8.947	7.906	8.065	8.394	8.273	8.091	7.656	8.107	8.104	8.389	7.859
A_32_P172864		7.128	8.298	8.413	9.494	9.35	8.939	7.042	7.769	7.262	7.319	7.257	7.465	8.448	7.604	7.645	7.483	8.501	7.484	7.073	9.114	7.934	8.68	7.736	7.406	10.535	8.455	8.929	8.586	9.742	8.505	8.593	7.715	8.307	8.357	7.681	7.421	9.117	8.558	7.559
A_24_P461118		7.344	7.171	7.305	6.32	6.941	7.357	7.416	7.497	7.203	7.393	6.875	7.101	6.804	7.25	7.419	7.366	7.246	7.322	7.458	6.977	7.642	7.292	7.264	7.327	6.573	7.387	7.099	6.405	6.778	7.108	7.079	7.246	7.399	6.994	7.177	7.191	7.138	7.097	7.201
A_24_P164854		6.377	6.56	6.445	6.65	6.609	6.645	6.591	6.454	6.304	5.867	6.506	6.325	6.365	6.241	6.576	6.233	6.677	6.491	6.64	6.73	6.581	6.441	6.492	6.247	6.497	6.508	6.46	6.33	6.701	6.61	6.674	6.597	6.619	6.385	6.467	6.55	6.78	6.558	6.537
A_24_P84048		10.893	10.424	11.75	9.801	11.224	11.117	10.436	12.401	11.399	11.11	9.974	11.603	11.088	12.684	12.5	11.853	11.205	11.958	12.245	11.884	12.264	11.332	11.56	11.536	10.711	11.595	10.769	11.061	11.041	10.945	11.286	11.034	11.565	10.786	11.305	10.567	11.11	11.092	10.782
A_24_P118489		10.073	10.035	10.279	9.889	9.724	10.51	9.974	11.496	10.061	10.339	9.737	10.171	9.69	10.921	11.411	10.241	10.037	10.457	10.573	10.157	9.479	9.955	10.257	9.987	9.356	9.719	9.985	10.105	8.906	9.814	10.062	9.993	10.344	9.995	9.919	9.654	9.907	9.664	9.344
A_24_P911718		6.687	7.266	7.141	7.769	8	6.843	6.385	6.293	6.504	6.225	6.778	6.377	6.951	6.285	6.446	6.175	7.377	6.764	6.443	7.684	7.058	7.402	6.562	6.441	9.106	6.829	6.894	7.675	7.976	7.212	7.139	7.078	6.495	7.703	6.442	6.892	7.176	7.561	6.921
A_32_P85273		8.838	8.48	8.402	8.06	8.097	8.697	8.935	9.331	9.429	7.544	7.16	9.086	7.95	7.665	8.346	8.834	8.903	9.077	8.921	8.11	8.217	7.3	8.055	7.847	7.239	8.466	8.05	8.314	7.871	8.129	8.161	9.02	8.349	8.08	8.85	8.95	8.473	9.268	8.9
A_24_P319635		9.584	10.734	9.539	11.075	9.856	10.207	10.115	9.634	9.559	11.491	11.697	9.958	9.406	8.859	9.767	9.397	9.847	9.8	9.697	9.669	8.525	9.407	9.838	9.29	8.581	8.764	9.282	9.506	9.234	10.807	9.434	10.074	9.95	9.947	9.573	10.304	9.329	10.33	9.794
A_23_P106425		5.779	6.812	6.558	6.164	5.748	6.679	6.36	6.222	5.965	6.804	6.949	5.98	6.679	6.297	6.306	6.222	6.621	6.462	6.518	6.492	6.327	6.479	6.643	6.482	6.208	5.782	6.398	6.223	5.793	6.635	6.204	6.461	6.255	6.6	6.222	7.316	6.376	6.568	6.423
A_32_P73413		7.032	8.223	7.57	6.883	7.328	7.822	7.829	7.998	8.124	8.245	8.191	7.295	7.96	7.849	7.591	7.831	8.166	8.098	7.438	7.556	6.955	7.895	8.284	7.926	6.767	7.144	7.58	7.226	7.063	7.213	7.414	7.944	7.704	7.862	7.359	8.933	7.673	7.408	8.159
A_24_P73178		9.253	9.19	9.328	9.336	9.246	9.536	9.557	8.927	9.156	9.205	10.733	8.462	9.592	8.424	8.621	8.524	8.964	9.06	8.78	9.364	8.993	9.707	9.143	9.236	8.512	9.583	9.216	8.755	9.768	9.475	9.633	9.094	9.116	9.52	9.464	8.929	9.076	8.963	9.374
A_24_P21044		7.213	7.567	7.93	7.657	7.814	7.24	7.236	7.78	7.966	7.37	8.329	7.724	7.872	7.891	7.447	7.289	7.85	7.947	7.551	7.336	8.011	7.843	7.533	7.817	7.79	8.136	7.132	7.516	7.759	6.877	7.623	7.297	6.946	7.408	7.528	7.931	7.772	6.965	7.826
A_23_P55107		6.291	5.955	6.889	5.983	6.401	6.85	6.234	7.391	6.572	7.759	6.878	6.569	6.639	7.559	7.105	6.634	6.434	6.646	6.62	6.685	6.578	6.617	6.692	6.673	6.582	6.449	6.589	6.073	6.38	6.522	6.357	6.545	6.604	6.523	6.175	6.629	6.172	6.438	6.473
A_23_P120488		9.524	11.169	10.913	11.953	11.926	11.33	9.603	9.953	10.521	10.718	11.585	10.366	11.498	10.308	10.207	9.664	11.187	10.55	10.163	11.472	10.505	11.433	10.937	10.518	12.942	10.889	10.976	11.01	12.396	11.03	11.177	10.681	10.447	11.723	10.073	10.963	11.284	11.403	11.086
A_32_P12595		6.034	5.882	6.31	7.003	6.312	6.558	6.083	6.283	6.149	6.02	6.78	6.109	6.594	6.217	6.074	6.422	6.15	6.286	5.962	6.683	6.314	6.53	6.378	6.431	6.649	6.257	6.766	5.866	6.99	6.68	6.376	6.637	6.333	6.554	6.43	6.207	6.623	6.546	6.274
A_24_P336754		14.651	13.847	14.553	14.421	13.605	14.539	14.675	14.697	13.944	14.256	15.436	13.565	14.393	13.761	14.313	13.622	13.41	14.144	14.019	13.847	13.197	14.466	14.717	14.077	13.226	14.265	14.023	12.828	13.891	13.443	14.342	14.116	14.58	13.957	14.483	13.966	13.674	13.568	14.735
A_32_P20982		11.297	11.669	11.747	11.884	11.876	11.943	11.333	12.041	12.34	11.341	12.318	12.074	12.53	11.839	12.019	12.028	12.217	11.835	12.755	11.394	12.546	11.756	11.256	11.832	11.804	11.641	11.301	11.681	12.209	10.809	11.907	11.731	12.017	11.728	12.382	12.022	12.416	12.024	12.57
A_23_P115407		5.952	6.212	6.107	5.82	6.044	6.925	6.345	6.482	6.052	6.05	6.349	6.338	6.123	6.009	6.326	5.978	6.015	5.894	6.552	6.825	6.85	6.086	6.379	6.51	6.214	6.203	6.347	5.954	6.33	6.617	6.485	6.475	6.371	5.806	6.748	6.268	6.54	6.273	6.01
A_24_P392661		10.744	11.119	11.279	11.453	11.436	11.328	10.749	11.506	11.766	10.6	11.492	11.49	11.81	11.305	11.489	11.186	11.734	11.373	12.108	11.137	12.322	11.311	10.642	11.413	11.422	11.013	10.587	11.146	11.624	10.169	11.315	11.259	11.313	11.188	11.716	11.571	11.89	11.511	12.014
A_32_P218249		7.513	6.891	8.033	6.367	6.82	7.5	6.942	8.494	7.443	8.374	8.031	8.088	7.898	9.109	8.394	7.323	6.574	7.941	7.572	7.586	7.774	7.789	7.981	7.714	7.522	7.8	7.61	6.551	7.622	6.89	7.568	7.34	7.653	7.3	6.963	6.969	6.956	6.596	7.792
A_32_P158496		6.329	6.101	6.22	6.19	6.257	6.306	6.48	6.338	6.425	6.037	5.977	5.984	6.125	6.03	6.028	6.192	6.247	6.387	6.432	6.267	6.365	6.275	6.212	6.336	5.916	6.185	6.221	6.019	6.631	6.408	6.325	6.408	6.388	6.751	6.157	6.746	6.274	6.37	6.241
A_23_P417383		9.36	10.705	9.766	10.661	8.983	9.97	9.926	8.986	8.868	9.085	10.711	8.69	9.864	8.52	8.802	7.629	9.027	9.541	8.924	9.656	8.478	9.953	9.512	10.403	9.714	8.951	9.195	8.521	10.369	9.37	9.529	10.159	9.499	9.835	9.482	9.66	9.284	9.475	10.046
A_23_P208523		6.52	6.939	6.661	6.728	7.016	7.918	6.484	6.966	6.689	7.19	6.84	7.058	6.632	6.988	6.861	6.605	6.787	7.041	7.029	6.863	6.827	6.625	6.802	6.806	6.24	6.375	6.587	6.933	6.79	6.723	6.673	7.16	6.984	7.26	6.491	7.282	6.577	7.254	6.648
A_24_P151727		10.11	9.441	9.423	9.123	9.587	9.963	9.642	9.784	9.347	9.588	9.201	9.394	9.328	9.193	9.287	9.419	9.948	9.387	10.026	9.532	9.926	9.222	9.062	9.781	8.893	9.306	9.306	9.308	9.635	9.378	9.614	10.151	9.851	9.577	9.611	10.062	9.405	9.992	9.607
A_32_P193347		6.462	7.042	6.693	7.093	7.129	7.067	6.464	6.731	6.74	5.827	6.637	6.726	6.858	6.784	6.548	6.818	7.014	6.887	6.753	7.189	6.758	7.062	6.629	6.65	6.603	6.686	7.038	6.784	7.157	7.12	6.935	7.193	6.873	7.063	6.786	7.27	7.088	7.203	6.852
A_24_P341606		6.96	7.946	7.827	8.731	8.452	8.174	6.711	7.048	7.039	6.623	7.133	7.266	7.786	6.978	7.156	6.968	8.216	7.41	7.085	8.292	7.538	8.032	7.127	6.908	8.936	7.91	8.239	8.154	8.444	7.998	7.915	7.903	7.577	8.11	7.103	7.63	8.202	8.494	7.28
A_23_P10211		6.237	6.44	6.726	7.27	6.717	6.927	6.019	6.504	6.35	6.459	6.86	6.33	6.704	6.407	6.435	6.273	6.69	6.511	6.281	7.048	6.485	6.926	6.483	6.94	6.509	6.558	6.801	5.88	6.661	6.58	6.7	6.6	6.624	6.524	6.264	6.22	6.768	6.457	6.625
A_24_P417784		10.046	9.182	8.752	8.717	9.203	9.68	9.707	8.873	9.039	8.301	7.993	8.34	8.602	7.98	8.433	9.161	9.661	8.871	9.487	8.843	9.461	8.707	8.33	9.215	8.241	9.013	8.838	8.611	9.374	9.287	9.232	9.658	9.22	9.74	9.26	9.998	9.338	10.025	9.505
A_23_P38254		9.757	9.566	9.988	9.735	9.782	10.132	9.476	10.574	10.028	9.656	9.15	9.822	9.837	10.437	9.691	9.925	9.785	10.038	10.47	9.871	10.851	9.099	9.677	10.773	9.707	9.256	9.867	9.798	10.885	9.316	9.754	10.109	10.207	9.503	9.472	10.088	9.694	9.889	10.529
A_32_P649		8.581	8.57	8.478	8.258	8.2	8.902	8.733	8.655	8.336	8.446	8.538	8.337	7.915	8.179	8.46	8.4	8.637	8.54	8.74	8.378	8.336	8.603	8.382	8.571	7.697	8.405	8.074	8.267	8.121	8.165	8.484	8.561	8.44	8.306	8.626	8.486	8.011	8.125	8.614
A_24_P83183		7.799	7.765	7.541	7.232	7.502	8.112	7.527	7.513	7.679	6.411	6.465	7.366	7.425	7.184	7.229	7.544	7.837	7.402	8.039	7.139	7.744	6.974	7.154	7.845	6.795	7.504	7.787	7.49	7.604	7.694	7.556	8.073	7.79	7.684	7.768	7.89	7.44	7.942	7.913
A_23_P213810		6.644	6.811	6.231	7.098	6.81	7.175	6.681	6.272	6.34	6.531	6.538	6.219	6.462	6.423	6.453	6.025	6.169	6.529	6.456	6.786	6.341	6.495	6.55	6.426	6.365	6.305	6.387	7.011	7.038	6.394	6.368	6.464	6.432	6.728	6.304	6.451	6.403	6.628	6.308
A_23_P55388		6.384	6.639	6.51	5.996	6.599	7.045	6.545	6.805	6.311	7.116	6.453	6.496	6.188	6.511	6.689	6.391	6.742	6.762	6.859	6.633	6.584	6.351	6.547	6.564	6.103	6.205	6.356	6.322	6.191	6.437	6.297	6.61	6.732	6.394	6.272	6.555	6.16	6.908	6.208
A_24_P740244		6.215	6.353	6.868	7.435	6.768	7.041	6.031	6.605	6.34	6.338	6.214	6.653	6.57	6.423	6.707	6.322	6.903	6.679	6.334	7.218	6.095	6.521	6.592	6.481	6.193	6.037	6.726	6.591	6.482	7.004	6.695	6.716	6.676	6.841	6.499	6.222	6.646	7.048	6.133
A_24_P84268		8.319	7.825	7.628	7.417	8.088	8.584	7.696	8.09	7.061	8.395	7.253	7.792	7.375	8.408	8.359	8.671	7.992	8.371	8.531	8.507	7.315	7.485	7.674	7.73	7.478	6.878	8.177	8.306	7.755	8.197	7.039	7.988	8.158	8.262	7.493	8.212	7.271	8.422	6.783
A_24_P216253		8.363	8.689	8.348	8.648	8.592	9.101	8.853	8.562	8.576	8.539	8.349	7.607	8.105	7.45	7.727	7.592	8.528	7.889	8.254	8.255	8.175	8.008	8.253	8.695	7.491	8.122	8.254	8.209	8.237	8.409	8.713	9.054	8.478	8.773	8.101	8.736	8.486	8.746	8.873
A_23_P339053		7.078	6.499	7.242	6.82	7.004	6.963	6.952	7.202	6.913	6.697	6.798	7.167	7.064	7.306	7.41	6.872	6.686	7.331	7.374	7.061	7.65	7.031	6.851	7.237	7.156	7.485	6.617	7.058	7.594	6.544	7.087	6.878	7.101	6.609	6.959	6.395	6.893	6.897	7.057
A_24_P136683		6.466	6.2	6.361	6.072	6.431	6.854	6.611	6.338	6.248	6.212	6.332	6.394	6.326	6.333	6.239	6.327	6.761	6.439	6.379	6.716	6.788	6.629	6.414	6.513	6.655	6.432	6.235	6.176	6.969	6.367	6.403	6.597	6.48	6.568	6.7	6.412	6.469	6.421	6.388
A_24_P702749		8.452	7.597	7.229	6.846	7.927	7.378	8.89	7.178	7.501	8.152	6.368	7.873	7.024	7.706	8.041	7.862	6.85	6.197	7.978	7.371	8.479	6.17	6.675	8.446	6.873	6.221	8.259	8.222	7.701	7.617	8.587	7.868	7.517	7.614	7.891	7.573	7.329	7.765	7.354
A_24_P366735		8.171	9.588	9.799	10.593	10.893	10.642	8.124	8.978	9.202	7.473	7.541	9.118	9.625	8.631	9.13	8.537	10.484	9.712	9.648	10.449	9.91	9.973	9.212	8.626	10.853	9.058	9.558	9.865	10.238	9.938	9.795	9.448	9.383	10.115	8.476	9.269	10.429	10.969	9.028
A_24_P182858		10.58	10.89	10.939	11.162	10.648	10.871	10.182	10.53	9.943	11.796	10.818	10.651	10.643	10.747	10.997	10.842	11.292	10.782	11.084	11.361	9.932	10.381	10.187	9.788	10.518	9.047	11.114	11.039	11.457	11.393	10.545	11.078	11.215	11.059	11.157	10.794	11.208	12.863	9.545
A_32_P3342		7.194	7.16	7.68	8.009	7.745	7.811	8.42	8.376	8.387	7.864	7.744	8.147	7.874	7.381	8.141	8.292	8.624	7.742	8.945	7.481	8.83	7.321	7.503	8.2	8.133	7.403	7.372	7.06	8.905	7.2	7.517	8.13	8.096	7.457	8.226	8.299	8.452	8.323	8.749
A_24_P910169		6.265	6.236	6.155	5.868	6.558	5.917	6.458	6.571	6.612	6.225	6.521	6.358	6.44	6.196	6.416	6.416	6.96	6.556	6.672	6.626	7.231	6.386	6.251	6.729	6.383	5.924	5.939	6.513	7.117	6.299	6.673	6.73	6.457	6.655	6.696	6.738	6.708	7.094	6.693
A_32_P25371		12.383	11.245	13.146	10.607	11.519	11.723	12.305	14.377	13.228	13.362	11.923	13.747	12.876	14.446	13.814	13.888	12.92	13.416	13.352	12.383	13.072	12.619	12.762	12.514	11.911	13.137	11.949	12.468	12.049	11.535	11.465	12.065	12.319	11.608	12.565	12.824	12.43	12.141	11.946
A_24_P633543		6.657	7.028	7.233	7.257	6.445	6.817	6.87	6.901	6.905	7.111	7.767	6.555	6.999	6.415	6.609	6.544	6.484	6.753	6.748	6.88	6.506	7.145	6.91	6.829	6.831	7.018	6.889	6.384	7.198	6.892	6.881	6.94	6.722	6.694	6.7	7.029	6.776	6.921	7.2
A_23_P26223		7.059	6.949	7.234	7.119	7.284	7.476	7.213	7.158	7.62	7.482	8.444	6.963	7.486	6.973	7.246	7.217	7.717	7.507	7.517	6.902	7.607	7.409	7.391	7.582	7.515	7.193	6.866	6.942	8.65	7.712	7.167	7.491	7.54	7.921	7.121	8.09	7.586	7.387	7.51
A_24_P485742		7.495	7.658	7.542	6.844	7.548	7.536	7.376	7.598	7.551	7.934	7.351	7.734	7.56	7.499	7.046	7.023	7.548	7.575	7.662	7.934	8.147	7.402	7.268	7.998	7.425	7.233	7.579	7.12	7.558	7.515	7.369	7.592	7.418	7.436	7.057	8.228	7.464	7.644	7.886
A_23_P343398		13.247	12.361	11.773	7.483	11.918	12.439	12.068	12.873	11.795	12.655	9.366	13.167	12.385	13.038	12.294	12.579	12.427	11.714	13.592	12.644	12.915	10.395	10.014	12.18	10.46	10.991	12.126	12.669	11.915	12.073	11.54	12.403	12.617	11.154	12.641	12.427	12.839	12.494	13.228
A_23_P84952		7.3	8.098	7.711	8.5	8.382	7.801	7.665	7.413	7.786	7.442	8.097	7.224	8.012	7.088	7.46	6.803	7.919	7.882	7.402	7.993	7.494	8.439	7.72	8.13	8.394	7.72	7.678	7.498	8.603	7.95	8.262	8.22	7.916	8.849	7.587	8.094	8.013	7.833	8.155
A_23_P65320		6.498	6.597	6.763	6.316	6.167	6.472	6.704	6.725	7.137	6.222	6.547	6.521	6.654	6.305	6.377	6.512	6.34	6.569	6.617	6.049	6.674	6.658	6.585	6.718	6.274	6.633	6.103	6.443	6.037	6.374	6.764	6.828	6.351	6.5	6.306	6.908	6.35	6.555	6.421
A_23_P203891		10.626	10.601	10.388	10.876	10.699	10.926	10.362	10.88	11.175	11.048	10.99	10.207	10.759	10.252	10.044	10.137	10.523	10.422	10.51	10.18	11.496	10.233	10.25	11.372	10.616	10.163	10.363	9.716	11.687	10.596	10.824	10.944	11.089	11.035	9.673	11.446	10.648	10.764	11.624
A_23_P1682		7.149	7.06	7.312	6.775	6.635	7.527	7.126	7.283	6.807	6.215	7.013	6.967	7.142	7.006	6.935	6.238	6.704	6.878	6.875	7.164	6.689	6.689	7.046	7.396	6.744	5.896	7.189	6.71	7.139	7.221	6.665	6.697	7.453	6.962	6.383	7.246	6.513	6.524	7.851
A_23_P367816		7.318	7.267	7.292	6.7	6.997	7.597	6.868	7.457	7.345	7.188	6.929	7.362	7.453	7.519	7.089	7.094	7.019	6.658	7.437	7.263	7.823	7.099	6.775	7.764	7.244	7.256	7.335	6.734	8.281	7.115	7.882	7.182	7.845	7.56	6.821	7.463	7.302	6.937	8.078
A_23_P348063		6.014	6.496	6.523	7.795	7.152	6.69	5.935	6.145	6.143	5.935	6.421	6.107	7.041	6.082	6.199	6.092	6.572	6.317	6.074	7.189	6.433	6.784	6.274	6.574	7.481	6.443	7.003	6.632	7.382	7.002	6.608	6.594	6.452	6.806	6.359	6.36	7.265	6.787	6.414
A_32_P115446		7.223	7.262	7.258	7.204	6.919	7.547	6.807	6.918	7.038	7.046	7.501	6.955	7.246	7.025	7.133	6.834	6.513	7.236	7.277	7.174	7.04	7.126	7.122	7.351	7.231	6.842	7.074	6.061	8.071	7.096	7.098	7.341	7.325	7.34	6.771	7.132	6.914	6.539	7.346
A_23_P76882		7.761	7.048	7.775	7.609	7.483	7.559	7.421	8.011	7.65	7.312	7.435	7.96	7.909	8.137	7.922	8.392	7.909	8.067	8.271	7.958	8.419	8.009	7.34	7.939	8.079	8.061	7.649	7.246	8.235	7.75	7.764	7.379	7.699	7.664	8.029	7.597	8.037	7.748	7.485
A_24_P212851		6.236	6.108	6.084	6.104	6.076	6.45	6.198	6.123	6.232	6.129	6.286	6.189	6.139	6.011	6.018	6.214	6.55	6.089	6.319	6.014	6.461	6.097	6.181	6.143	6.151	6.144	6.278	6.183	6.426	6.468	6.04	6.367	6.515	6.074	6.16	6.518	6.053	6.777	6.309
A_23_P134113		7.549	7.769	8.12	8.542	7.794	8.694	6.894	8.132	7.602	7.966	7.717	8.743	8.468	9.405	8.748	8.206	7.858	7.879	8.185	8.648	7.617	8.273	8.002	7.907	8.98	7.84	9.044	7.839	8.385	7.912	8.416	7.646	8.754	7.317	7.475	7.437	7.606	7.324	7.959
A_24_P307375		6.342	6.495	6.616	6.292	7.293	6.13	6.623	6.388	6.669	6.149	6.168	6.778	6.607	6.702	6.724	6.207	6.364	6.054	7.065	6.802	6.724	6.002	6.641	8.046	6.768	6.083	6.62	6.68	6.919	6.42	7.715	6.7	6.188	6.52	6.656	6.883	6.862	6.506	6.737
A_23_P38015		11.617	12.195	11.625	12.357	11.819	12.601	11.462	11.936	11.722	12.022	12.25	11.421	11.824	11.504	11.693	10.966	11.708	11.588	12.073	11.693	11.726	11.683	11.879	12.463	11.54	11.273	11.739	11.148	12.824	11.964	12.083	12.535	12.343	12.478	11.46	12.136	11.851	11.785	12.776
A_32_P176911		6.426	6.835	7.873	7.958	7.17	8.195	6.324	7.483	6.732	6.371	7.446	7.18	7.744	8.232	6.903	6.673	7.488	7.655	6.43	9.107	7.483	8.813	7.21	7.327	8.498	7.817	8.72	7.393	7.741	7.844	7.359	7.165	6.874	7.582	7.035	6.598	7.943	7.635	6.634
A_23_P394014		6.946	6.765	6.873	6.585	6.916	6.987	6.934	7.178	6.988	6.971	7.203	6.936	7.054	7.334	6.965	6.918	6.596	6.899	7.286	6.895	7.559	6.693	6.943	7.326	6.745	6.942	6.58	6.733	7.343	6.672	6.95	6.955	6.985	6.748	6.957	7.21	6.657	6.866	7.051
A_24_P208737		7.768	7.332	7.889	7.912	7.442	7.653	8.123	7.819	8.347	7.233	7.767	7.821	7.571	7.238	7.734	7.938	8.534	7.793	8.746	7.455	8.571	7.928	7.89	7.793	7.751	8.179	7.655	7.401	8.727	7.464	7.969	8.163	7.799	7.961	7.816	8.048	8.017	7.552	8.91
A_32_P84132		7.981	8.045	8.762	8.748	8.39	8.844	7.911	8.861	7.717	9.484	7.897	8.989	8.255	8.482	9.324	8.709	8.933	8.626	8.843	9.26	7.922	8.662	8.746	8.161	9.072	7.877	8.744	8.295	8.486	8.084	7.546	8.415	8.526	8.427	7.688	8.192	8.443	8.816	7.384
A_23_P69431		13.536	11.59	13.352	11.229	11.832	12.619	12.876	14.019	12.742	13.141	12.478	13.154	12.852	14.066	13.697	13.941	12.632	13.193	13.416	12.952	13.685	12.924	13.105	13.078	12.363	13.374	12.415	12.706	12.271	11.958	12.703	12.636	12.852	11.876	13.195	12.073	12.468	12.182	12.361
A_24_P466374		7.483	7	7.288	7.184	7.139	7.607	7.382	7.3	7.381	6.385	7.075	6.927	7.193	7.001	6.964	6.913	7.188	7.101	7.154	7.26	7.343	7.388	7.459	7.528	6.761	7.548	6.801	7.045	7.286	6.911	7.582	7.381	6.989	7.374	7.376	7.325	7.257	7.599	8.013
A_24_P140788		6.605	7.049	6.777	7.25	6.889	7.391	7.075	6.909	6.723	7.357	7.4	6.395	6.957	6.896	6.814	6.691	7.034	6.897	6.755	7.1	6.786	7.03	6.879	6.913	6.82	6.63	6.667	7.388	7.44	7.034	7.002	7.151	6.879	7.155	6.651	6.765	6.669	7.127	6.683
A_23_P429560		7.579	8.535	7.583	8.762	7.635	8.514	8.262	7.666	8.036	8.566	8.153	7.887	7.553	7.406	8.05	7.827	8.243	7.509	8.044	7.501	7.435	7.491	7.903	8.586	7.065	7.739	8.47	7.856	7.726	8.631	8.168	8.698	8.513	8.317	7.838	8.149	7.975	8.478	8.6
A_24_P115971		7.493	7.523	7.568	7.761	7.56	7.648	7.628	7.373	7.677	7.08	8.231	7.096	7.586	7.482	7.531	7.329	7.605	7.799	7.658	7.636	8.369	7.986	7.815	7.728	7.666	7.991	7.27	7.472	8.624	7.448	7.843	7.687	7.395	7.68	7.867	7.369	7.874	7.613	7.953
A_32_P142635		6.379	6.925	6.288	6.831	7.216	7.987	6.451	6.551	6.146	6.921	5.819	6.395	6.305	6.231	6.066	6.121	6.361	6.293	5.938	7.466	6.068	6.845	6.421	6.772	6.763	6.198	6.468	6.489	6.254	6.08	6.223	7.199	6.661	6.78	5.851	6.292	6.215	7.424	6.127
A_23_P501795		7.492	7.443	8	8.625	7.921	8.157	7.826	7.495	7.829	6.709	7.475	6.985	7.952	7.176	7.447	6.964	8.037	7.56	7.347	8.204	7.949	8.257	7.343	8.023	8.209	7.796	8.02	7.236	8.498	8.032	8.031	8.035	7.875	8.505	7.401	7.486	8.59	8.055	7.701
A_23_P167559		7.58	7.053	7.794	6.772	6.673	7.789	7.432	8.074	7.211	7.526	7.301	7.267	7.508	8.094	7.896	7.025	5.968	7.435	7.215	7.23	7.322	7.369	7.779	7.801	7.322	7.761	7.632	6.842	7.705	7.441	7.752	7.55	8.139	7.351	7.176	6.58	6.732	6.526	7.62
A_32_P357301		6.449	6.19	6.386	5.757	6.278	6.627	6.378	6.572	6.332	6.095	6.178	6.294	6.212	6.204	6.505	6.202	6.251	6.275	6.47	6.219	6.414	6.416	6.268	6.407	6.024	6.293	6.064	6.084	6.614	6.074	6.324	6.422	6.1	6.249	6.284	6.203	6.362	6.168	6.243
A_23_P433785		7.656	7.776	7.424	6.34	8.023	6.968	7.206	7.401	7.539	7.284	7.451	7.933	7.327	8.027	8.127	7.812	7.104	6.672	7.822	7.116	8.071	7.083	6.873	8.439	7.392	6.94	7.209	7.318	8.411	7.115	8.534	7.172	7.491	7.085	8.613	6.771	7.559	6.941	7.879
A_24_P69150		6.846	7.744	7.435	7.957	7.201	7.177	6.609	7.282	7.43	7.926	8.179	8.208	7.062	7.551	7.198	6.773	7.696	7.376	7.553	7.111	7.571	7.54	7.184	6.972	7.403	7.165	8.114	8.045	6.809	7.374	7.471	7.242	7.425	6.825	6.905	7.154	6.985	7.026	7.298
A_32_P9753		7.794	8.626	7.895	8.085	7.641	8.403	8.727	7.666	7.834	6.41	6.752	7.321	7.989	7.918	7.648	7.346	8.157	8.137	8.093	7.91	7.453	8.736	8	7.53	8.036	7.13	7.032	7.68	8.917	7.419	7.296	7.809	7.748	8.508	7.637	8.953	7.951	8.189	8.07
A_24_P212152		13.064	12.624	13.613	11.964	12.982	13.024	12.698	13.491	13.471	13.865	13.139	13.753	13.249	13.694	13.438	13.376	13.303	13.51	13.796	12.988	13.843	13.186	12.812	13.265	13.26	13.39	12.856	13.481	13.04	12.667	12.572	12.826	13.107	13.201	12.721	13.552	13.115	13.316	13.213
A_23_P406616		7.912	9.436	8.133	9.089	8.272	7.984	8.759	7.982	8.014	8.925	9.603	8.153	8.218	7.609	7.841	7.189	8.025	8.33	8.252	8.236	7.802	8.8	8.33	8.354	7.826	8.447	8.045	7.671	8.782	8.268	8.804	8.338	8.839	8.574	8.02	7.895	7.531	7.866	8.785
A_23_P11144		6.468	6.381	6.946	6.483	6.616	6.582	6.653	6.884	6.783	7.108	6.769	7.399	6.376	6.967	7.227	6.851	7.254	6.921	7.152	6.502	6.99	6.56	6.757	6.712	6.196	6.596	6.437	6.669	5.793	6.653	6.512	6.826	7.058	6.665	6.495	6.667	6.496	6.958	6.407
A_24_P127082		12.85	11.598	13.042	11.209	11.809	12.487	11.958	13.778	12.723	11.509	10.094	13.828	13.101	13.303	13.078	14.548	12.484	12.915	13.986	13.165	13.481	11.755	12.486	12.694	11.315	12.634	12.744	12.459	12.244	12.442	12.158	12.385	13.443	11.903	13.491	12.29	12.071	12.357	11.751
A_24_P231494		6.158	6.59	6.628	6.405	6.878	6.206	6.464	6.467	6.921	6.156	7.126	6.578	6.812	6.513	6.484	6.555	7.005	6.859	6.644	7.128	7.296	6.801	6.726	6.715	6.977	6.751	6.567	6.412	7.27	6.693	6.645	6.486	6.347	6.548	6.674	6.645	6.928	6.754	6.858
A_23_P122674		6.385	6.706	6.868	6.315	6.259	6.622	6.668	7.39	6.858	7.584	6.643	6.653	6.757	7.159	6.876	6.647	6.5	7.025	6.823	6.508	6.842	6.61	6.719	7.035	6.408	6.726	6.599	6.509	6.406	6.418	6.605	6.957	6.788	6.271	6.425	6.847	6.46	6.327	6.55
A_24_P418619		10.967	10.037	11.697	9.568	10.489	10.423	10.449	13.052	11.723	11.291	10.159	12.495	11.94	12.896	12.705	12.449	11.267	12.173	12.191	11.369	12.118	11.571	11.703	11.153	10.937	11.847	10.812	11.174	10.639	10.066	10.717	10.575	11.135	10.672	11.563	11.087	11.133	10.676	10.685
A_24_P555714		6.98	8.065	8.889	9.662	9.158	8.693	6.506	6.754	6.845	7.266	7.664	7.026	8.281	6.794	6.793	6.976	8.553	7.354	6.936	9.34	8.11	8.675	7.193	7.176	10.469	8.216	8.736	8.529	9.281	8.678	8.425	7.643	7.414	8.643	7.374	7.846	8.959	8.703	7.238
A_23_P57819		7.666	7.867	8.107	7.619	7.753	7.552	7.667	8.008	8.489	7.442	7.148	8.237	8.082	7.637	8.003	7.711	8.283	8.1	8.553	7.663	8.892	7.847	7.573	8.506	7.934	8.029	7.547	7.597	8.816	7.787	8.05	8.12	8.215	8.154	7.577	8.347	8.143	8.228	8.935
A_32_P15128		7.186	9.592	6.958	7.957	9.224	8.055	9.184	7.36	7.237	7.736	10.047	7.325	8.092	7.152	6.926	7.24	8.079	8.074	7.701	8.391	7.377	7.421	6.499	7.115	6.566	6.281	6.98	7.307	7.808	7.029	6.567	7.815	7.318	7.866	7.171	8.903	7.49	8.407	6.749
A_24_P280497		14.446	15.63	15.393	15.854	15.748	16.054	13.245	14.702	14.808	13.937	12.966	15.374	15.05	14.492	15.036	14.762	15.279	15.188	15.077	15.899	13.916	14.949	15.067	14.358	14.338	14.456	15.512	15.592	14.505	15.499	15.6	15.314	15.662	15.572	14.45	15.537	15.193	15.854	14.456
A_23_P137578		6.914	6.564	6.931	5.789	6.627	6.588	6.556	6.973	6.768	6.32	7.154	6.769	6.591	6.619	6.953	6.942	6.367	6.668	6.86	6.401	6.749	6.899	6.844	6.798	6.6	6.803	6.64	6.341	6.977	6.683	6.863	6.553	6.897	6.773	6.699	6.509	6.233	6.436	6.954
A_23_P154801		6.87	7.5	7.361	7.219	7.522	7.43	6.872	7.181	7.363	7.021	8.31	6.876	7.582	7.282	7.189	6.793	7.204	7.412	7.364	7.44	7.533	7.822	7.731	7.388	7.383	7.241	7.139	6.85	8.031	7.01	7.625	7.481	7.066	7.968	7.395	7.42	7.413	7.046	7.833
A_24_P631948		6.74	5.753	7.044	5.76	6.186	6.09	6.648	6.687	6.357	5.863	5.666	6.519	6.859	6.42	6.385	6.351	6.595	6.449	6.266	6.295	6.781	6.43	6.562	5.905	6.398	7.375	6.228	6.245	6.464	6.225	6.279	6.669	6.162	6.053	6.038	6.043	6.403	7.018	6.438
A_24_P160920		9.503	8.494	10.489	7.756	8.567	9.222	9.449	12.586	10.339	7.839	6.235	11.614	11.101	12.553	12.229	10.054	8.475	11.29	9.937	10.063	10.425	8.572	10.663	9.682	8.87	9.624	9.872	9.518	7.346	9.321	9.132	10.323	9.777	9.445	8.207	9.82	8.069	9.643	7.705
A_24_P200080		8.291	8.923	9.01	8.829	8.438	9.197	8.398	9.304	8.404	9.038	8.459	8.956	8.691	8.969	9.077	8.089	8.738	8.83	8.753	9.02	8.15	8.636	9.019	8.503	7.779	7.778	8.909	8.335	7.624	8.701	8.492	9.1	8.953	8.86	8.316	8.626	8.544	8.887	7.979
A_24_P312189		7.121	7.15	7.002	6.672	7.095	7.352	7.205	6.842	7.322	6.402	7.482	6.966	7.109	6.762	6.725	7.133	7.339	7.069	7.194	6.95	7.583	7.244	6.894	7.224	6.778	7.295	6.698	7.324	7.95	7.129	7.187	7.197	7.142	7.538	7.335	7.423	7.46	7.494	7.786
A_32_P184279		8.127	8.456	9.077	7.615	8.263	8.846	7.856	9.557	8.647	9.371	9.141	8.957	8.925	9.751	9.632	8.577	8.259	9.009	9.088	8.658	8.876	9.02	8.892	9.221	8.396	8.674	8.463	7.787	8.367	7.92	8.744	8.364	9.095	8.237	8.261	8.219	8.237	7.794	9.067
A_24_P409681		11.197	10.506	12.642	9.671	10.573	11.369	11.247	14.99	11.726	12.17	10.033	13.062	12.595	14.857	13.808	12.785	11.598	12.769	12.285	11.544	12.316	11.648	12.963	11.399	11.38	12.294	11.255	11.592	10.236	10.114	10.699	11.352	11.533	10.83	11.385	11.593	10.962	11.346	10.593
A_23_P24987		6.495	6.814	6.665	6.668	6.632	7.265	6.426	6.803	6.879	5.913	6.733	7.062	6.538	6.816	6.66	6.336	6.835	7.061	6.949	6.822	7.019	6.828	6.894	6.969	6.386	6.795	6.536	6.65	6.734	6.48	6.56	6.848	6.76	6.858	6.511	7.064	6.474	6.764	6.663
A_24_P932046		6.974	7.183	7.043	7.793	7.536	7.865	6.546	6.695	6.623	6.107	7.126	6.725	6.775	7.296	6.762	7.04	7.658	7.147	6.759	7.681	7.039	7.228	6.955	6.612	7.488	6.622	7.312	7.375	7.686	7.966	6.843	7.221	6.968	7.506	6.913	7.687	7.2	8.353	6.488
A_23_P205875		7.013	7.104	7.096	7.608	6.998	7.638	6.54	7.143	6.916	7.098	6.663	7.24	7.046	7.278	7.344	7.013	7.665	7.405	7.372	7.624	6.978	7.138	7.08	7.004	6.907	6.592	7.778	6.933	6.926	7.79	6.651	7.292	7.331	7.164	6.906	7.408	7.34	7.875	6.568
A_23_P33436		5.959	6.1	6.015	5.721	5.944	6.522	6.083	6.14	6.268	6.375	6.2	6.041	6.128	6.032	5.958	5.96	6.139	6.299	6.086	6.163	6.395	6.267	6.203	6.153	6.223	6.247	5.973	5.904	6.371	6.205	6.149	6.284	5.992	6.415	6.083	6.277	5.961	6.277	6.185
A_23_P41674		7.207	6.661	6.945	6.055	6.596	7.239	6.783	7.142	6.734	7.124	6.364	8.149	6.702	7.636	7.178	7.326	6.65	7.041	7.682	6.951	7.161	6.56	6.949	6.941	6.429	6.753	6.978	7.122	6.71	7.032	6.66	7.01	7.203	6.63	6.865	6.777	6.43	6.848	6.704
A_24_P143440		7.949	8.806	9.139	8.836	9.258	9.243	8.1	8.599	8.257	9.125	9.211	8.831	8.48	8.466	8.511	8.09	9.213	9.15	8.827	9.1	9.012	9.176	8.412	9.07	8.606	8.654	8.478	9.044	9.11	8.789	8.944	9.107	8.666	9.08	8.131	9.205	8.735	9.162	8.723
A_24_P882914		6.458	6.7	6.849	7.061	6.597	7.156	6.35	6.694	6.712	5.978	6.583	6.39	6.799	6.575	7.056	6.31	6.379	6.552	6.646	6.84	6.603	7.375	7.151	6.634	7.085	7.008	6.409	6.093	7.601	6.51	7.301	6.809	6.643	7.283	6.471	6.599	6.512	6.416	7.193
A_23_P73160		6.152	6.381	6.455	6.686	6.521	6.011	6.31	6.482	6.538	5.944	6.133	6.343	6.348	6.099	6.265	6.211	6.477	6.642	6.394	6.648	6.992	6.163	6.325	6.535	6.355	6.309	6.244	6.17	7.032	6.289	6.611	6.632	6.333	6.576	6.359	6.734	6.393	6.532	6.637
A_24_P930088		8.038	7.832	8.816	9.289	7.535	8.493	7.589	8.645	8.284	8.054	8.963	7.744	8.871	8.804	9.319	7.765	7.796	8.444	8.493	8.163	7.823	8.784	8.375	8.642	8.771	7.935	8.165	7.308	9.808	8.159	8.691	8.601	8.335	8.273	7.861	8.103	8.433	7.724	9.386
A_24_P152433		9.632	8.691	10.775	8.376	9.239	9.933	9.53	13.046	9.784	10.764	8.666	11.16	10.744	13.135	12.15	10.648	10.092	10.932	10.627	10.37	11.13	9.823	11.337	10.277	10.06	10.784	9.742	9.963	9.504	9.463	9.835	10.036	9.906	9.16	9.839	9.277	9.31	9.39	8.986
A_24_P41801		6.365	6.649	6.473	7.564	6.635	7.031	6.555	6.821	6.868	6.63	6.461	6.642	6.626	6.445	6.442	6.71	7.094	6.494	6.754	7.084	7.124	6.571	6.586	6.99	7.147	7.025	6.643	6.385	7.41	6.604	6.521	6.679	6.956	6.839	6.645	7.062	6.832	6.74	6.759
A_24_P381901		5.779	6.262	6.219	6.969	6.436	6.528	6.115	6.111	6.002	5.848	6.32	6.177	6.416	6.079	6.277	6.225	6.343	6.08	6.057	6.88	6.19	6.436	6.085	6.351	6.83	6.151	6.539	6.293	6.985	6.626	6.344	6.394	6.472	6.463	6.224	5.998	6.522	6.51	6.09
A_24_P7179		5.896	6.257	6.225	6.392	6.584	6.444	6.57	6.614	6.461	6.345	6.475	6.49	6.251	6.449	6.572	6.257	6.68	6.675	6.904	6.382	7.11	6.179	6.601	6.677	6.528	6.48	6.038	6.409	6.646	6.506	6.191	6.555	6.221	6.457	6.268	6.787	6.472	6.776	6.513
A_23_P340158		11.679	10.626	11.645	11.452	11.012	11.981	10.654	11.773	10.58	11.629	11.373	11.021	11.271	12.011	11.196	10.887	10.688	11.49	10.942	11.565	11.345	11.274	11.275	11.684	11.417	10.975	11.84	11.247	11.796	11.343	11.147	11.049	11.632	10.977	10.997	10.194	10.543	10.019	11.004
A_23_P49816		9.214	9.699	9.123	9.027	9.388	10.343	10.522	9.563	9.469	10.1	9.993	8.558	9.494	9.338	9.473	9.184	10.164	9.654	9.184	9.583	9.544	9.788	9.321	10.096	9.074	8.824	9.113	9.407	9.555	9.05	9.482	10.096	10.027	10.069	8.783	10.311	9.202	9.608	9.303
A_23_P16915		8.833	10.002	9.548	10.062	9.058	9.587	10.06	8.93	8.685	9.856	10.659	8.084	9.041	8.698	9.001	8.168	8.989	8.787	7.908	9.26	7.592	10.181	10.359	9.681	8.95	9.669	9.263	8.899	9.819	9.839	10.105	9.732	9.652	9.918	8.885	9.08	8.992	8.911	9.737
A_23_P134147		6.774	6.372	7.203	6.799	6.897	7.338	7.185	7.413	7.146	7.703	7.152	7.369	7.263	7.747	7.85	7.463	7.181	7.191	7.501	7.249	8.096	7.291	7.173	7.416	7.561	7.452	7.093	7.148	8.041	6.99	7.492	7.151	7.157	6.821	6.916	7.004	7.061	6.899	7.385
A_32_P112546		6.478	7.112	6.622	6.941	7.202	7.1	6.857	7.04	7.345	7.165	6.913	6.97	6.865	7.201	7.418	7.102	7.36	7.174	8.132	6.991	7.033	7.273	6.709	7.561	6.542	6.831	6.252	6.868	6.596	6.695	7.201	7.239	6.852	7.066	6.926	7.935	7.444	7.432	7.138
A_23_P72025		7.143	6.512	7.072	6.803	6.937	7.023	7.294	7.319	7.183	6.778	7.5	6.715	6.882	7.263	7.065	6.603	6.376	7.842	7.114	7.416	7.904	7.575	7.191	7.589	7.234	7.625	6.569	6.521	7.682	6.634	7.866	7.191	7.216	7.397	6.562	6.945	7.298	6.915	7.574
A_24_P933492		7.67	8.168	7.805	7.332	8.135	8.651	8.188	8.422	8.131	7.892	6.953	8.155	7.242	7.861	9.014	8.191	8.271	8.452	8.241	7.887	7.753	7.417	7.448	7.922	7.038	7.239	7.577	7.987	7.345	7.548	7.736	8.104	8.225	7.893	7.831	8.622	7.584	8.619	7.595
A_24_P383751		6.951	7.635	7.322	7.391	7.506	7.557	7.432	7.23	7.387	6.946	7.47	6.914	7.391	7.101	7.135	6.849	7.225	7.452	7.056	7.565	7.443	7.626	7.97	7.337	7.291	7.472	7.062	6.904	7.882	7.289	7.651	7.505	7.356	7.66	7.274	7.001	7.575	7.475	7.54
A_24_P917886		6.177	6.222	6.461	7.433	7.183	6.973	5.895	6.313	6.097	6.281	6.361	6.105	6.559	6.124	6.403	6.08	6.552	6.162	6.211	7.337	6.43	6.853	6.27	6.54	7.972	6.495	7.177	6.512	7.607	6.838	6.679	6.456	6.752	6.676	6.212	6.412	6.993	6.764	6.245
A_24_P181585		7.74	7.639	8.064	7.84	7.991	8.16	8.539	8.069	8.198	7.624	8.011	7.526	7.916	7.621	7.882	8.048	8.262	7.909	7.928	7.97	8.713	8.376	7.894	8.644	8.199	8.418	8.106	7.417	9.428	8.217	8.332	8.468	8.516	8.459	7.804	7.911	8.221	7.948	8.587
A_23_P116414		7.395	8.549	9.73	9.006	8.478	9.57	8.591	10.458	9.519	9.974	9.094	8.132	9.332	9.163	8.972	8.597	8.77	9.498	8.845	8.241	10.321	9.713	9.101	9.868	9.15	9.107	8.45	7.72	9.052	8.606	8.895	8.845	9.946	8.828	7.984	8.502	8.797	8.521	8.839
A_23_P75509		8.033	7.675	8.157	7.765	7.181	7.779	7.716	8.35	8.038	8.419	9.285	7.729	8.241	8.221	8.275	7.704	7.184	7.757	7.532	7.875	7.726	8.173	8.295	8.259	8.114	7.935	7.758	7.368	8.53	7.848	8.283	7.675	8.332	8.153	7.419	7.792	7.445	7.02	8.363
A_24_P10890		14.62	15.274	14.702	15.43	15.381	15.087	14.33	14.19	14.606	13.046	13.314	15.012	15.056	14.286	14.862	14.822	15.557	15.32	15.485	15.369	14.921	14.917	14.684	14.437	15.46	13.787	14.697	15.846	15.809	15.291	14.702	14.907	15.077	15.846	14.385	15.713	14.748	15.505	14.41
A_24_P63019		7.577	8.976	8.098	10.849	7.677	8.061	8.002	7.727	8.472	6.391	9.434	7.497	8.388	6.875	8.155	6.442	8.278	8.034	7.268	7.536	6.533	9.075	8.795	8.291	7.548	9.02	7.81	7.922	8.828	8.158	8.782	8.13	7.505	8.366	8.269	8.262	8.916	7.914	9.579
A_23_P148519		9.058	8.684	9.055	8.558	8.317	8.613	8.977	9.713	9.409	9.099	9.934	9.173	9.455	9.589	9.261	8.996	8.84	9.11	9.276	8.444	9.214	8.819	9.265	9.395	8.935	9.184	8.493	8.363	9.415	8.324	8.69	8.906	9.357	8.657	8.55	8.773	8.624	8.327	9.556
A_23_P162120		6.526	6.603	6.388	6.789	6.471	6.334	6.408	6.815	6.937	6.892	7.035	6.627	6.841	6.894	6.807	6.808	6.712	6.607	7.047	6.687	6.965	6.671	6.68	6.937	6.36	6.436	6.456	6.588	6.753	6.654	6.558	6.64	6.622	6.712	6.816	7.085	6.783	6.673	7.046
A_23_P427760		6.443	6.748	6.454	6.42	6.201	6.363	6.569	6.615	6.689	6.609	6.582	6.632	6.561	6.583	6.628	6.343	6.754	6.668	6.431	6.476	6.458	6.625	6.68	6.769	6.408	6.653	6.351	6.096	6.362	6.324	6.447	6.585	6.421	6.538	6.218	6.704	6.286	6.538	6.75
A_23_P106194		8.59	9.056	8.769	9.499	8.664	8.703	8.563	8.482	8.389	9.287	10.028	7.742	8.849	7.766	8.189	7.432	8.196	8.029	8.011	8.903	6.996	9.065	9.013	8.809	8.168	8.705	7.836	7.964	8.663	9.102	9.421	8.622	8.518	8.944	8.438	8.034	8.016	8.965	8.822
A_23_P98085		7.668	7.909	8.456	8.161	7.686	8.282	7.801	8.845	7.657	8.691	9.149	7.574	8.074	8.518	8.396	7.293	7.377	7.889	7.511	7.966	7.104	8.356	8.508	8.068	8.157	7.868	8.146	7.383	7.912	7.739	8.247	8.039	8.223	7.782	7.735	7.032	7.123	7.153	8.125
A_32_P113742		9.837	9.916	11.507	8.644	9.55	9.963	9.716	12.413	10.628	8.873	7.583	11.97	11.719	12.466	12.054	9.873	10.126	11.531	10.464	10.417	10.724	10.465	10.824	9.455	10.595	10.681	10.542	11.435	8.667	9.192	9.964	9.829	9.51	9.846	9.595	9.629	9.526	10.286	8.916
A_23_P209337		6.406	5.901	7.108	6.105	6.084	7.06	5.963	6.794	6.707	6.933	6.652	6.912	6.639	7.63	6.686	6.348	6.152	6.729	6.432	6.335	6.525	7.145	7.104	6.683	6.655	6.446	6.351	5.951	7.047	6.291	6.491	6.668	6.579	6.605	6.375	6.202	6.195	6.196	6.515
A_24_P19054		8.356	9.687	9.602	11.105	10.395	9.96	8.517	8.392	8.737	9.157	10.126	8.538	9.956	8.121	8.424	8.167	9.987	8.788	8.486	10.446	9.167	9.868	8.5	8.96	10.788	9.595	9.964	9.733	10.167	10.085	9.911	9.321	9.058	10.095	8.9	9.431	10.34	10.227	9.582
A_24_P375819		6.154	6.634	6.509	7.261	7.001	6.811	6.28	6.283	6.33	6.085	6.626	6.139	6.507	6.161	6.06	6.369	6.786	6.335	6.176	6.831	6.4	6.762	6.386	6.223	6.964	6.46	6.606	6.601	6.976	6.822	6.733	6.466	6.287	7.053	6.409	6.885	6.728	6.899	6.409
A_23_P17144		8.469	7.478	8.881	7.542	7.731	8.235	8.257	9.242	8.684	8.802	8.246	9.077	9.042	9.357	8.852	8.527	8.063	8.887	8.808	8.112	9.098	8.418	8.488	8.832	8.297	8.76	8.068	7.7	8.166	7.686	8.397	7.978	8.525	8.08	8.257	8.136	7.959	7.725	8.346
A_24_P795106		6.228	6.824	6.894	7.586	6.805	7.333	6.158	6.66	6.591	6.778	6.963	6.859	7.035	6.589	6.677	6.548	7.057	6.865	6.632	7.693	6.863	7.167	6.728	6.711	7.323	6.565	7.06	6.865	7.241	7.304	6.717	6.889	6.654	7.034	6.737	6.701	7.275	7.106	6.807
A_23_P390504		6.352	6.426	6.455	7.199	6.822	6.791	6.27	6.179	6.207	7.261	9.431	6.035	6.29	6.325	6.258	6.106	6.555	6.358	6.098	6.542	6.617	6.578	7.123	6.601	7.055	6.789	6.338	6.062	7.698	7.041	6.603	6.431	6.313	6.764	6.078	6.968	6.789	6.695	6.435
A_32_P137382		6.539	6.606	6.822	6.249	6.49	7.151	6.58	7.318	6.623	6.597	6.54	7.55	6.865	7.138	7.148	6.786	6.579	6.932	7.323	6.958	7.03	6.878	6.708	7.131	6.539	6.948	6.855	6.3	6.539	6.563	6.811	6.741	6.906	6.865	6.666	7.076	6.662	6.607	7.363
A_32_P221590		7.697	8.83	8.446	9.599	8.511	8.842	9.181	8.692	9.092	8.651	9.127	8.839	9.306	7.696	8.273	8.653	9.167	9.039	9.394	8.347	9.534	9.509	8.439	9.14	9.425	8.43	8.036	7.41	10.185	7.759	8.354	9.242	8.749	9	8.609	9.896	9.433	8.694	9.887
A_24_P258800		7.365	7.131	6.663	6.671	7.273	7.326	7.227	6.718	7.154	6.805	6.962	6.67	7.091	6.788	6.776	6.878	7.437	7.269	7.185	6.946	7.736	7.251	6.591	7.504	6.985	7.201	6.359	6.719	7.937	7.066	7.305	7.208	7.199	7.752	7.133	7.027	7.127	7.264	7.28
A_23_P153320		7.473	7.445	7.574	7.891	7.327	7.791	7.446	7.098	7.407	7.807	7.468	6.794	7.63	7.075	7.286	6.452	7.372	8.02	7.021	7.844	7.365	7.973	7.537	7.744	7.767	7.43	7.773	6.848	8.469	7.644	7.694	7.876	7.952	8.566	6.881	7.358	7.624	7.412	7.64
A_23_P85716		12.126	12.731	12.08	12.576	12.033	12.896	12.313	11.47	11.62	12.961	13.001	11.147	12.13	10.986	11.827	10.712	11.728	11.623	11.574	12.136	10.167	12.744	11.826	12.343	11.094	11.583	11.846	11.149	11.828	12.374	12.562	12.532	12.393	12.388	11.923	11.582	11.764	12.149	12.34
A_23_P60899		6.414	6.126	6.304	6.406	6.16	6.389	6.411	6.644	6.461	6.546	6.632	6.723	6.506	6.479	6.552	6.318	6.081	6.677	6.482	6.474	6.661	6.237	6.393	6.533	6.229	6.256	6.119	6.338	6.303	6.261	6.552	6.404	6.507	6.504	6.213	6.507	6.252	6.208	6.335
A_32_P170888		7.545	7.286	8.277	6.711	7.137	8.073	6.819	9.193	7.462	9.246	7.979	8.502	8.118	9.373	8.835	7.822	6.989	8.054	8.237	8.191	8.164	7.772	8.27	8.21	8.173	8	7.881	7.061	7.885	7.269	7.933	7.465	8.347	7.535	7.282	7.007	7.142	6.919	7.879
A_23_P308603		6.403	6.698	7.143	8.669	7.338	7.707	6.516	6.551	6.548	6.143	6.938	6.262	7.209	6.409	6.438	6.283	7.259	6.663	6.141	7.965	7.024	7.171	6.653	7.156	7.404	6.898	7.507	6.5	7.605	7.596	7.136	7.215	6.742	7.254	6.677	6.659	7.763	7.102	7.202
A_24_P56388		7.526	7.23	7.159	6.617	6.2	7.498	6.877	7.762	6.579	6.669	6.658	6.727	7.145	7.634	7.104	6.353	5.945	6.713	6.67	6.81	6.906	7.084	7.395	7.126	7.316	7.78	7.216	6.563	7.65	7.324	7.373	6.809	7.514	7.433	6.394	6.149	6.337	6.405	7.372
A_32_P44394		7.188	8.645	8.75	8.736	7.757	8.239	9.384	8.555	7.841	7.83	8.44	7.885	8.798	8.334	8.696	7.531	7.54	9.154	7.774	8.202	7.824	8.7	8.204	8.732	8.181	7.588	8.081	6.776	8.351	7.021	8.261	9.128	8.388	8.651	7.467	7.782	7.128	7.832	7.617
A_24_P264383		10.355	11.786	11.392	12.047	12.253	11.835	10.097	10.166	9.807	7.753	8.313	10.838	11.391	9.647	10.943	10.321	12.672	12.027	11.616	12.313	11.81	11.6	10.304	9.352	13.265	9.884	11.31	11.621	13.767	11.537	11.144	11.302	10.733	12.841	9.57	12.808	11.802	12.792	10.259
A_24_P696742		7.082	7.804	7.514	7.004	7.418	7.857	7.87	7.609	7.329	7.008	7.992	7.148	7.163	7.428	7.433	7.144	7.027	7.776	7.486	7.664	8.117	8.113	7.591	7.43	7.618	7.685	6.962	7.038	7.789	6.985	7.466	7.443	7.26	8.013	7.092	7.677	7.536	7.456	7.21
A_24_P249072		7.986	8.154	8.253	8.748	8.185	8.547	8.46	8.855	8.089	8.046	8.308	7.924	8.53	8.435	8.661	7.825	7.88	8.639	8.264	8.285	8.145	8.593	8.493	8.702	8.143	8.083	7.91	7.569	8.761	8.086	8.702	8.36	8.39	8.384	7.915	7.722	7.938	7.821	8.32
A_23_P324490		8.083	7.178	7.82	7.195	6.981	8.193	7.519	7.975	7.455	7.369	7.558	7.762	7.664	8.404	8.167	8.061	7.34	7.474	8.204	7.688	8.08	7.649	7.375	7.749	7.67	7.614	7.53	7.381	8.684	7.425	7.52	7.469	8.08	7.478	7.557	6.93	7.384	7.153	7.894
A_23_P105794		6.343	9.328	6.871	8.408	8.711	7.431	9.608	7.369	7.057	7.876	10.147	6.633	8.775	7.169	6.857	6.555	7.326	8.621	6.708	8.565	7.329	7.358	7.407	7.909	6.606	7.104	7.923	7.232	7.11	6.832	6.868	8.074	6.946	7.786	7.243	7.28	6.961	7.587	7.242
A_24_P382489		9.161	9.257	9.271	8.996	8.912	10.116	9.967	9.192	9.617	8.262	8.177	8.316	9.227	9.071	9.079	9.307	10.012	9.296	9.398	8.832	9.862	9.168	9.18	10.026	9.361	9.788	8.959	9.04	10.467	9.767	9.124	9.66	9.72	9.424	8.576	10.151	9.512	9.882	9.749
A_24_P927189		6.648	5.983	6.597	5.672	6.395	6.982	6.832	7.108	6.53	7.173	6.287	7.29	6.36	7.145	7.275	6.748	6.755	6.726	7.344	6.781	7.112	6.455	6.426	6.444	6.281	6.652	6.439	6.962	6.784	6.579	6.457	6.889	6.605	6.193	6.669	6.365	6.485	6.766	6.777
A_32_P180668		6.234	5.904	6.269	6.779	6.407	7	6.183	6.248	5.955	6.423	6.02	6.081	6.118	6.262	6.356	6.317	6.44	6.169	6.095	6.71	6.085	6.103	6.255	6.244	5.997	5.782	6.672	6.271	6.337	6.817	6.041	6.56	6.635	6.363	6.217	5.949	6.387	6.617	5.855
A_23_P22671		7.704	7.396	8.604	7.554	7.361	8.147	8.036	8.935	7.844	8.156	8.503	7.992	8.158	8.987	8.872	7.77	7.426	8.062	7.709	7.845	7.881	8.43	8.646	8.121	8.078	8.514	8.001	7.237	7.626	7.357	8.339	7.866	7.978	7.411	7.578	6.877	7.505	7.218	7.929
A_23_P39277		6.853	7.418	7.866	9.111	8.217	8.35	7.19	7.228	7.289	7.195	6.829	7.322	8.061	7.161	7.542	7.163	8.181	7.378	7.148	8.497	7.449	8.094	7.387	7.504	8.452	7.586	8.416	7.718	8.659	8.044	7.958	7.843	7.904	7.975	7.336	7.426	8.735	8.266	7.451
A_32_P113472		9.08	10.403	10.108	10.63	10.425	10.813	11.112	10.484	10.328	10.377	10.456	9	9.861	9.804	10.43	9.796	10.567	9.941	10.444	10.196	9.818	10.818	10.568	10.249	9.982	8.684	9.894	8.895	10.611	9.307	9.735	10.328	10.273	10.476	9.911	10.494	9.838	9.945	9.695
A_24_P601576		6.1	6.115	6.214	5.816	6.294	6.094	6.58	6.648	6.501	6.295	6.478	6.324	6.184	6.323	6.449	6.381	6.757	6.676	6.595	5.985	6.607	6.422	6.449	6.401	6.733	6.674	5.925	6.307	7.233	6.144	6.318	6.233	6.111	6.314	6.379	6.389	6.574	6.393	6.832
A_24_P177353		6.833	6.302	7.268	6.4	5.952	6.665	6.836	8.029	6.959	6.559	6.592	6.893	6.772	7.898	7.672	7.066	6.418	6.993	6.948	6.518	7.094	7.019	6.872	7.162	6.905	6.924	6.996	6.145	7.022	6.317	6.79	6.901	7.47	6.792	6.456	6.23	6.363	6.285	6.836
A_23_P151586		7.402	7.901	7.737	7.576	7.849	7.473	7.6	7.625	8.224	7.668	8.911	7.327	8.157	7.24	7.318	7.019	7.498	7.592	7.609	7.961	7.784	7.999	7.524	8.49	7.554	7.463	7.244	7.548	8.518	7.724	8.462	8.19	7.696	8.462	7.709	8.378	7.912	7.507	8.557
A_23_P339633		7.324	7.043	7.528	6.405	7.028	7.071	7.234	8.693	7.597	8.369	6.529	8.04	7.421	8.201	7.923	7.434	6.721	7.752	7.563	7.211	7.56	6.607	7.738	7.516	6.566	6.782	7.335	7.554	6.332	6.779	7.091	7.334	7.463	7.106	7.049	7.282	6.538	7.366	6.702
A_24_P42308		6.185	6.948	6.888	7.608	7.172	6.896	6.198	6.443	6.649	7.528	7.594	7.013	7.02	6.849	6.658	6.734	7.139	6.871	6.709	7.761	6.551	7.211	6.823	6.454	7.581	6.487	7.153	7.515	7.516	7.432	6.833	6.95	6.626	7.196	6.673	6.981	7.193	7.462	6.525
A_23_P59677		6.478	5.886	6.525	5.851	5.815	5.793	5.764	7.007	6.428	6.488	6.416	6.505	6.706	7.041	6.67	6.42	6.083	6.57	6.556	6.08	6.513	6.345	6.332	6.458	6.543	6.527	6.215	5.921	6.028	5.962	6.095	6.039	6.406	5.806	6.2	5.842	5.937	6.075	6.618
A_23_P150350		6.196	6.211	6.228	6.44	6.046	6.211	6.184	6.461	6.33	5.999	5.895	6.191	6.356	6.721	6.554	6.544	6.063	6.511	6.276	6.407	6.505	6.386	6.173	6.413	6.319	6.42	6.142	6.014	6.466	5.996	6.278	6.286	6.035	6.312	6.07	6.239	6.023	6.18	6.071
A_23_P431330		7.465	6.943	7.275	8.505	6.989	7.289	7.457	7.305	7.897	7.454	8.824	7.448	7.568	7.841	7.172	7.521	7.497	7.584	7.92	8.131	7.764	7.578	7.206	7.705	7.686	7.489	7.142	6.844	8.332	6.991	7.483	7.701	7.469	7.697	7.461	7.961	7.593	7.258	8.093
A_32_P82869		6.062	6.056	6.188	5.672	6.195	6.299	6.132	6.226	6.408	5.933	6.251	6.561	6.335	6.235	6.087	6.075	6.252	6.141	6.28	6.332	6.428	6.16	6.276	6.428	5.919	5.782	6.001	5.893	6.072	6.024	6.216	6.192	6.109	6.106	6.165	6.472	6.245	6.263	6.305
A_23_P164826		7.702	8.373	8.254	8.387	8.791	8.367	7.499	7.914	8.415	8.428	7.916	8.164	8.349	7.869	7.882	8.203	8.903	8.307	8.454	8.604	9.129	8.357	7.855	8.506	8.701	8.049	8.245	8.153	9.281	8.561	8.182	8.377	8.476	8.621	7.873	8.646	8.528	8.933	8.133
A_24_P29733		6.918	7.467	6.884	6.938	7.205	7.286	7.003	6.652	7.053	7.35	7.963	6.8	6.93	6.718	7.016	6.466	6.229	6.434	6.658	6.919	6.412	7.242	7.035	7.459	6.575	6.91	6.616	6.59	6.848	6.923	7.407	7.127	7.023	7.537	6.812	7.401	6.735	7.001	7.26
A_23_P203391		9.241	9.659	9.287	9.492	9.43	9.465	9.639	9.711	10.006	9.232	9.156	9.494	9.805	9.411	9.49	10.296	9.905	9.471	9.93	9.118	8.921	9.126	9.809	9.073	8.25	9.073	9.769	8.995	9.431	9.529	9.161	9.76	9.719	9.51	9.138	10.395	9.847	10.203	10.084
A_23_P40108		8.136	8.478	9.125	8.373	7.391	8.397	8.586	7.955	7.301	8.639	8.967	6.841	8.791	7.71	8.067	6.936	8.124	8.21	7.359	7.806	7.003	7.777	9.241	8.285	7.696	8.711	8.176	7.143	8.456	8.794	8.364	8.528	8.391	9.354	7.488	8.454	6.054	8.183	7.896
A_23_P94533		6.906	7.752	8.28	8.283	7.601	7.627	7.368	7.768	7.479	8.31	8.14	7.684	8.603	8.746	7.708	6.941	7.914	7.966	7.127	8.055	7.464	8.552	7.367	7.14	8.044	7.625	8.529	7.888	7.336	7.642	7.574	7.634	7.409	8.013	7.359	7.362	8.238	7.978	7.289
A_24_P937790		6.508	7.56	7.473	8.184	7.811	8.064	6.881	7.187	7.153	6.995	6.752	7.319	7.179	7.056	7.211	7.273	7.914	7.518	7.041	8.282	6.747	7.09	7.589	6.881	7.008	6.712	7.805	7.254	7.373	8.025	7.071	7.394	7.268	7.286	6.926	7.817	7.798	8.415	6.73
A_32_P218823		6.13	6.296	6.539	6.986	7.384	6.936	5.907	6.664	6.279	5.688	5.971	6.314	6.615	6.024	6.268	6.421	6.762	6.286	6.305	6.91	6.423	6.571	6.403	6.76	6.749	6.467	6.684	6.424	6.826	6.603	6.641	7.026	6.331	6.922	6.149	7.707	7.091	6.729	6.583
A_32_P195756		6.652	6.823	7.461	7.055	7.407	7.063	6.23	7.127	6.814	6.662	6.587	6.971	7.299	7.469	6.938	6.327	7.471	7.112	7.116	7.293	7.417	7.12	6.588	6.766	8.779	7.273	6.842	7.317	7.428	6.664	7.01	6.917	6.548	7.767	6.525	7.364	7.205	7.991	7.029
A_23_P132405		8.491	8.289	8.359	8.205	8.004	8.813	8.48	8.737	8.8	8.765	8.867	8.926	8.804	9.721	8.529	8.688	8.843	8.851	9.215	8.443	9.403	8.08	8.296	8.951	8.496	8.235	8.277	8.06	9.515	8.372	8.234	8.619	8.909	8.536	8.257	8.986	8.402	8.459	8.924
A_23_P35916		6.843	7.288	7.275	6.897	7.229	7.21	6.781	7.651	7.405	7.928	6.938	8.219	7.101	7.87	7.893	7.422	7.669	7.501	8.171	7.045	8.018	7.215	7.483	7.56	6.915	7.894	7.128	7.033	7.141	7.21	7.282	7.395	7.805	7.172	7.113	7.14	7.078	7.61	7.821
A_23_P145197		6.739	6.511	6.762	6.781	6.985	7.034	6.669	6.819	7.219	7.6	6.795	7.061	6.846	6.931	6.891	6.798	7.094	7.159	6.848	6.95	7.586	6.815	7.023	7.515	6.726	7.252	6.916	6.82	7.596	6.791	6.841	7.024	7.21	7.312	6.821	7.091	6.879	6.837	7.061
A_32_P60709		6.304	5.937	6.352	6.34	6.397	6.517	6.226	6.241	6.17	5.88	6.344	6.184	6.252	6.417	5.906	6.129	6.269	6.323	6.148	6.453	6.27	6.29	6.298	6.101	6.312	6.412	6.417	6.389	6.637	6.26	6.385	6.31	6.191	6.25	6.018	6.436	6.103	6.298	6.333
A_32_P52206		6.86	6.95	6.895	6.512	7.005	6.836	6.978	7.205	7.154	6.739	6.727	7.598	7.014	6.93	7.079	6.985	7.208	7.312	7.522	6.9	7.328	6.599	6.933	6.906	6.428	6.587	6.654	6.694	6.809	6.742	6.75	7.266	6.914	6.882	6.965	7.389	6.897	7.257	6.883
A_23_P368484		7.423	8.767	8.67	9.497	8.678	8.433	6.967	8.092	7.831	8.473	9.37	8.581	8.127	7.791	7.627	7.032	8.687	8.415	7.856	8.312	7.935	8.819	8.429	7.909	9.158	8.498	8.989	8.674	9.177	8.087	8.281	8.09	8.172	8.662	7.606	7.923	8.22	7.959	7.633
A_23_P86230		6.397	6.462	7.184	6.38	6.418	6.927	6.352	7.197	6.845	6.993	7.626	6.811	7.241	7.092	7.159	6.569	6.299	7.093	6.656	6.817	7.078	7.111	7.436	7.134	6.918	7.318	6.381	6.39	7.197	6.595	7.29	6.831	6.685	6.512	6.542	6.388	6.365	6.497	7.028
A_32_P24059		7.261	7.07	7.538	6.586	7.616	7.745	6.957	7.599	7.609	7.22	6.36	8.134	7.406	7.503	7.571	8.11	8.031	7.66	8.135	7.284	7.802	6.946	6.864	7.296	6.904	7.206	7.093	7.345	7.285	6.787	7.299	7.37	7.584	7.039	7.437	7.979	7.674	7.96	7.494
A_23_P9761		6.266	6.559	6.507	6.337	6.739	7.054	6.426	6.781	6.71	7.176	7.027	6.403	6.649	6.793	6.524	6.619	6.771	6.59	7.09	6.832	7.009	6.766	6.839	7.037	6.872	6.763	6.528	6.321	7.43	6.426	6.798	6.82	6.784	7.138	6.595	7.326	6.79	6.702	6.898
A_23_P200598		8.71	8.977	8.866	9.237	8.846	9.247	8.072	8.203	8.561	8.946	9.123	8.867	8.621	8.824	8.6	8.502	9.24	9.013	8.924	9.051	8.925	8.903	8.101	8.839	8.75	8.526	8.93	9.189	9.026	9.254	8.684	9.123	9.106	9.232	8.348	8.767	8.796	9.861	8.668
A_23_P209116		7.602	7.345	7.713	7.515	6.738	7.647	7.668	7.18	7.076	6.146	7.043	6.412	7.419	7.12	7.497	6.259	6.665	6.823	6.722	7.221	6.195	7.861	8.19	7.75	7.465	7.893	7.195	6.524	8.121	8.001	8.168	7.726	7.548	8.169	6.806	7.177	7.107	6.816	8.576
A_23_P23966		5.779	6.346	6.436	7.219	6.498	7.011	6.134	6.353	6.234	5.847	6.328	6.199	6.72	6.419	6.484	6.31	6.733	6.314	6.104	7.21	6.45	6.923	6.458	6.554	8.013	6.47	6.904	6.367	7.827	7.198	6.524	6.629	6.664	6.92	6.348	6.447	6.742	6.79	6.286
A_23_P6481		9.322	10.167	9.133	10.338	9.686	11.006	9.732	9.356	9.556	9.487	8.893	9.359	9.358	9.709	9.509	8.984	9.862	9.257	9.672	9.764	9.805	9.255	9.363	10.873	9.366	9.173	9.499	9.393	9.936	9.244	9.441	10.101	9.913	10.417	8.667	10.397	9.749	9.993	10.03
A_23_P305507		7.276	7.427	7.417	7.723	7.286	7.781	7.853	7.85	7.297	7.696	7.876	7.197	7.276	7.675	7.762	7.006	7.369	7.27	7.246	7.365	7.198	7.861	7.342	7.947	7.574	7.374	7.686	7.382	7.079	7.206	7.989	7.612	7.481	7.722	7.097	7.227	6.971	7.214	7.697
A_23_P145357		8.425	8.478	8.665	8.684	8.97	8.905	8.939	8.605	8.97	8.488	9.656	8.107	8.662	8.399	8.693	8.529	9.046	9.592	8.677	9.154	9.438	9.509	8.907	9.291	8.633	9.019	8.697	8.446	9.253	8.712	9.135	9.429	8.933	9.509	9.027	8.735	8.862	8.73	8.946
A_23_P45294		7.265	7.185	7.922	7.084	7.224	8.111	7.495	8.377	7.138	8.399	7.937	7.26	7.37	8.108	8.061	7.189	7.022	7.513	7.3	7.486	7.24	7.79	7.799	8.001	7.47	7.676	7.671	7.013	7.398	6.97	7.733	7.429	7.637	7.419	7.159	6.683	6.823	7.091	7.625
A_24_P934355		6.402	7.028	6.93	8.03	7.692	7.285	6.476	6.368	6.325	6.199	6.165	6.44	6.918	6.368	6.492	6.263	7.281	6.691	7.071	7.59	6.748	7.11	6.51	6.551	8.484	6.871	6.872	7.027	8.061	7.242	7.036	6.665	6.871	7.353	6.444	6.783	7.434	7.532	6.328
A_23_P111745		8.568	8.524	8.473	8.604	8.726	9.017	9.379	8.785	9.244	8.646	8.675	8.429	8.726	8.591	8.861	8.71	9.178	8.813	9.084	8.454	9.357	8.675	8.26	9.359	9.027	8.623	8.525	8.907	9.756	8.284	8.958	9.168	8.758	9.031	8.486	9.398	9.189	9.046	9.325
A_32_P89277		6.692	6.793	6.818	6.938	6.739	7.108	7.501	6.981	6.948	6.638	6.871	6.731	6.787	6.509	6.685	6.488	6.806	6.889	7.217	6.493	6.585	6.581	6.688	6.892	6.521	6.711	6.51	6.62	7.153	6.356	6.794	7.261	6.685	6.965	6.641	7.398	6.888	7.173	7.213
A_32_P66324		8.948	9.287	9.782	9.048	9.795	10.229	9.23	9.758	8.714	10.148	9.051	9.129	8.626	9.876	9.535	8.596	9.725	9.769	9.751	9.914	8.377	9.473	8.943	9.337	8.896	8.359	9.53	9.831	8.823	8.977	8.742	9.671	9.207	9.909	8.135	9.512	9.164	10.109	8.641
A_32_P36341		7.025	6.015	6.665	6.313	6.329	6.568	6.832	6.793	6.351	6.897	6.539	6.549	6.239	6.689	6.778	6.364	6.015	6.688	6.766	6.31	6.627	6.417	6.541	6.669	6.094	6.447	6.357	6.422	6.159	6.565	6.312	6.583	6.752	6.455	6.363	6.14	6.066	6.248	6.177
A_32_P6646		6.027	5.847	6.103	6.177	6.25	6.567	6.315	6.088	6.185	6.686	6.331	6.024	6.3	6.231	6.207	6.327	6.024	6.131	6.684	6.214	6.012	6.311	6.196	6.347	6.32	6.273	6.243	5.877	6.814	6.238	6.18	6.102	6.274	5.806	6.128	6.632	6.21	6.116	6.254
A_23_P42802		7.435	6.966	7.339	7.23	6.936	7.886	8.086	7.767	7.805	7.308	6.771	6.994	7.351	7.597	7.15	7.35	7.486	6.838	7.581	6.96	7.571	7.05	6.887	8.534	6.577	6.541	7.351	6.885	7.633	7.483	7.679	7.85	7.866	7.485	7.224	7.638	7.355	7.181	7.268
A_24_P852756		8.857	9.18	8.058	7.604	8.78	9.903	8.278	8.267	10.681	8.134	6.079	7.859	9.579	10.112	11.529	10.01	9.11	7.8	9.613	9.477	8.546	9.861	7.31	8.953	9.668	10.057	9.436	10.092	10.803	9.819	9.574	9.596	10.54	8.261	9.868	8.602	9.136	8.836	8.224
A_23_P19313		7.099	6.618	7.247	6.559	6.672	7.404	7.279	7.476	7.03	6.931	6.716	6.812	6.794	7.302	7.199	6.843	6.874	7.083	7.395	6.979	7.19	7.099	6.849	7.367	6.791	7.085	6.725	6.204	7.065	6.849	7.032	7.257	7.206	7.285	6.745	6.838	6.755	7.02	7.086
A_23_P206077		6.203	5.753	6.354	5.727	5.999	5.793	6.271	6.331	6.497	5.845	6.263	6.483	6.31	6.581	6.276	6.327	6.189	6.432	6.335	6.387	6.735	6.387	6.274	6.374	6.063	5.782	6.101	6.085	6.505	5.893	6.12	6.334	6.123	6.159	6.273	6.219	6.258	5.912	6.419
A_24_P49539		8.764	9.091	8.925	8.628	8.937	8.849	8.539	8.849	9.556	9.33	9.043	9.578	9.181	9.303	9.249	9.38	9.475	9.648	9.825	9.116	9.537	9.022	8.973	9.573	8.709	9.088	8.821	9.151	9.409	9.14	8.792	9.044	9.237	9.193	8.8	9.749	9.171	9.063	9.184
A_23_P168788		8.851	9.095	9.079	9.48	9.638	8.907	8.602	8.905	9.233	9.078	9.046	9.178	9.241	8.712	8.587	8.927	9.627	9.05	9.289	9.27	9.766	9.205	8.536	9.211	9.753	9.228	9.279	9.259	9.726	9.276	9.175	9.43	9.34	9.498	8.698	9.828	9.399	9.794	9.414
A_24_P161933		13.282	14.087	13.666	14.418	13.885	12.653	13.817	13.767	14.377	13.726	16.709	12.976	14.338	13.562	13.513	12.792	13.424	14.047	13.649	13.536	13.744	14.539	14.398	14.317	12.764	13.481	13.171	12.684	13.672	13.508	14.101	14.036	13.464	13.9	14.446	13.625	13.691	13.41	14.943
A_24_P290481		8.292	8.401	8.087	7.786	8.472	8.456	8.34	8.23	8.767	7.954	6.991	9.031	7.673	7.543	7.603	7.946	8.307	8.047	8.348	8.1	8.267	7.265	7.738	7.909	6.952	7.414	8.137	8.368	7.413	7.811	8.218	8.473	8.375	8.021	7.982	8.737	7.746	8.893	8.654
A_23_P18213		5.958	6.179	6.421	6.12	6.226	5.943	6.255	6.389	6.799	6.385	6.8	6.499	6.788	6.457	6.513	6.478	6.589	6.723	6.606	6.323	6.805	6.542	6.493	6.558	6.737	6.334	6.188	5.83	6.727	6.186	6.393	6.406	6.383	6.129	6.557	6.325	6.257	6.246	6.766
A_24_P929650		7.069	8.28	8.002	7.986	8.05	7.525	7.381	7.272	7.931	7.365	8.67	7.821	7.679	7.187	7.329	6.91	8.216	8.102	7.387	7.596	8.397	8.226	7.712	7.574	8.204	8.068	7.397	8.315	8.473	7.485	7.918	7.574	7.242	7.939	7.601	7.694	7.954	7.753	8.456
A_23_P147296		6.962	6.565	7.422	6.021	6.46	6.569	6.972	8.243	7.146	7.523	7.113	7.442	7.421	8.409	7.662	6.974	6.828	7.497	7.657	6.956	7.299	6.949	7.393	7.408	6.893	7.023	6.776	6.318	6.659	6.761	6.733	7.109	6.882	6.703	6.482	6.886	6.523	6.553	6.973
A_24_P216313		7.52	7.626	8.019	7.464	7.906	7.596	7.298	8.022	8.068	7.336	8.211	8.148	7.89	8.146	8.191	7.193	8.175	8.511	8.292	8.215	8.714	8.21	8.134	7.987	8.035	7.926	7.268	7.835	8.051	7.496	7.919	7.762	7.605	7.927	7.608	7.657	7.859	7.884	7.992
A_23_P153383		13.082	12.389	12.641	11.394	12.621	12.966	11.648	13.273	12.672	13.506	11.612	13.57	12.781	13.469	13.301	12.902	12.858	13.263	13.77	13.141	13.646	12.418	12.088	13.457	11.942	12.476	12.291	12.473	12.688	12.453	12.468	12.692	13.247	12.565	12.617	12.813	12.585	12.532	12.553
A_24_P196382		7.077	7.364	7.123	6.764	7.088	7.874	7.172	7.105	6.707	7.259	6.948	7.031	6.675	7.064	7.202	7.002	6.838	7.121	7.156	6.901	6.56	7.001	7.293	6.853	6.349	7.038	7.231	6.449	6.604	6.991	6.811	7.278	7.327	7.192	7.058	7.265	6.549	7.134	7.035
A_23_P159839		7.029	6.894	7.58	6.791	6.704	7.247	7.133	8.164	6.994	7.907	8.109	7.402	7.723	8.32	7.764	6.893	6.397	7.412	6.861	7.27	7.047	7.37	7.878	7.291	7.209	7.494	7.093	6.253	7.025	6.732	7.286	7.167	7.156	6.932	6.882	6.518	6.763	6.402	7.214
A_23_P170491		6.137	6.401	6.234	5.915	6.345	6.411	6.145	6.417	6.452	6.851	6.249	6.253	6.262	6.451	6.302	6.204	6.21	6.445	6.343	6.342	6.252	6.155	6.321	6.506	5.955	6.016	6.025	5.922	6.277	6.049	6.303	6.235	6.299	6.479	6.099	6.493	6.034	6.266	6.262
A_32_P385		6.7	6.62	6.829	6.409	6.351	6.976	6.726	6.595	6.758	5.664	5.753	6.768	6.714	6.294	6.443	6.425	6.442	6.73	6.716	6.458	6.959	6.716	6.435	6.785	6.557	6.773	6.679	5.896	7.085	6.579	6.674	6.723	6.578	6.629	6.239	6.616	6.736	6.46	7.336
A_32_P119569		8.092	7.342	7.77	7.331	7.407	8.209	8.314	8.308	8.426	6.184	6.315	7.866	7.319	6.875	7.456	7.765	8.215	8.034	7.77	7.309	7.419	6.806	7.464	6.981	6.808	7.903	7.463	7.748	7.314	7.508	7.505	8.305	7.585	7.548	7.812	8.127	7.689	8.65	8.184
A_23_P435407		7.381	9.917	9.643	11.112	9.88	10.04	6.47	7.345	8.234	6.085	6.908	8.133	9.995	8.551	7.624	7.259	10.112	8.493	7.426	10.485	8.779	10.13	8.057	8.573	10.494	9.121	10.21	9.902	10.157	10.224	9.221	9.099	8.345	9.772	9.038	8.729	10.446	10.256	8.827
A_23_P153889		10.01	10.694	10.601	10.555	10.364	10.894	9.868	10.201	10.621	10.941	11.355	10.495	10.559	10.191	10.757	10.264	11.195	10.925	10.984	10.769	10.556	10.966	10.833	10.89	10.061	10.518	9.924	10.114	10.882	10.588	10.598	10.879	10.592	10.992	10.363	11.172	10.821	10.761	11.012
A_24_P369691		7.7	8.06	8.206	7.912	8.127	8.591	7.405	8.733	7.749	9.161	8.487	8.535	8.002	8.563	9.027	8.256	7.905	8.323	8.593	8.168	7.875	7.933	8.437	8.149	7.287	7.445	8.163	7.411	7.319	7.982	8.025	8.209	8.532	7.979	7.898	7.766	7.72	7.839	8.116
A_23_P82351		6.625	6.438	6.548	5.87	6.47	7.07	6.47	7.138	6.834	7.501	6.8	7.341	6.563	7.207	7.035	7.109	6.897	6.839	7.172	6.645	7.16	6.67	6.616	7.204	6.382	6.486	6.507	5.999	6.626	6.463	6.556	6.695	7.162	6.583	6.549	6.621	6.438	6.794	6.807
A_23_P137765		5.779	5.829	6.035	5.954	6.177	6.271	5.96	6.298	6.399	5.831	6.023	6.026	6.205	6.087	6.236	5.979	6.186	6.276	6.062	5.866	6.577	6.16	6.131	6.343	6.127	6.19	5.968	5.798	6.383	5.898	6.194	6.111	6.166	6.009	6.059	6.306	6.068	6.184	6.384
A_32_P58163		9.641	10.298	9.876	11.046	9.454	10.35	9.832	9.943	9.577	10.155	9.327	9.605	9.736	9.362	10.053	9.266	9.979	10.112	9.668	9.569	8.628	9.898	9.869	9.585	9.283	9.113	9.543	8.975	9.665	9.02	10.364	9.62	9.446	10.049	9.799	9.959	9.766	10.263	9.553
A_24_P31421		6.587	7.384	6.989	8.055	7.668	7.74	6.335	6.641	6.635	7.696	8.216	6.95	7.26	6.919	6.991	7.047	7.365	6.986	6.498	8.1	6.661	7.22	6.984	6.555	7.601	6.838	7.654	7.562	7.967	7.772	7.334	7.304	7.082	7.685	6.728	7.085	7.566	7.84	6.579
A_32_P452655		12.54	13.868	13.116	13.714	13.393	13.891	13.523	12.817	12.982	13.108	14.346	12.341	13.714	12.726	12.85	13.034	13.508	13.034	13.13	13.357	12.841	13.362	12.852	13.979	12.909	12.823	13.108	12.794	14.398	13.348	13.436	13.837	13.75	13.341	12.747	13.362	13.118	13.399	13.611
A_23_P203686		8.043	7.376	8.383	6.725	7.277	8.063	7.357	9.421	7.785	8.516	7.868	8.579	8.064	9.577	9.002	8.21	7.215	8.232	8.119	8.061	8.304	7.876	8.423	8.073	7.982	8.327	7.979	7.206	7.656	7.119	7.902	7.418	8.102	7.483	7.477	7.622	7.187	7.336	7.756
A_23_P77965		6.673	6.533	6.584	6.603	6.822	7.072	6.698	6.663	6.712	6.603	6.944	6.552	6.732	6.735	6.794	6.51	6.822	6.605	6.715	6.63	7.078	6.835	6.675	6.852	7.297	6.575	6.44	6.878	6.906	6.638	6.792	6.793	6.607	6.652	6.58	7.441	6.567	6.585	6.69
A_24_P861442		13.307	12.972	13.179	12.721	13.481	13.513	12.259	13.635	13.052	13.97	12.955	13.666	13.267	13.784	13.758	13.734	13.6	13.75	13.865	13.589	14.036	13.335	12.876	14.059	12.837	13.177	12.792	13.08	13.654	13.249	13.368	13.552	13.63	13.337	12.884	13.438	13.113	13.263	13.258
A_23_P40347		9.11	8.746	8.52	9.086	8.688	8.957	9.081	8.641	8.814	9.064	9.631	8.144	8.847	8.579	8.591	8.266	9.052	8.611	8.799	8.846	9.051	8.88	8.951	9.499	8.196	8.771	8.834	8.471	9.315	8.792	9.036	9.767	9.186	9.673	8.54	9.263	8.906	8.965	9.524
A_23_P27346		7.326	7.583	7.339	6.958	7.03	7.549	6.967	7.516	6.971	7.376	7.179	7.313	7.063	7.341	7.808	7.469	6.831	7.519	7.864	7.144	7.004	7.321	7.467	7.278	6.637	6.931	7.18	6.986	6.655	7.48	7.392	7.509	7.342	7.212	6.981	7.184	6.645	7.254	7.243
A_23_P200443		8.063	7.953	8.256	7.985	8.178	8.341	8.207	8.189	8.14	8.258	8.446	7.784	8.089	7.948	8.059	8.083	8.634	8.249	8.268	8.204	8.809	8.424	8.159	8.703	8.412	8.284	7.903	7.778	9.047	8.224	8.375	8.488	8.191	8.592	8.017	8.358	8.201	8.021	8.415
A_23_P119095		6.604	6.406	6.299	6.078	6.364	6.766	6.537	6.311	6.301	6.283	6.191	6.337	6.299	6.389	6.241	6.41	6.638	6.355	6.466	6.535	6.957	6.435	6.236	6.78	6.537	6.27	6.199	6.372	6.909	6.436	6.418	6.531	6.483	6.375	6.462	6.503	6.457	6.681	6.393
A_32_P29130		8.929	9.114	8.896	9.445	9.664	9.557	9.011	8.756	7.395	8.265	7.914	8.812	8.172	8.08	8.617	7.735	9.963	9.318	8.68	9.391	9.459	8.716	8.379	7.953	10.824	7.64	7.94	9.564	11.405	8.87	8.359	9.086	8.37	10.05	7.602	9.646	8.619	9.993	7.595
A_32_P170444		6.204	5.926	6.634	5.84	5.95	6.286	6.351	7.105	6.24	6.572	6.424	6.406	6.365	7.355	6.97	6.323	5.855	6.509	6.347	6.294	6.591	6.33	6.743	6.443	6.444	6.678	6.217	5.889	6.025	5.897	6.283	6.107	6.313	6.148	5.998	5.925	6.078	5.962	6.254
A_23_P425880		7.597	7.719	7.299	7.42	7.76	7.812	8.222	7.508	7.936	7.151	7.545	7.285	7.503	7.16	7.517	7.851	8.126	7.115	7.747	7.319	7.783	7.361	7.276	8.241	6.996	7.338	7.333	7.312	7.508	7.473	7.82	7.969	7.651	7.229	7.66	8.534	7.95	7.913	8.139
A_24_P256253		5.989	6.936	6.371	7.245	6.652	7.332	6.537	6.465	6.236	6.142	6.401	6.388	6.459	6.266	6.553	6.28	6.86	6.405	6.304	7.574	6.207	6.755	6.611	6.544	6.985	6.196	6.708	6.455	6.986	7.03	6.697	6.826	6.517	7.039	6.242	6.415	6.682	6.956	6.098
A_23_P86424		11.792	13.245	13.641	13.828	13.133	13.86	12.371	12.846	12.299	13.644	13.929	13.33	11.788	12.841	13.691	12.037	13.834	12.411	12.484	12.902	12.067	13.481	12.798	12.876	12.858	12.062	13.907	13.383	11.595	13.064	13.663	13.344	13.395	12.965	12.471	13.01	12.961	12.982	12.928
A_32_P57728		8.074	8.094	8.42	8.026	8.378	8.655	8.601	8.631	8.2	8.679	8.031	8.309	8.089	8.486	8.657	8.243	8.856	8.7	8.995	8.245	9.033	8.682	8.086	8.594	8.693	8.241	7.797	8.361	9.062	8.403	8.551	8.479	8.379	8.473	8.301	8.316	8.533	8.646	8.261
A_24_P302574		6.337	6.529	6.597	5.882	6.271	6.842	6.419	6.959	6.427	6.19	6.189	6.332	6.449	6.979	6.664	6.406	6.196	6.641	6.762	6.403	6.881	6.166	6.358	6.674	6.691	6.302	6.145	6.412	6.883	6.185	6.488	6.261	6.5	5.997	6.333	6.044	6.366	6.369	6.47
A_32_P201677		6.047	6.254	6.251	6.269	6.161	6.569	6.545	6.277	6.115	6.332	6.411	6.023	5.984	6.185	6.188	5.865	6.164	6.482	6.338	6.593	6.399	6.366	6.284	6.399	6.711	6.096	6.933	6.442	6.759	5.954	6.282	6.529	6.481	6.833	6.04	6.47	6.324	6.168	6.227
A_24_P313504		6.649	6.564	6.857	7.027	6.599	7.251	7.349	6.603	6.744	6.321	6.457	6.675	6.782	6.679	6.836	6.249	6.475	6.634	6.777	6.816	7.564	6.576	6.639	7.503	7.162	6.593	6.995	6.363	7.566	6.515	7.043	7.178	6.628	7.064	6.438	6.585	7.047	6.762	7.145
A_23_P96872		6.777	6.439	7.995	6.802	6.736	7.132	7.494	9.169	7.385	7.908	7.385	7.582	7.865	9.108	8.598	7.479	6.827	8.174	7.48	7.159	8.039	7.305	7.678	7.505	7.53	7.784	7.096	6.581	7.463	6.435	7.236	7.192	7.184	7.055	6.741	6.748	7.111	6.76	6.964
A_23_P137403		6.223	6.068	6.284	6.044	6.348	5.968	6.465	6.189	6.554	5.947	6.435	6.102	6.232	6.195	6.259	6.084	6.196	6.277	6.387	6.034	6.603	6.331	6.16	6.666	6.223	6.362	5.902	5.936	6.343	6.107	6.45	6.344	6.072	6.181	6.28	6.249	6.254	6.169	6.526
A_23_P97889		6.788	8.557	8.309	8.99	9.148	7.986	6.931	7.094	7.854	8.103	9.247	7.64	7.857	7.855	7.873	7.175	8.92	8.397	7.776	8.265	8.415	8.72	7.587	7.578	9.178	8.214	8.493	8.703	8.965	7.814	8.31	7.741	7.656	8.106	8.442	7.676	8.7	8.038	7.947
A_24_P659980		7.048	8.212	7.949	8.042	7.876	8.768	7.911	7.752	8.503	7.805	9.173	6.941	7.291	7.174	8.363	8.914	8.634	7.62	8.953	7.541	8.147	8.574	7.65	8.431	8.331	8.471	7.215	7.336	9.177	7.796	7.554	7.621	7.891	7.78	7.957	8.719	8.678	8.128	8.134
A_24_P354356		7.82	8.158	8.392	8.184	7.632	8.833	7.95	8.026	8.061	7.996	8.533	7.955	8	7.93	8.252	7.079	7.385	8.07	7.588	7.81	7.637	8.14	8.463	8.43	8.225	8.21	8.594	7.194	9.051	8.363	8.134	8.221	8.228	8.262	7.749	7.489	7.869	7.217	8.566
A_23_P44831		8.379	8.967	8.083	9.777	8.608	9.058	9.281	7.959	8.275	8.476	8.298	7.584	7.717	6.775	7.949	7.48	8.436	8.039	7.731	8.278	7.246	8.243	8.331	8.439	7.475	8.103	8.868	7.884	8.13	8.911	9.055	9.07	8.865	8.91	8.503	8.274	8.636	8.874	8.849
A_23_P347432		6.127	6.104	6.353	6.381	6.333	6.343	6.239	6.22	6.393	6.144	6.586	6.117	6.323	6.357	6.362	6.15	6.355	6.436	6.294	6.535	6.583	6.892	6.421	6.425	6.875	6.451	6.373	6.367	6.819	6.417	6.449	6.473	6.39	6.759	6.377	6.221	6.681	6.579	6.392
A_24_P247910		6.12	6.445	6.379	5.966	6.165	6.23	6.52	6.601	6.576	6.493	6.403	6.481	6.248	6.504	6.46	6.421	6.239	6.624	6.757	6.189	6.753	6.388	6.375	6.768	6.172	6.537	6.156	6.039	6.461	6.023	6.556	6.606	6.484	6.349	6.312	6.249	6.316	6.251	6.747
A_23_P95810		6.364	6.376	6.38	6.726	6.483	6.607	6.282	6.288	6.078	6.746	6.439	6.265	6.106	6.39	6.478	6.248	6.252	6.481	6.284	6.659	6.169	6.468	6.373	6.488	6.378	6.21	6.877	6.594	6.936	6.386	6.32	6.465	6.494	6.428	6.158	6.2	6.706	6.532	6.136
A_23_P83110		7.605	7.568	7.7	7.659	7.645	7.154	8.564	7.61	8.208	7.652	7.884	8.512	7.879	7.256	7.556	7.669	7.962	7.716	8.061	7.523	8.763	7.903	7.226	8.145	8.232	7.929	7.334	7.482	8.501	7.543	8.311	8.148	7.628	7.732	7.423	8.412	7.988	7.537	8.512
A_23_P124855		6.257	6.327	6.607	5.777	6.375	6.371	6.341	7.17	6.651	6.779	6.412	6.816	6.604	7.212	6.924	6.493	6.443	6.512	6.627	6.405	6.394	6.483	6.391	6.59	6.106	6.294	6.34	6.523	5.793	6.067	6.48	6.359	6.424	6.238	6.331	6.455	6.106	6.433	6.288
A_24_P48587		9.862	10.048	9.931	10.408	10.342	10.112	9.705	9.301	9.996	9.6	10.211	9.464	10.051	9.2	9.828	9.439	10.423	10.398	10.087	10.491	10.18	10.883	9.598	10.079	10.221	10.089	9.497	10.125	11.086	10.401	10.278	10.448	10.03	10.731	9.767	10.317	10.256	10.034	10.146
A_32_P116481		7.223	6.895	6.595	5.81	6.72	6.849	7.129	7.148	6.885	6.348	6.581	7.548	6.994	6.838	6.939	7.027	6.878	7.383	7.799	6.328	7.274	6.673	6.557	6.5	6.465	6.221	5.773	7.037	7.113	6.267	6.85	6.6	6.453	6.362	7.086	6.147	6.689	6.876	7.259
A_23_P74843		7.203	7.067	7.357	6.693	6.944	7.042	7.123	7.903	7.407	7.949	7.805	7.541	7.475	7.627	7.579	7.503	6.969	7.314	7.2	7.115	7.912	6.943	7.305	7.666	7.047	7.293	7.314	7.076	7.515	7.021	7.645	7.385	7.346	7.182	6.975	6.916	7.057	6.824	7.638
A_23_P345361		7.287	7.394	7.464	7.168	7.147	7.625	7.036	7.635	7.082	7.992	8.488	7.737	7.29	7.595	7.509	7.106	6.741	7.472	7.632	7.521	6.935	7.419	7.383	7.382	6.825	7.315	7.331	7.063	7.189	7.075	7.452	7.193	7.3	6.952	7.148	7.24	6.76	6.81	7.427
A_23_P209995		8.281	9.59	8.989	8.695	9.389	8.54	9.404	8.34	8.588	8.112	9.755	7.53	9.4	7.651	8.03	6.726	8.386	8.943	7.953	9.058	7.311	9.505	8.812	8.973	8.08	8.546	8.235	7.889	8.628	8.695	9.117	9.06	8.333	9.769	8.354	8.98	8.215	8.328	8.925
A_24_P319354		6.264	6.42	6.784	6.026	6.64	6.591	6.54	7.105	6.733	7.254	6.868	6.887	6.616	7	6.428	6.292	6.71	6.822	6.964	6.587	6.405	6.724	6.78	6.699	6.225	6.582	6.239	6.275	5.793	6.27	6.59	6.857	6.445	6.873	6.139	7.353	6.2	6.506	6.472
A_23_P331638		6.632	7.429	6.802	7.507	6.828	6.596	7.302	6.709	6.891	6.733	7.29	6.54	6.48	6.113	6.264	6.076	6.818	6.888	6.397	6.597	6.544	6.9	7.067	6.641	6.442	6.172	6.435	5.999	6.558	6.961	7.354	7.402	6.448	7.704	6.284	7.624	6.733	7.261	7.226
A_23_P153098		7.721	7.291	8.219	7.94	7.34	7.745	7.037	8.979	7.961	8.634	7.793	8.405	8.59	9.118	8.533	7.632	7.199	8.075	7.878	8.896	7.995	7.816	8.213	8.058	7.891	7.85	9.013	7.228	7.451	8.062	7.768	7.641	8.206	7.169	7.478	7.063	7.998	7.085	7.741
A_32_P206899		5.871	6.024	6.333	6.949	6.521	6.565	5.764	6.065	6.139	6.66	7.351	5.98	6.722	6.264	6.117	6.051	6.532	6.224	5.9	7.461	6.214	6.815	6.18	6.26	6.469	6.265	6.74	6.355	6.515	6.76	6.272	6.419	6.092	6.268	6.374	6.271	6.664	6.528	6.267
A_24_P332441		10.542	10.038	10.701	8.905	10.531	10.913	9.68	11.79	10.894	9.627	8.232	11.666	10.99	12.064	11.707	11.602	10.858	11.044	11.696	11.189	11.29	10.77	10.702	10.817	9.847	11.017	10.582	10.992	10.054	10.677	10.255	10.221	11.013	10.24	10.942	10.723	10.744	10.528	10.102
A_24_P680704		6.564	6.568	6.609	5.904	6.6	7.144	6.333	7.022	6.392	6.485	6.442	7.154	6.433	6.954	7.283	6.651	6.567	6.593	7.367	6.939	6.604	6.679	6.169	6.663	6.044	6.612	6.181	6.281	6.05	6.337	6.641	6.589	6.82	6.25	6.695	6.467	6.518	6.353	7.148
A_24_P470782		6.325	6.048	6.527	5.794	6.326	6.44	6.335	6.657	6.517	6.19	6.312	6.503	6.565	6.624	6.697	6.456	6.321	6.621	6.423	6.341	6.55	6.55	6.704	6.468	6.094	6.473	6.144	6.258	6.204	6.44	6.342	6.417	6.408	6.542	6.407	6.608	6.065	6.477	6.28
A_23_P144126		5.779	6.111	7.267	8.816	6.736	7.424	5.764	6.335	6.243	5.718	5.979	6.03	7.389	6.093	6.201	5.926	7.142	6.398	5.951	8.301	6.344	7.321	6.581	6.888	7.06	6.243	8.221	5.982	7.239	7.824	6.656	6.773	6.54	6.85	6.754	6.196	7.716	8.441	6.338
A_23_P73530		7.762	7.041	7.399	6.624	7.117	7.606	7.115	7.792	7.313	7.766	7.755	7.615	7.834	7.712	7.386	7.372	6.686	7.286	7.536	7.788	7.647	7.344	7.422	7.441	6.973	7.212	7.505	6.727	7.994	7.377	7.592	7.443	7.688	7.509	7.476	7	7.153	6.63	7.555
A_32_P115749		7.204	7.974	7.811	8.067	8.069	7.887	8.045	8.082	8.13	8.298	7.754	8.334	7.946	7.528	8.286	8.225	8.074	7.661	8.555	7.623	7.844	8.206	7.769	7.968	7.516	7.639	7.454	7.008	8.329	7.402	7.928	8.03	7.766	7.848	7.614	8.005	7.972	8.183	8.376
A_23_P41075		7.49	7.968	7.881	8.227	8.436	8.446	7.254	7.878	8.166	8.225	8.041	8.321	8.18	8.087	7.921	7.678	8.568	8.385	8.084	8.652	8.851	8.084	8.025	8.652	8.44	7.881	8.171	7.945	9.014	8.335	7.932	8.251	8.283	8.304	7.561	8.359	8.534	8.486	8.188
A_24_P357760		12.25	11.637	12.812	10.806	11.705	12.359	11.827	14.182	12.427	12.321	10.391	13.323	12.859	14.144	13.787	13.042	12.553	13.02	13.341	12.88	12.9	12.047	12.363	12.638	11.64	12.703	12.184	12.541	11.279	12.076	11.94	12.444	12.639	11.735	12.497	12.578	12.226	12.118	11.579
A_23_P209408		7.459	7.647	7.467	7.83	7.63	8.265	7.493	8.087	7.571	8.079	8.528	7.779	8.02	8.288	7.854	7.571	7.485	7.858	7.83	8.178	7.713	7.911	7.656	8.709	7.658	7.602	7.66	7.43	8.453	7.696	7.876	7.879	8.207	7.803	7.341	7.733	7.642	7.322	8.122
A_23_P49792		7.165	8.943	8.581	9.798	9.61	8.675	6.435	7.255	7.846	8.164	9.267	8.068	8.777	7.453	7.804	6.502	8.974	8.459	7.491	9.173	8.123	9.092	7.857	7.451	9.43	7.974	8.144	9.195	9.067	8.016	8.655	8.116	7.565	8.968	8.21	8.125	8.948	8.519	8.299
A_32_P181826		7.249	7.24	7.119	7.227	6.979	7.855	7.2	7.487	7.028	7.272	7.107	7.385	7.206	7.356	7.545	7.564	7.002	7.368	7.441	7.177	7.142	7.01	7.256	7.369	6.753	6.976	7.185	6.936	7.068	7.271	7.027	7.686	7.648	7.566	7.157	7.402	7.084	7.405	7.129
A_24_P664891		6.234	6.382	6.761	7.438	6.394	6.824	6.068	6.504	6.325	5.894	6.093	6.499	6.832	7.4	6.747	6.757	6.972	6.54	6.002	7.342	6.25	6.67	6.649	6.214	6.198	6.124	6.964	6.999	6.38	7.218	6.391	6.762	6.48	6.696	6.842	6.186	7.1	7.065	6.044
A_23_P139648		6.495	7.997	7.777	8.841	8.224	8.191	6.391	7.681	7.209	6.435	7.637	7.48	7.671	8.089	7.785	7.188	7.95	7.664	7.199	9.091	7.107	7.87	7.586	7.485	7.268	6.962	8.404	8.124	7.096	8.701	7.834	8.082	7.512	8.051	7.226	7.494	8.195	8.244	6.683
A_23_P30024		8.698	8.788	8.688	9.041	8.969	9.19	8.95	8.744	8.752	8.626	8.647	8.199	9.182	8.387	8.623	8.504	9.275	8.727	8.98	9.046	9.533	9.453	8.863	9.423	9.091	9.07	8.336	8.241	9.872	8.598	9.406	9.46	8.872	9.293	8.718	9.589	9.244	8.903	9.663
A_23_P377819		11.32	10.876	10.908	11.008	10.833	11.527	11.593	11.569	11.546	11.406	10.912	11.165	11.255	11.63	11.625	10.397	11.389	11.067	11.858	11.049	11.196	11.079	11.179	11.964	10.66	10.843	10.687	10.905	11.43	11.025	11.32	11.68	11.473	11.21	11.049	11.49	11.173	11.217	11.669
A_23_P360804		9.908	10.895	10.361	10.174	10.696	10.683	9.428	9.946	9.026	9.464	10.274	10.19	9.407	9.691	10.36	8.863	9.943	8.532	9.926	10.151	10.128	9.928	8.705	11.111	9.575	9.031	9.311	9.904	11.097	9.991	10.6	10.631	9.566	9.547	9.494	10.247	9.806	9.631	11.111
A_23_P132822		6.194	6.546	6.542	6.593	6.681	6.864	6.885	6.591	6.412	6.659	6.736	6.366	6.319	6.469	6.705	6.297	6.622	6.647	6.554	6.56	6.612	7.132	6.539	6.6	6.528	6.489	6.183	6.198	6.906	6.599	6.907	6.781	6.51	7.051	6.469	6.48	6.545	6.673	6.664
A_24_P101800		6.341	5.753	6.053	5.842	6.178	6.404	6.289	6.305	6.222	6.432	5.933	6.327	6.236	6.383	6.118	6.139	6.294	6.27	6.285	6.205	6.741	6.008	6.01	6.205	6.13	6.152	5.972	6.282	6.483	5.892	6.075	6.389	6.122	6.299	6.256	6.096	6.044	6.472	6.365
A_23_P2431		10.364	10.698	9.88	10.81	10.301	11.403	9.922	9.423	8.723	10.705	10.915	9.902	9.347	10.165	10.06	10.247	10.845	10.226	9.814	10.567	9.497	9.457	9.714	9.579	10.016	8.564	10.423	11.079	10.407	11.377	9.427	10.361	10.599	10.705	9.685	10.336	9.671	12.188	8.759
A_23_P402134		6.832	6.428	6.596	6.316	6.776	6.608	6.462	6.553	6.377	6.221	5.874	6.466	6.395	6.704	6.551	6.442	6.467	6.5	6.797	6.602	6.745	6.435	6.132	6.308	6.778	6.531	6.435	6.57	6.689	6.318	6.504	6.498	6.438	6.399	6.365	6.443	6.536	6.601	6.208
A_23_P18294		12.716	12.307	12.699	11.001	12.352	12.898	12.188	13.431	12.369	13.414	11.953	12.671	12.516	13.217	13.213	13.074	12.413	12.828	13.305	12.955	13.07	12.062	12.099	13.181	11.262	12.352	12.492	12.627	12.095	12.557	12.548	12.708	12.999	11.932	12.698	12.406	12.341	12.293	12.201
A_24_P821168		12.338	12.027	12.762	11.863	12.071	12.886	12.83	13.515	12.461	14.425	13.226	12.681	12.149	13.75	13.744	13.294	12.85	13.309	13.103	12.425	13.179	12.248	12.778	13.146	11.8	12.175	12.871	12.319	12.359	12.288	12.038	12.749	12.988	12.34	12.014	12.997	12.301	12.466	11.891
A_32_P230174		7.377	8.425	8.9	9.382	9.295	8.857	7.328	7.635	7.765	8.71	7.646	8.1	8.568	7.842	7.988	7.571	8.904	8.112	7.785	9.28	7.879	9.354	7.99	7.689	9.089	8.375	9.169	8.605	9.48	8.991	8.965	8.74	8.34	9.468	7.988	8.278	9.228	8.961	7.814
A_23_P315122		8.432	9.832	9.726	10.558	10.97	10.263	8.328	8.506	8.751	7.558	7.112	8.612	9.766	8.054	8.716	8.152	10.089	8.961	8.749	9.947	9.683	10.385	8.865	8.54	12.136	10.038	10.075	9.88	11.111	9.896	10.539	9.886	9.524	10.658	8.496	9.187	10.463	10.492	9.276
A_23_P154158		8.793	10.442	9.83	10.87	10.013	10.568	8.784	9.162	9.065	12.43	9.695	10.226	9.516	10.512	10.328	10.098	10.237	10.046	10.04	10.388	8.077	9.531	9.662	8.97	8.956	8.594	10.902	11.055	8.549	11.108	9.34	9.949	10.439	9.768	9.428	9.372	10.047	11.395	8.648
A_24_P46417		11.566	11.415	11.275	11.824	11.315	12.035	12.431	11.36	12.108	9.295	9.628	10.701	11.336	10.915	11.435	11.029	11.605	11.277	11.487	11.129	12.001	11.369	11.525	12.225	11.183	11.159	11.645	10.61	12.813	12.025	11.747	12.304	11.952	11.851	11.4	11.637	11.765	11.53	12.522
A_32_P14894		12.083	10.726	12.821	10.437	11.247	11.636	12.159	14.001	12.481	12.453	11.234	12.99	12.609	13.697	13.741	13.249	12.222	13.084	12.873	12.361	13.113	12.609	12.854	12.182	11.939	12.922	11.646	11.852	11.599	10.912	11.806	11.755	11.991	11.427	12.408	11.43	12.262	11.551	11.471
A_23_P39237		12.102	11.345	11.039	11.787	11.49	12.313	11.77	11.646	11.26	12.228	12.541	10.37	11.208	11.009	11.242	11.037	10.372	11.233	11.133	11.675	10.506	11.705	11.112	12.178	10.563	10.961	11.153	10.472	12.083	12.199	11.952	11.815	12.324	11.768	11.708	10.586	10.586	10.819	11.5
A_23_P68198		7.326	7.014	6.952	5.968	6.967	7.356	7.254	7.384	6.876	6.312	5.993	7.484	6.872	7.476	7.685	7.523	7.14	7.316	7.666	7.034	7.385	6.765	6.569	6.945	6.361	7.182	6.832	6.785	6.886	6.845	6.877	7.399	6.802	6.886	7.019	6.879	7.181	7.643	7.029
A_24_P58727		9.734	9.764	10.664	10.162	9.759	9.979	10.953	10.894	10.468	8.972	8.653	10.036	10.222	10.449	10.996	9.508	10.321	10.83	10.261	9.908	10.632	10.566	10.348	10.227	9.642	10.328	9.398	9.118	10.242	9.441	10.32	10.603	9.753	9.827	9.765	10.043	10.017	10.077	10.36
A_23_P56736		8.474	9.959	10.231	11.739	10.582	10.881	8.799	9.641	8.561	8.045	8.299	8.691	9.096	8.271	10.279	8.796	11.356	10.508	10.55	10.654	10.74	9.92	10.374	8.457	12.304	8.429	9.828	11.692	11.593	11.528	9.79	10.566	9.777	10.856	8.706	10.019	9.863	10.287	7.774
A_24_P853410		12.385	12.766	12.164	13.491	12.905	12.473	11.995	11.172	10.586	11.453	10.508	11.974	11.755	11.208	11.886	11.828	13.368	12.675	12.298	12.837	12.135	11.633	11.343	9.192	13.515	10.783	11.955	13.271	12.812	13.565	10.978	12.341	12.272	12.92	10.976	12.692	12.182	14.377	9.965
A_23_P132139		13.888	15.98	16.27	16.662	16.681	15.868	11.864	12.919	14.857	10.777	11.827	15.045	15.899	13.07	12.889	11.915	16.404	15.109	14.308	16.244	16.689	16.252	14.059	13.447	16.598	16.57	15.815	16.437	16.718	15.655	15.676	15.676	15.159	16.28	14.505	15.32	16.047	16.624	15.411
A_32_P172578		7.676	8.214	8.227	8.019	7.662	7.793	7.682	8.125	7.55	8.477	9.196	6.981	8.003	7.777	8.392	6.992	7.432	8.205	7.377	8.361	6.792	9.012	8.563	7.852	7.996	7.931	7.764	7.313	7.468	7.229	8.339	8.068	7.685	7.913	7.682	7.83	7.671	8.126	8.101
A_24_P297798		10.255	9.868	10.563	9.344	10.366	9.91	9.499	11.156	10.773	7.867	7.698	11.095	10.707	11.069	11.156	10.921	11.003	10.936	11.373	10.83	11.09	10.596	10.226	10.43	9.724	10.928	9.835	10.838	10.311	10.366	10.296	10.522	10.483	9.957	10.696	10.287	10.723	10.653	10.324
A_23_P419156		6.044	5.927	6.396	7.59	6.186	6.712	5.764	6.1	6.213	5.812	5.927	6.146	6.51	6.152	6.038	6.128	6.492	6.328	6.119	7.344	6.205	6.72	6.276	6.251	6.66	6.256	6.598	6.415	6.96	6.948	6.145	6.572	6.246	6.65	6.253	6.432	6.94	6.468	6.123
A_23_P113623		7.963	7.865	8.588	7.108	7.818	8.03	7.621	9.019	8.735	9.419	8.442	9.109	8.652	9.388	9.07	8.489	8.385	8.882	8.986	8.503	8.944	8.323	8.59	8.767	8.078	8.512	8.118	7.775	8.046	7.934	8.214	8.339	8.548	8.25	7.865	8.367	7.94	8.029	8.504
A_32_P128558		7.29	6.851	6.934	6.071	6.842	6.664	6.629	7.374	7.163	6.907	6.327	7.167	6.796	7.132	6.87	6.968	7.103	6.81	8	6.884	7.367	6.565	6.682	7.182	6.74	6.885	6.503	6.015	6.877	6.34	6.641	7.208	6.813	6.388	6.705	6.845	6.904	6.978	6.816
A_23_P371765		6.308	5.99	6.163	6.05	6.431	6.072	5.852	6.103	6.3	6.074	6.443	6.086	6.386	6.238	6.265	6.133	6.391	6.243	6.548	6.559	6.541	6.313	6.323	6.556	6.54	6.383	6.4	6.168	6.919	6.353	6.075	6.27	6.425	6.158	6.122	6.86	6.253	6.291	6.251
A_32_P171903		5.94	6.758	6.836	7.676	7.432	6.692	5.764	6.174	6.176	6.472	7.544	6.322	7.044	6.357	6.138	5.756	7.057	6.281	6.031	7.915	6.531	7.637	6.248	6.681	7.556	6.461	7.089	6.851	6.962	6.978	6.956	6.607	6.12	7.203	6.359	6.281	7.148	7.368	6.475
A_24_P123601		6.806	6.763	6.476	5.768	6.575	6.63	6.555	7.009	6.697	6.236	5.881	7.054	6.9	7.234	6.751	6.35	6.86	6.473	7.125	6.89	7.137	6.149	6.164	6.856	6.305	6.543	6.383	6.102	6.94	6.276	6.724	7.11	7.197	6.63	6.654	6.991	6.63	6.312	7.166
A_24_P106542		6.796	7.148	7.042	7.99	7.435	7.64	6.454	6.701	6.504	8.522	7.541	7.032	6.909	7.45	7.246	6.828	7.375	7.126	6.586	7.896	6.7	7.066	7.214	6.804	6.856	6.507	7.549	7.247	7.468	7.959	7.133	7.355	7.011	7.617	6.633	7.568	7.03	7.838	6.56
A_24_P184445		7.064	9.387	9.271	10.475	10.376	9.252	6.655	7.216	7.797	7.666	8.554	7.834	9.415	7.631	7.271	7.104	9.643	8.415	7.474	10.149	8.424	9.52	7.828	7.988	10.363	8.589	9.39	9.599	9.677	9.465	9.379	8.836	8.145	9.414	8.162	8.856	9.988	9.788	8.293
A_24_P33652		6.659	7.018	7.133	7.029	6.882	6.997	6.973	7.198	7.059	7.002	7.769	7.591	7.106	7.217	7.294	6.943	7.071	7.128	7.298	6.934	7.167	7.152	7.248	7.163	6.951	7.175	6.868	6.901	6.889	6.636	7.158	6.992	6.931	6.731	6.971	6.803	6.906	6.99	7.264
A_24_P180165		8.612	9.652	8.646	10.154	9.066	10.054	8.598	8.337	8.308	9.505	9.037	8.159	8.276	7.368	8.444	7.449	9.028	8.265	8.919	8.668	7.059	8.874	8.553	8.407	7.44	7.68	8.767	8.649	8.212	9.323	8.782	8.866	9.001	9.286	8.678	9.754	8.816	10.729	8.438
A_23_P127128		7.05	6.943	7.646	7.321	7.4	7.679	7.812	8.478	7.896	8.446	8.582	7.88	8	8.02	8.007	7.611	7.79	7.981	7.559	7.674	8.134	7.515	7.826	8.294	7.716	7.577	7.085	6.762	7.912	6.902	7.303	7.908	7.768	7.839	7.002	8.23	7.447	7.543	7.551
A_23_P5912		9.691	9.187	9.842	9.205	9.454	10.097	9.159	10.25	9.66	10.366	9.844	9.928	9.9	10.332	10.233	9.608	9.86	9.869	10.089	9.952	10.458	9.569	9.761	10.464	9.735	9.413	9.635	8.766	10.361	9.371	9.832	9.999	10.294	10.07	9.016	10.021	9.6	9.442	10.11
A_23_P209799		6.424	6.393	6.347	6.773	7.184	7.303	6.217	6.022	6.569	6.081	6.965	6.316	6.83	6.115	6.427	6.009	6.768	6.272	6.293	6.98	6.256	7.333	6.707	6.925	6.744	6.865	6.375	6.274	7.579	6.687	7.335	6.832	6.285	7.712	6.205	6.208	7.011	6.538	6.841
A_32_P52911		6.469	6.581	6.975	6.226	6.584	6.764	6.277	6.483	6.5	6.64	7.214	6.583	6.73	6.502	6.917	6.378	6.39	6.602	6.455	6.483	6.729	6.654	6.756	6.973	6.934	6.899	6.369	6.147	7.413	6.468	6.555	6.582	6.574	6.842	6.347	5.988	6.477	6.195	6.847
A_23_P118086		13.518	15.741	15.622	16.503	16.475	15.948	12.224	13.234	14.163	13.278	14.163	14.707	15.607	13.428	14.178	12.999	15.728	14.656	14.366	15.929	15.352	15.861	14.301	13.677	15.769	15.505	15.436	16.063	16.155	15.584	15.622	15.082	15.121	16.039	14.084	15.188	15.854	16.072	14.576
A_24_P364221		8.115	7.767	7.902	8.044	8.282	8.19	7.963	8.225	8.122	8.441	7.191	8.407	8.323	8.244	7.618	8.468	8.286	8.069	9.078	8.655	9.383	7.853	7.214	8.214	8.009	7.974	8.154	8.039	8.722	7.907	7.928	8.269	7.838	7.941	8.187	8.097	8.53	8.374	8.028
A_32_P179205		9.727	8.827	9.642	8.516	8.738	9.711	9.058	10.413	9.54	6.957	6.632	9.855	9.855	10.089	9.75	9.468	8.962	9.403	10.151	9.303	10.232	8.823	9.087	9.75	8.694	9.84	9.381	8.803	9.246	9.485	9.504	9.603	9.758	9.102	8.893	9.22	9.163	8.834	9.824
A_23_P9513		10.107	9.642	9.905	9.464	9.658	10.432	10.19	10.473	10.075	9.172	8.785	10.2	10.079	10.749	10.391	10.189	10.259	10.236	10.667	10.134	10.602	9.673	10.121	10.921	9.974	9.528	9.82	9.801	11.006	9.789	10.05	10.22	10.484	9.933	9.591	10.372	10.064	9.717	10.432
A_32_P20535		7.149	7.114	7.138	6.998	6.875	7.376	7.269	7.375	6.52	7.254	7.659	6.428	6.957	7.115	7.117	6.437	6.527	6.981	6.694	7.095	6.845	7.386	7.396	7.226	7.245	6.65	6.903	6.608	7.058	6.434	7.219	7.083	6.98	7.715	6.646	7.011	6.62	6.72	6.729
A_24_P363100		5.779	6.066	6.097	6.085	6.047	6.176	6.229	6.209	6.276	5.835	6.406	6.067	6.436	6.372	6.326	6.475	6.331	6.223	6.374	6.371	6.5	6.308	6.205	6.353	6.272	6.299	6.262	6.284	6.815	6.051	6.184	6.318	6.319	6.521	6.289	6.276	6.506	6.562	6.42
A_23_P136817		5.965	6.065	6.434	5.92	5.901	5.962	6.467	6.458	6.282	6.085	6.477	6.2	6.362	6.671	6.546	6.101	5.966	6.254	6.435	6.06	6.59	6.564	6.254	6.569	6.586	6.359	6.091	6.093	6.517	6.025	6.415	6.212	6.169	6.265	6.086	6.19	5.903	6.115	6.447
A_23_P28595		7.81	11.155	10.68	11.866	11.746	10.931	7.105	7.697	9.165	7.012	8.628	9.377	10.888	8.626	8.54	7.754	10.906	9.397	8.693	11.529	9.83	11.049	8.968	9.59	11.579	10.248	10.886	11.395	11.204	11.339	10.906	9.959	9.704	11.011	9.618	9.93	11.502	11.273	9.878
A_23_P200930		8.012	7.409	8.368	8.909	7.778	8.279	7.48	8.881	7.517	7.962	7.143	7.949	8.315	9.127	8.945	7.729	8.024	8.041	7.628	8.694	8.29	7.987	7.838	8.096	8.812	7.654	8.457	7.55	8.566	7.984	8.124	7.979	8.407	7.923	7.334	6.835	8.323	8.006	7.652
A_23_P256059		13.328	12.107	13.13	12.089	12.466	12.813	12.332	13.161	12.545	10.697	9.494	13.082	12.161	12.988	13.195	13.053	12.913	13.089	13.184	12.823	13.357	12.446	12.343	12.383	12.208	12.965	12.798	13.012	12.441	12.865	12.454	12.903	12.934	12.167	12.492	12.006	12.498	12.808	12.248
A_23_P39088		7.659	7.552	8.03	7.404	8.225	7.785	7.89	7.855	8.238	7.918	8.156	7.977	7.793	8.197	8.099	8.063	8.385	8.473	8.201	8.124	9.156	8.133	8.043	8.673	7.832	8.083	7.658	7.979	8.794	7.47	8.201	7.951	7.901	8.163	8.044	8.171	8.245	7.918	8.152
A_32_P187851		6.155	6.227	6.259	5.869	6.388	6.66	6.478	6.48	6.044	6.124	6.129	6.041	6.145	6.554	6.33	6.042	6.182	6.4	6.231	6.378	6.143	6.28	6.303	6.531	6.297	6.029	6.538	5.81	6.312	6.346	6.117	6.425	6.254	6.397	6.052	6.295	6.072	6.257	6.124
A_23_P2026		7.6	7.805	8.031	8.183	8.389	8.386	7.976	7.976	7.971	9.395	9.27	7.9	7.83	8.189	8.227	8.314	8.487	8.718	8.402	8.209	8.371	8.355	8.258	8.613	8.041	8.237	8.389	8.336	8.852	8.46	7.998	8.245	8.562	8.719	7.787	8.662	8.243	8.302	7.938
A_24_P307075		9.639	9.403	9.145	8.328	8.946	10.301	9.397	10.42	9.215	9.006	7.552	10.065	8.605	9.758	9.76	10.359	9.607	9.747	10.17	9.157	8.876	8.282	9.231	9.225	7.45	8.5	9.685	9.81	7.672	9.791	8.382	9.581	10.217	9.22	9.411	9.511	8.643	10.018	8.072
A_23_P102890		10.733	9.794	10.786	9.761	9.741	10.658	10.456	11.237	9.96	10.746	9.91	10.314	10.167	11.169	10.652	10.431	9.619	10.699	10.438	10.531	10.697	9.894	10.503	11.567	9.8	10.69	10.461	9.581	10.38	10.153	10.197	10.025	10.864	10.054	10.257	9.783	10.024	9.057	10.487
A_24_P279328		7.898	8.426	8.843	8.829	8.676	8.769	8.101	7.704	8.333	7.947	8.944	8.016	8.303	7.658	7.926	7.605	8.867	8.649	7.915	8.265	9.012	9.049	8.112	8.33	9.251	9.224	9.023	9.084	9.021	8.19	8.702	8.649	8.118	8.757	8.521	8.263	8.866	8.563	8.547
A_23_P428184		12.161	12.509	12.364	12.216	12.175	12.617	12.749	11.32	11.085	11.779	12.963	11.569	11.563	10.893	11.712	10.904	12.138	12.138	11.065	12.049	10.901	12.319	11.851	11.872	11.928	11.987	11.385	11.559	12.828	12.586	12.482	12.525	12.093	12.372	11.812	12.037	11.625	11.374	11.939
A_32_P134931		6.101	7.264	6.975	7.921	7.344	7.513	6.3	6.704	6.544	7.427	6.424	6.917	6.942	7.168	7.09	6.768	7.163	6.884	6.475	7.878	6.404	7.106	6.825	6.993	7.156	6.538	7.671	6.87	6.949	7.325	7.054	7.242	7.224	7.223	6.672	6.777	7.502	7.307	6.465
A_23_P311616		6.478	6.715	6.729	6.863	6.815	6.506	7.176	6.898	6.718	7.149	6.787	6.515	6.654	7.003	6.506	6.386	6.8	6.883	7.523	6.567	7.164	7.017	6.811	6.951	6.879	6.686	6.463	6.415	7.306	6.453	6.814	6.911	6.572	6.838	6.519	7.252	6.662	6.702	7.055
A_23_P67466		9.815	10.155	10.598	10.025	10.516	10.607	10.742	10.511	10.525	10.715	10.633	10.133	10.361	10.404	10.528	10.055	10.934	10.98	10.606	10.56	11.147	10.665	10.582	10.983	10.111	10.481	10.296	9.971	10.67	10.357	10.444	10.827	10.494	10.416	10.137	10.564	10.86	10.567	10.521
A_23_P122233		6.919	6.66	8.312	6.508	6.856	7.417	7.818	9.164	7.862	7.339	7.459	8.102	7.788	9.28	8.796	7.663	7.421	8.082	7.393	7.196	7.779	7.701	8.223	7.614	7.57	8.118	7.201	6.713	7.292	6.564	7.178	7.325	7.138	6.94	7.013	7.183	6.92	6.832	7.05
A_32_P86466		6.994	7.684	7.336	7.167	7.358	7.78	7.573	7.317	7.297	7.825	7.55	6.882	7.464	7.168	7.423	7.102	7.538	7.244	7.19	7.386	7.213	7.407	7.373	7.582	6.944	7.524	7.223	6.989	7.417	7.528	7.369	7.792	7.561	7.682	6.965	7.278	7.231	7.548	7.386
A_23_P150267		6.219	5.753	6.127	5.766	6.055	6.34	6.206	6.259	6.399	6.165	6.332	6.188	6.346	5.924	6.253	6.138	6.079	6.262	6.271	6.397	6.557	6.164	5.966	6.201	6.167	6.08	5.906	5.735	6.443	6.172	6.309	6.56	6.183	6.039	6.295	6.118	5.925	6.134	6.427
A_24_P919502		7.121	8.903	9.298	10.936	8.999	9.269	6.516	7.439	8.102	7.697	8.954	8.017	9.478	8.57	7.605	7.089	9.913	8.4	7.499	10.853	8.561	9.638	8.077	8.372	9.83	8.408	9.715	9.146	9.632	10.242	8.331	8.829	7.811	9.32	8.731	8.011	9.925	10.151	8.342
A_23_P334021		8.283	8.917	8.919	9.082	8.306	8.763	8.322	8.536	9.098	8.688	10.173	7.534	8.717	7.865	8.372	7.456	8.307	7.939	7.759	8.773	7.544	9.276	8.722	9.268	8.25	8.296	8.562	7.775	9.38	8.894	9.981	9.487	8.596	9.712	8.775	9.13	9.124	8.466	10.269
A_24_P382630		7.288	8.349	7.635	8.096	8.014	7.913	7.407	7.501	7.949	8.208	8.719	7.707	7.435	7.523	7.876	7.336	8	7.967	7.78	8.48	7.513	8.053	8.264	7.88	7.57	7.578	7.593	8.11	7.85	8.282	7.722	8.026	7.6	8.419	7.476	8.336	7.952	8.203	7.825
A_24_P482017		6.857	6.931	6.763	6.206	7.067	6.806	7.169	6.828	7.243	6.715	6.887	7.109	6.815	6.642	6.757	6.75	7.643	7.55	7.393	6.734	7.702	7.452	6.941	7.177	7.048	7.167	6.269	6.945	7.773	6.471	6.933	7.382	6.691	7.572	7.025	7.818	7.406	7.472	7.486
A_23_P110304		9.436	9.378	9.571	8.247	9.077	9.717	8.901	9.944	9.331	10.436	9.393	10.019	9.161	10.09	10.017	9.555	8.883	9.468	10.164	9.314	9.303	8.961	9.531	9.513	8.017	9.095	9.405	9.028	7.499	8.812	8.986	9.281	9.605	9.007	9.415	9.203	8.919	8.915	9.275
A_23_P6963		6.079	5.859	6.311	6.232	6.177	6.428	6.085	6.439	6.388	5.925	6.078	6.636	6.367	6.32	6.555	6.308	6.553	6.329	6.515	6.013	6.375	6.25	6.239	6.181	6.003	6.193	6.128	5.735	5.793	6.106	6.169	6.313	6.119	6.132	6.184	6.471	6.027	6.22	6.479
A_32_P130968		6.174	6.004	6.801	6.101	6.117	6.703	6.436	6.466	6.319	5.929	6.78	6.398	6.54	6.507	6.433	6.404	6.548	6.461	6.108	6.244	6.353	6.675	6.243	6.72	6.311	6.43	6.314	5.933	6.954	6.509	6.183	6.721	6.314	6.523	6.25	6.39	6.182	6.228	6.565
A_24_P43588		7.843	7.942	8.262	7.655	7.933	8.032	8.129	8.133	8.186	8.162	9.765	8.083	8.707	8.411	8.218	8.295	7.787	8.361	8.027	8.338	8.367	8.47	8.295	8.332	8.164	8.376	7.601	7.556	8.938	7.583	8.294	7.786	7.928	8.01	8.275	8.154	8.213	7.534	8.513
A_24_P588897		7.282	7.156	7.349	7.536	6.859	7.465	7.228	7.335	7.035	6.851	7.106	6.774	7.379	6.943	7.221	6.7	6.7	7.107	6.774	6.985	6.994	7.775	7.552	7.381	7.602	7.38	7.446	6.233	8.058	7.456	7.513	7.465	7.447	7.524	6.757	6.831	6.87	6.788	7.944
A_32_P123255		9.343	9.878	9.658	10.161	9.508	10.247	8.902	9.249	9.326	9.799	10.366	8.539	9.944	9.464	9.423	9.011	9.222	9.34	9.197	9.759	8.977	9.948	9.944	9.966	9.898	9.105	9.603	8.934	10.321	9.934	9.733	9.708	9.892	10.098	9.106	9.418	9.782	9.435	9.641
A_24_P41391		7.238	8.023	7.993	7.956	7.978	7.997	7.17	8.063	7.855	8.193	8.329	8.2	7.882	8.06	8.267	7.691	8.143	8.27	8.284	7.764	8.427	8.156	8.107	8.135	7.739	7.801	7.4	7.555	8.318	7.779	7.897	7.808	7.988	7.969	7.335	8.614	8.012	7.755	8.144
A_23_P329573		14.009	13.09	13.296	13.597	12.669	13.787	14.07	13.107	13.263	12.021	12.385	12.343	13.222	12.299	12.049	12.714	13.01	12.938	12.85	12.482	13.383	12.791	12.874	13.682	12.509	13.152	13.177	11.911	13.888	13.265	12.88	13.85	14.182	13.536	12.658	13.652	13.06	12.712	13.707
A_23_P391725		7.487	7.71	8.101	7.77	7.526	8.08	7.271	8.162	7.598	8.612	8.403	8.231	7.781	8.09	7.957	7.156	7.112	7.911	7.636	7.767	7.744	7.754	8.063	7.957	7.451	7.966	7.66	7.331	8.171	7.794	7.901	7.857	8.341	7.765	7.227	7.14	7.302	7.457	8.105
A_23_P122001		7.343	7.447	7.572	7.083	7.255	8.182	7.357	7.719	7.494	7.663	6.983	7.63	7.234	7.669	7.771	6.867	7.279	7.445	7.214	7.282	7.57	6.934	7.576	7.287	6.793	6.847	7.228	7.074	6.591	7.031	7.229	7.918	7.476	7.338	7.074	7.052	6.918	7.216	7.399
A_23_P83368		7.05	7.388	7.686	8.013	7.799	8.061	6.832	7.25	7.377	7.176	7.244	7.471	7.549	7.096	7.196	7.003	7.712	7.479	7.526	8.092	7.828	7.7	7.101	7.861	8.027	7.58	7.507	7.471	8.385	7.576	7.64	7.529	7.487	7.741	6.872	7.528	7.583	7.528	7.434
A_24_P178602		6.544	6.194	6.799	5.859	6.412	6.513	6.45	7.476	6.586	6.273	6.108	6.904	6.466	7.173	7.147	6.959	6.656	6.683	6.831	6.276	6.764	6.224	6.899	6.52	6.492	6.802	6.554	6.222	6.453	6.406	6.332	6.474	6.799	6.341	6.384	6.122	6.127	6.691	6.438
A_24_P358164		11.557	10.436	11.895	9.845	11.092	10.873	11.387	12.63	11.774	11.785	11.101	12.625	11.665	13.014	13.032	13.082	11.956	12.332	12.767	11.748	12.766	11.663	11.997	11.614	11.201	12.027	10.805	11.464	11.835	10.444	11.398	11.118	11.421	10.657	12.129	11.421	11.887	11.384	11.447
A_24_P298737		6.673	6.598	6.767	7.628	7.098	7.258	6.666	6.596	6.397	5.914	6.33	6.542	7.043	6.785	6.731	6.847	7.276	6.825	6.972	7.605	6.748	7.005	6.742	6.583	7.088	6.813	7.313	6.646	7.353	7.185	6.822	7.096	6.886	7.109	7.036	6.818	7.396	7.653	6.54
A_23_P215331		5.779	6.988	7.008	8.039	8.026	7.575	6.002	6.256	6.133	5.748	6.2	6.143	6.888	6.226	6.197	5.965	7.211	6.221	5.916	8.166	7.159	7.443	6.321	6.358	10.062	6.811	7.176	6.855	8.807	7.007	7.065	6.538	6.229	7.475	6.203	6.382	7.393	7.388	6.294
A_32_P222335		6.441	6.122	6.786	5.741	6.498	6.616	6.806	7.101	6.424	6.763	6.431	6.943	6.425	7.283	7.001	6.75	6.626	7.15	7.047	6.743	6.997	6.807	6.77	6.5	6.963	6.334	6.156	6.488	7.078	6.126	6.351	6.494	6.171	6.938	6.176	6.88	6.644	6.913	6.272
A_32_P15898		8.195	8.764	8.709	8.27	8.648	8.23	7.985	7.32	7.276	8.882	8.822	7.416	7.547	7.785	7.653	7.155	8.98	7.733	7.942	8.581	8.237	8.029	7.654	8.182	8.719	7.783	7.42	8.507	9.325	8.877	7.615	8.062	8.347	8.844	7.483	8.797	7.797	8.728	8.546
A_23_P259833		7.398	7.836	7.156	8.015	7.526	7.964	8.014	7.108	7.23	7.316	7.37	6.751	7.055	6.81	7.15	6.459	7.231	7.22	7.302	7.282	6.975	7.273	7.523	7.272	6.932	6.738	6.992	7.276	7.712	7.797	7.519	7.98	7.338	7.863	7.306	7.645	6.996	7.802	7.64
A_32_P542318		6.748	6.333	6.799	6.021	6.27	6.744	6.455	6.805	6.189	6.451	6.495	6.5	6.504	6.814	7.027	6.447	6.014	6.412	6.593	6.137	6.371	6.534	6.691	6.561	6.258	6.461	6.401	6.401	6.095	6.031	6.566	6.364	6.551	6.305	6.295	6.007	6.11	6.263	6.258
A_23_P74809		7.539	7.501	7.235	6.838	7.414	7.972	8.003	7.614	7.13	7.796	7.354	7.535	7.135	7.578	7.699	7.749	7.886	7.613	7.931	7.5	7.844	7.064	7.158	7.711	7.17	6.896	7.182	7.543	7.585	7.39	7.145	7.791	7.536	7.517	7.161	7.952	7.406	7.939	7.409
A_23_P347528		7.018	6.543	7.092	6.625	6.675	7.53	7.257	7.096	6.969	7.113	6.821	6.301	7.034	7.164	6.93	6.527	6.407	6.741	7.012	6.854	7.218	6.947	7.252	7.61	7.008	6.798	7.032	6.665	7.804	7.001	7.134	7.395	7.172	7.227	6.485	6.787	6.671	6.743	7.518
A_24_P357914		9.195	9.894	9.336	10.38	10.159	10.865	8.313	9.064	8.132	8.336	7.954	9.262	8.89	9.091	9.387	9.344	10.349	9.542	9.169	10.792	8.194	9.149	8.891	8.497	9.293	8.643	9.965	10.434	8.891	10.419	9.692	9.942	9.912	10.443	9.023	9.689	9.435	11.415	8.018
A_24_P76666		6.09	6.465	6.224	5.892	6.541	6.373	6.422	6.382	6.253	5.885	6.202	6.31	6.318	6.262	6.203	6.091	6.655	6.384	6.468	6.366	6.498	6.261	6.287	6.354	5.968	6.209	6.065	6.062	6.571	6.177	6.361	6.476	6.277	6.296	6.119	6.242	6.267	6.554	6.348
A_24_P103952		6.935	7.426	7.357	7.86	8.087	7.879	7.459	6.966	6.988	7.309	6.761	6.945	6.951	6.944	7.008	6.653	8.361	7.619	7.314	7.773	7.644	7.585	7.045	7.048	8.72	7.054	6.677	8.027	9.117	7.193	7.345	7.463	6.88	8.176	6.87	8.303	7.581	8.314	7.047
A_23_P28886		7.093	6.943	7.807	6.635	7.332	7.326	7.653	7.946	7.545	8.004	7.321	7.798	7.488	8.083	7.412	7.239	7.479	7.741	7.62	7.511	8.308	7.623	7.424	7.916	7.472	7.639	7.273	7.18	7.764	7.209	7.587	7.74	7.239	7.213	6.993	7.395	7.302	7.167	7.744
A_23_P3574		7.584	8.166	8.604	8.514	8.947	8.49	7.477	7.679	8.187	8.785	8.238	7.947	7.341	8.113	8.308	7.267	8.567	7.978	7.839	7.917	7.977	8.497	8.109	8.179	8.954	8.244	8.429	8.84	9.049	7.559	7.889	8.009	8.355	8.797	7.935	8.055	7.868	8.029	8.098
A_23_P22232		7.013	8.096	7.036	8.021	6.896	7.868	6.2	8.731	7.226	7.417	7.124	7.147	6.879	9.513	8.056	6.983	7.488	8.838	7.993	6.452	7.358	8.014	7.95	8.505	8.253	8.175	6.896	7.031	7.327	6.502	7.54	6.788	8.615	7.052	6.704	6.313	8.108	6.838	8.851
A_32_P99648		8.539	8.426	7.943	8.939	8.459	8.652	9.136	8.361	8.238	8.176	8.65	7.916	7.904	7.806	8.285	8.573	8.228	8.635	8.766	8.429	8.088	9.079	8.43	8.218	8.312	8.211	8.258	7.779	8.226	8.045	8.9	8.675	8.684	8.608	8.921	8.03	8.285	8.302	8.438
A_24_P261203		6.23	6.193	6.309	5.844	5.739	6.435	6.302	6.687	6.26	6.08	5.908	6.12	6.197	6.819	6.724	6.285	5.855	6.251	6.51	6.123	6.46	6.339	6.129	6.466	6.316	6.421	6.105	6.07	6.307	5.798	6.185	6.114	6.368	5.806	6.021	5.859	6.152	5.952	6.302
A_23_P111297		6.186	6.155	6.369	6.214	6.359	6.34	6.383	6.667	6.473	6.065	6.146	6.407	6.501	6.603	6.608	6.343	6.171	6.371	6.387	6.53	6.489	6.239	6.251	6.373	5.984	6.382	6.206	5.872	6.319	6.538	6.33	6.473	6.333	6.294	6.183	6.213	6.213	6.316	6.414
A_23_P250380		6.756	6.644	6.748	6.363	6.807	6.407	6.89	6.876	6.799	6.088	7.396	6.315	6.66	6.391	6.57	6.572	6.463	6.84	6.476	6.411	6.935	6.779	6.979	6.731	6.601	6.76	6.529	6.482	7.397	6.587	7.124	6.854	6.555	6.678	6.834	6.215	6.558	6.235	6.823
A_24_P892790		15.83	15.838	16.236	15.823	16.039	15.442	15.823	17.13	17.107	15.551	14.762	15.492	16.457	16.189	15.83	15.363	15.965	15.6	16.8	16.031	15.148	16.839	15.387	17.097	15.193	16.063	16.393	15.676	15.6	15.537	16.747	16.189	15.358	15.769	16.207	16.589	16.082	15.67	16.789
A_24_P294233		7.632	6.868	7.654	7.096	7.555	7.092	6.971	7.931	7.72	7.541	7.102	8.105	7.517	7.915	7.686	7.483	7.385	7.476	8.141	7.689	8.039	7.335	7.235	7.487	7.613	7.59	7.174	7.319	7.629	7.159	7.488	7.484	7.416	6.953	7.048	7.247	7.297	7.143	7.873
A_23_P210886		7.962	9.432	9.674	10.225	9.806	9.077	6.959	8.248	9.005	7.906	9.43	9.452	8.447	8.445	7.541	6.864	9.58	8.341	7.929	8.759	9.983	9.217	7.894	7.728	10.31	9.732	9.344	10.21	9.129	8.196	9.296	7.991	8.2	8.752	9.449	8.309	9.157	8.75	8.715
A_24_P136711		7.395	7.379	7.123	7.269	7.058	7.344	7.707	7.333	7.431	6.7	7.333	7.59	7.18	7.081	6.989	7.709	7.256	7.361	7.838	6.949	7.913	7.028	6.979	7.579	6.723	7.102	7.195	7.02	7.675	7.111	7.068	7.382	7.408	7.2	7.346	7.891	7.041	7.16	7.848
A_32_P36292		9.315	9.706	8.779	8.942	9.191	9.503	8.467	9.498	8.874	10.31	8.784	9.014	8.893	8.719	8.912	9.021	8.986	8.989	9.461	9.689	8.723	8.854	8.157	8.872	8.702	7.795	8.398	8.114	9.233	9.21	9.423	9.336	8.757	9.303	8.866	10.094	9.037	10.239	8.532
A_24_P206736		7.642	7.86	8.086	7.693	7.586	7.74	7.638	7.967	8.113	7.957	8.064	7.985	8.047	7.738	8.044	7.658	7.752	7.817	7.896	7.658	7.881	7.926	7.907	8.244	7.622	8.27	7.775	7.192	7.797	7.94	8.12	8.107	7.663	7.945	7.595	7.812	7.719	7.524	8.372
A_23_P315241		6.518	6.704	6.274	7.002	6.897	6.462	6.638	6.534	6.754	6.741	6.979	6.245	6.307	6.094	6.304	6.274	6.94	6.462	6.273	6.688	6.9	6.46	6.532	6.703	6.251	6.29	6.175	6.212	7.077	6.549	6.944	7.108	6.424	7.32	6.672	7.02	6.537	7.079	6.967
A_23_P62361		8.106	11.342	10.982	12.091	12.753	11.332	7.193	7.978	8.969	8.187	8.174	9.578	10.961	8.503	8.108	7.12	12.073	9.647	8.488	11.848	12.234	11.444	8.924	8.786	15.734	11.957	10.726	11.118	14.638	10.118	11.324	9.851	9.332	11.591	9.082	10.269	11.464	11.926	10.224
A_23_P127948		9.915	10.703	10.048	10.286	10.146	10.391	10.453	9.977	9.556	11.008	11.413	9.402	10.343	8.991	9.141	7.227	8.498	9.97	8.823	10.527	8.172	10.231	10.068	10.577	9.751	9.25	9.743	8.546	10.266	9.458	10.596	10.056	9.709	10.403	9.317	9.503	8.499	8.579	10.581
A_24_P711809		6.634	7.472	7.335	8.147	8.065	7.541	6.724	6.783	6.635	7.039	7.044	6.729	7.544	6.62	6.585	6.761	8.052	7.45	7.218	8.537	7.013	7.703	6.98	6.82	8.664	6.691	7.614	7.307	9.005	7.857	7.193	7.299	6.678	8.146	6.684	8.401	7.89	8.777	6.594
A_23_P57089		7.661	8.019	7.757	8.271	8.26	8.041	7.432	7.638	7.228	7.598	6.681	7.984	7.233	7.926	7.902	7.381	8.178	7.768	7.952	8.052	7.557	7.203	7.551	7.296	7.152	6.648	7.024	7.928	7.796	8.095	7.757	7.614	7.42	8.048	7.087	8.307	7.12	9.377	7.288
A_23_P5586		7.716	7.351	7.917	6.768	7.51	7.788	7.603	9.092	7.989	8.69	7.439	8.289	8.273	8.727	8.24	8.019	7.261	7.984	8.027	7.913	8.182	7.298	7.75	8.209	7.13	7.802	7.726	7.322	6.448	7.57	7.767	7.857	8.145	7.537	7.496	7.625	7.149	7.388	7.347
A_24_P342127		7.009	7.31	7.273	7.461	7.458	7.536	7.232	7.307	7.178	6.736	7.013	7.161	7.055	6.927	7.139	6.561	7.499	7.312	7.306	7.328	7.27	7.305	7.071	7.012	6.898	7.095	6.887	7.052	6.887	7.048	7.446	7.538	6.942	7.276	6.907	7.64	7.308	7.418	7.451
A_23_P396299		6.497	6.491	6.573	6.72	6.632	6.612	6.169	6.307	6.479	6.492	6.925	6.259	6.506	6.23	6.661	6.069	6.272	6.193	5.935	6.642	6.061	6.486	6.619	6.498	6.419	6.425	6.171	6.266	6.362	6.464	6.738	6.5	6.367	6.719	6.412	6.359	6.469	6.44	6.35
A_23_P114783		8.791	8.107	8.629	8.652	8.464	8.655	8.281	9.121	9.015	8.499	7.98	9.213	9.028	9.056	8.715	8.755	8.517	8.316	8.82	8.876	9.276	8.057	8.108	9.459	8.156	8.03	8.953	8.159	9.091	8.835	8.91	8.859	9.152	8.308	8.704	8.71	8.756	8.548	9.393
A_24_P221206		11.326	12.585	12.425	12.425	12.349	12.632	11.157	11.887	12.021	13.438	13.197	12.379	12.264	12.24	12.484	12.004	12.332	12.621	11.793	12.372	12.153	12.806	12.435	12.525	12.691	12.723	13.044	12.411	12.694	11.987	12.277	12.166	12.548	12.689	11.741	12.525	12.696	11.809	12.118
A_24_P118142		7.653	7.145	8.136	6.905	7.24	7.381	8.658	9.407	8.374	6.929	6.368	8.749	8.797	9.346	9.112	8.355	7.29	8.662	7.689	7.704	8.246	7.509	8.575	8.13	7.286	8.211	7.877	7.368	6.643	7.357	7.539	8.019	8.004	7.573	7.552	8.127	7.267	8.353	6.968
A_24_P148717		9.743	12.038	10.037	10.25	10.901	11.548	11.947	9.698	10.491	11.774	12.581	10.064	11.31	9.991	10.583	9.74	10.727	9.885	10.796	10.963	9.347	10.761	10.963	11.095	9.833	9.741	9.77	9.049	11.497	11.121	10.646	10.016	11.333	10.556	10.307	11.46	11.147	10.796	11.148
A_24_P912751		6.706	7.377	7.207	7.698	7.308	7.36	6.835	7.118	7.022	6.374	7.075	7.082	7.584	7.398	7.319	7.427	7.746	7.365	7.259	7.601	7.174	7.428	7.354	6.979	7.998	7.261	7.454	7.013	8.4	7.579	7.082	7.28	7.319	7.748	6.872	7.381	7.577	7.79	6.87
A_32_P8120		6.929	6.221	7.539	5.783	6.391	6.596	6.862	8.426	6.897	7.775	6.744	7.815	7.37	8.979	8.153	6.884	6.454	7.501	7.195	6.862	7.3	6.889	7.368	7.117	6.872	7.284	6.8	6.138	6.59	6.315	6.76	6.903	7.041	6.387	6.607	6.478	6.535	6.478	6.818
A_24_P256929		6.235	6.369	6.584	6.788	7.059	6.584	6.204	6.592	6.328	6.291	6.604	6.536	6.739	6.71	6.713	6.459	6.64	6.585	6.361	7.162	6.446	6.685	6.538	6.351	6.502	6.673	6.688	6.44	6.876	6.684	6.627	6.653	6.473	7.1	6.294	6.376	6.833	6.62	6.322
A_32_P54475		5.873	6.067	6.154	6.202	6.368	6.1	6.159	6.124	6.031	5.933	6.232	6.048	6.082	6.02	6.163	6.017	6.215	6.192	6.134	6.726	6.388	6.193	6.186	6.328	6.393	6.056	6.325	6.258	6.962	6.366	6.212	6.345	6.109	6.37	6.146	6.402	6.367	6.326	6.188
A_24_P349466		8.209	8.899	8.569	8.938	8.746	9.427	9.244	7.949	8.216	6.962	7.083	7.951	8.327	7.91	8.096	7.334	9.261	8.218	8.536	8.264	7.936	8.874	8.39	8.565	7.377	8.258	8.311	8.214	8.429	8.909	8.546	9.182	8.582	8.987	8.295	8.822	8.405	9.409	8.476
A_23_P213661		6.52	6.188	7.046	5.72	5.845	6.951	6.419	7.935	6.346	6.685	6.519	6.746	6.617	8.123	7.348	6.484	5.919	6.603	6.593	6.565	6.609	6.702	7.574	6.721	6.982	7.275	6.774	6.284	6.788	6.28	6.696	6.37	6.851	6.302	6.06	6.066	6.214	6.096	6.933
A_32_P172114		7.361	6.523	7.037	6.515	7.346	7.235	7.369	6.972	7.063	6.595	6.564	7.386	6.789	7.456	7.13	7.301	7.503	7.195	7.518	7.141	7.992	7.027	6.749	7.691	7.29	7.057	7.217	6.838	7.944	6.453	7.11	7.509	7.096	6.984	7.183	7.353	7.548	6.968	7.769
A_24_P351852		8.148	8.528	8.065	8.446	8.194	8.627	8.479	7.729	8.026	8.12	9.472	7.182	8.049	7.85	8.246	7.472	8.179	7.872	7.472	8.062	7.238	8.503	9.064	7.978	7.666	7.975	7.485	8.01	8.531	8.488	8.291	8.435	8.026	8.544	8.294	8.169	8.044	8.081	8.351
A_32_P139634		9.587	11.05	10.968	11.84	12.19	11.079	9.431	9.625	9.874	8.278	8.473	9.899	11.049	9.502	9.931	9.536	11.738	10.497	10.088	11.383	11.246	11.502	10.031	9.494	13.498	11.417	10.898	11.206	12.892	10.931	11.685	11.186	10.211	12.112	9.559	10.802	11.666	11.796	10.486
A_23_P254081		6.644	6.434	6.917	6.575	6.796	7.302	6.898	7.384	6.897	6.622	6.729	6.928	7.097	7.359	7.207	6.858	7.186	7.026	7.02	7.212	7.063	6.977	7.059	6.977	6.786	6.883	6.844	6.632	6.824	6.677	6.967	7.25	6.853	7.246	6.642	6.915	6.956	6.883	7.016
A_23_P100883		8.638	8.457	9.218	7.69	8.279	9.177	8.676	9.751	8.294	9.649	8.544	8.951	8.52	10.218	9.908	8.845	8.137	9.174	8.868	8.697	9.401	8.999	9.532	8.99	9.027	9.167	8.873	8.301	8.998	7.611	8.835	8.321	8.893	8.53	7.888	8.391	8.136	8.174	8.59
A_24_P367069		11.907	10.061	12.002	9.438	10.514	11.237	11.391	13.402	11.668	10.559	9.271	12.518	11.716	13.333	13.095	12.376	11.094	12.347	12.152	11.844	12.31	11.196	12.103	11.462	10.872	12.017	11.225	11.398	10.485	10.821	11.331	11.478	11.519	10.598	11.662	10.312	10.895	10.736	10.468
A_23_P94647		5.779	6.545	6.986	8.502	6.698	7.215	5.891	6.293	6.112	5.746	5.905	6.14	7.264	6.233	6.492	6.062	7.362	6.335	6.116	8.037	6.359	6.964	6.327	6.873	7.174	6.306	7.766	5.939	7.304	7.34	7.01	6.824	6.741	6.949	6.547	6.051	7.584	7.033	6.267
A_24_P592570		6.201	5.968	5.939	5.785	6.259	6.237	6.231	6.319	6.259	6.354	6.316	5.986	6.117	6.358	6.202	6.207	6.062	6.239	6.508	6.279	6.415	6.075	6.231	6.157	6.411	6.141	5.99	6.262	6.427	6.033	6.078	6.261	6.077	6.223	5.894	5.967	6.113	6.124	6.069
A_32_P109401		7.176	8.024	8.334	9.462	9.011	8.656	7.068	7.334	7.346	7.51	7.948	7.937	8.321	8.196	7.814	7.584	8.776	7.928	7.177	9.215	7.856	8.784	7.752	7.836	9.545	7.658	8.488	8.906	9.185	8.69	8.482	8.161	8.072	8.913	7.9	7.635	8.946	8.879	7.201
A_23_P68234		6.188	6.305	6.368	6.309	7.027	6.879	6.59	6.106	6.258	5.986	6.354	6.112	6.111	6.084	6.09	6.001	6.365	6.094	6.52	6.474	6.414	6.377	6.143	6.112	7.568	6.675	6.144	6.498	6.746	6.338	6.355	6.229	6.137	6.518	6.122	7.708	6.536	6.744	6.434
A_24_P307827		7.759	7.215	7.732	7.244	7.191	7.883	7.657	8.105	7.453	7.629	7.694	7.556	7.656	7.833	7.739	7.327	7.1	7.75	7.956	7.606	8.384	7.228	7.564	8.027	7.876	7.621	7.517	7.278	8.163	7.339	7.706	7.676	7.857	7.599	7.187	7.16	7.089	7.078	7.776
A_24_P29975		8.395	8.416	8.969	8.186	8.436	9.407	8.78	9.46	8.866	9.236	8.002	8.993	8.306	8.785	9.345	8.487	9.047	9.681	9.026	8.816	8.992	8.12	8.937	8.86	7.956	8.177	8.579	8.52	8.263	8.166	8.226	8.816	8.901	8.861	8.49	9.312	8.411	8.975	8.075
A_32_P115130		10.426	10.121	10.743	9.85	10.423	10.84	11.133	10.799	11.064	11.224	10.529	10.916	10.583	11.031	11.112	11.203	11.277	11.35	11.142	10.466	11.649	10.723	10.372	11.113	10.526	10.699	10.322	10.149	11.465	10.586	10.514	10.381	10.984	10.305	10.534	10.877	11.24	10.728	10.785
A_24_P24806		6.807	6.183	6.813	5.798	6.889	6.574	6.892	6.913	6.95	6.138	6.281	6.865	6.798	7.139	7.007	6.864	6.87	7.074	6.942	6.614	7.32	6.73	6.98	6.817	6.749	7.006	6.512	6.649	6.866	6.564	6.743	6.567	6.761	6.612	6.821	6.795	6.805	6.681	6.77
A_24_P80152		5.925	6.135	6.491	6.219	6.351	6.456	6.178	6.216	6.261	6.102	6.279	6.254	6.28	6.201	6.348	6.23	6.245	6.295	6.186	6.867	6.309	6.481	6.324	6.328	6.386	6.245	6.891	6.303	6.491	6.313	6.381	6.343	6.52	6.248	6.336	6.14	6.974	6.601	6.299
A_23_P419714		6.561	6.36	6.506	6.134	6.425	6.439	6.373	6.512	6.417	6.031	6.469	6.187	6.348	6.679	7.226	6.599	6.417	6.392	6.904	6.785	6.839	6.947	6.343	6.506	6.527	6.565	6.137	6.156	6.469	6.2	6.803	6.196	6.31	6.494	6.509	6.197	6.633	6.302	6.662
A_24_P110541		11.452	10.477	11.955	10.356	10.638	11.431	10.907	11.955	11.477	7.214	6.503	12.315	11.754	12.034	12.525	11.991	11.585	11.93	12.133	11.604	12.089	11.249	11.096	10.871	11.031	11.759	11.405	10.999	11.157	11.403	11.04	11.846	11.544	11.066	11.44	10.776	11.569	11.883	11.123
A_24_P306968		12.819	12.418	12.747	12.025	12.555	12.604	12.086	13.118	12.766	12.232	11.75	12.999	12.843	12.995	13.269	13.781	12.844	13.055	13.33	12.948	13.312	12.588	12.299	12.541	12.459	13.193	12.699	13.078	12.965	12.817	12.553	12.441	13.095	12.332	13.053	12.737	12.869	12.475	12.624
A_23_P119583		12.228	12.386	12.34	12.859	12.092	11.94	12.85	12.302	13.188	9.833	10.278	12.601	12.891	11.814	12.516	13.066	12.934	12.601	12.99	11.633	12.301	12.435	12.733	11.09	11.346	12.619	12.386	11.942	12.733	12.389	12.268	12.758	12.471	11.985	12.463	12.959	13.076	12.876	13.568
A_23_P26799		7.078	7.482	7.589	6.989	7.179	7.234	7.356	7.272	7.775	7.709	8.283	7.418	7.434	7.478	7.474	7.221	7.488	8.049	7.507	7.394	7.874	7.671	7.335	7.701	7.102	7.788	7.265	7.228	7.582	7.232	7.348	7.408	7.269	7.276	7.231	7.755	7.249	7.072	7.655
A_32_P166152		6.62	7.232	6.537	7.412	7.061	7.159	6.599	6.452	6.523	7.723	7.276	6.879	6.903	7.155	6.784	6.75	6.935	6.831	6.578	7.56	6.352	6.855	6.955	6.707	6.595	6.236	7.07	7.533	7.232	7.488	6.817	6.872	6.722	6.775	6.62	6.785	6.954	7.192	6.531
A_24_P169343		6.678	6.664	7.149	6.523	7.113	6.943	6.845	7.163	7.279	7.211	7.085	7.19	6.868	7.042	7.058	7.062	7.068	7.464	7.204	6.776	7.506	7.097	7.037	7.156	6.306	7.381	6.717	6.948	6.508	6.965	6.962	7.153	6.96	6.787	6.88	7.314	6.961	6.829	7.25
A_24_P353208		7.889	8.224	7.81	8.213	8.182	8.241	7.903	7.426	7.731	7.635	7.935	7.428	7.864	7.522	7.565	7.36	8.004	7.692	8.341	8.139	7.974	7.852	7.689	7.815	7.116	7.458	7.741	8.085	8.065	8.288	8.057	8.386	8.004	8.287	8.175	8.436	8.014	8.385	8.159
A_23_P138796		6.057	6.325	6.26	6.865	6.088	5.978	5.764	6.218	6.233	6.454	6.381	6.199	6.352	6.419	6.248	6.223	6.098	6.195	6.045	6.694	6.21	6.237	6.29	6.218	6.918	6.125	6.425	6.426	6.53	6.455	6.121	6.18	6.162	6.29	6.071	6.13	6.448	6.249	6.247
A_23_P11705		9.64	10.081	9.861	9.403	9.51	9.918	9.155	10.088	10.089	10.325	9.71	10.039	9.679	9.96	9.569	8.97	9.505	9.826	10.275	9.512	9.628	9.463	9.415	10.417	9.268	9.338	9.61	8.637	9.525	9.525	9.715	9.89	9.503	9.78	9.171	10.44	9.458	9.319	10.365
A_23_P7684		7.913	8.361	7.848	8.335	8	7.726	8.108	7.264	7.848	7.503	8.992	6.93	7.793	6.79	7.68	6.813	7.72	6.94	7.182	7.709	6.516	8.467	7.781	8.574	7.551	7.784	7.533	6.567	8.84	8.159	8.704	8.198	7.542	8.708	8.1	8.558	7.969	7.474	8.699
A_24_P618928		6.408	6.329	6.847	6.409	6.362	6.146	6.37	6.975	6.916	6.962	6.8	6.712	6.892	6.869	6.994	6.134	6.264	6.981	6.497	6.781	6.743	6.86	6.816	6.661	6.744	7.025	6.302	5.928	6.617	6.307	6.656	6.696	6.345	6.642	6.214	6.561	6.444	6.375	6.394
A_23_P395585		6.837	6.984	7.277	7.289	7.185	7.477	6.639	6.739	6.646	7.141	6.795	6.712	7.196	6.793	6.873	6.908	7.399	6.925	6.674	7.621	6.593	7.619	7.17	6.649	7.118	7.158	7.223	7.019	7.624	7.696	7.067	7.171	6.854	7.976	6.609	7.192	7.465	7.535	6.805
A_32_P23810		7.281	7.578	7.682	7.322	7.135	7.057	6.816	7.194	7.386	7.426	7.698	7.49	7.667	7.818	7.512	6.958	6.75	7.769	7.566	7.151	7.296	7.712	7.846	7.744	7.708	7.303	7.243	6.6	8.147	6.819	7.324	7.31	7.349	6.998	7.064	7.344	7.204	7.075	7.804
A_23_P142676		7.869	8.116	7.964	8.136	8.495	8.226	7.737	8.002	8.452	8.742	8.546	8.37	8.399	8.094	8.141	8.591	8.897	8.737	8.549	8.611	9.421	8.34	8.175	8.707	8.495	8.306	8.203	7.926	9.458	8.28	8.332	8.379	8.485	8.613	8.22	8.622	8.384	8.39	8.407
A_24_P59361		6.259	6.974	6.811	6.372	6.995	7.042	6.601	6.705	6.847	6.302	6.424	6.693	6.34	6.446	6.21	6.49	6.884	6.475	6.84	6.491	6.974	6.557	6.472	6.698	5.981	6.388	6.582	6.162	5.793	6.338	6.601	6.695	6.582	6.479	6.493	7.06	6.442	6.926	6.828
A_24_P340498		7.582	6.487	7.959	5.988	6.849	6.754	7.457	7.601	6.933	6.02	6.264	7.566	8.034	7.177	7.171	7.025	7.063	7.368	6.824	6.917	7.323	6.82	7.008	6.602	6.567	7.661	7.569	6.62	6.318	6.829	6.972	7.904	6.879	7.022	6.468	7.599	6.957	8.274	6.591
A_23_P208090		6.752	6.381	7.014	6.517	6.375	7.119	6.596	7.265	7.021	6.136	6.467	6.875	7.272	7.366	6.869	6.593	6.33	6.819	6.991	6.739	7.083	6.851	7.057	7.344	6.96	7.018	6.709	6.465	7.474	6.693	6.801	6.819	6.969	6.798	6.515	6.707	6.637	6.371	7.592
A_23_P71513		7.505	7.046	8.405	7.556	7.068	7.999	7.156	9.143	7.663	8.656	8.135	8.18	8.045	9.479	8.689	7.402	7.2	8.264	7.834	7.933	7.799	8.251	8.553	7.807	8.33	8.21	7.59	7.109	7.84	6.986	7.767	7.226	7.888	7.301	7.055	7.298	7.399	6.956	7.998
A_32_P62571		7.999	8.133	8.901	8.288	8.282	8.758	7.846	8.501	8.207	8.048	7.775	8.51	8.162	8.178	8.31	7.398	8.509	8.147	8.321	8.159	8.193	8.294	8.019	8.141	8.048	8.309	7.938	8.02	7.751	7.722	8.209	8.247	7.91	8.244	7.672	8.631	8.202	8.408	8.015
A_24_P250650		9.249	8.782	9.344	9.37	8.864	9.718	8.637	9.845	9.554	9.747	8.54	9.684	9.487	9.868	9.494	9.023	8.929	9.248	9.961	9.69	9.513	8.949	8.881	9.815	9.039	8.775	9.143	8.706	9.296	9.291	9.164	9.303	9.331	9.102	8.95	9.068	9.361	9.073	9.717
A_24_P157926		7.822	8.607	8.114	8.202	8.084	8.009	8.439	8.181	8.319	7.767	8.455	8.221	7.944	7.668	8.229	7.935	8.578	8.836	9.046	8.246	8.409	8.334	8.211	8.094	7.459	8.822	7.767	7.76	7.8	7.858	7.94	8.236	7.924	8.348	7.821	9.622	8.398	8.411	8.444
A_32_P176701		9.645	10.054	9.507	10.759	10.594	10.089	9.325	8.633	8.956	6.781	6.956	9.898	10.425	9.466	9.451	9.535	10.88	10.42	10.602	10.619	10.199	10.586	9.252	9.413	12.012	10.017	9.972	9.519	12.644	10.183	10.07	10.219	9.332	10.913	8.453	11.573	10.812	11.076	10.2
A_23_P98159		6.188	6.39	6.575	6.886	6.388	6.385	6.302	6.229	6.335	6.254	7.46	6.279	6.4	6.462	6.404	6.044	6.065	6.536	6.301	6.266	6.51	6.454	6.748	6.534	6.532	6.668	6.142	6.538	6.865	6.219	6.612	6.586	6.453	6.898	6.258	6.824	6.472	6.074	6.523
A_23_P164943		7.257	8.036	7.906	8.655	7.935	8.147	7.244	7.307	7.474	6.606	7.532	7.394	8.082	7.366	7.56	7.307	7.92	7.652	7.275	8.379	7.007	8.14	7.973	7.189	7.886	7.458	8.216	7.817	8.268	8.347	7.955	8.015	7.459	8.325	7.841	7.854	8.454	8.22	7.823
A_23_P61854		6.647	5.862	6.543	5.75	5.987	6.585	6.163	6.956	6.257	6.329	6.517	6.795	6.39	7.064	6.885	6.719	5.995	6.51	6.561	6.351	6.839	6.604	6.47	6.539	6.494	6.757	6.314	6.127	6.664	6.139	6.468	6.195	6.382	6.188	6.285	5.85	6.208	6.14	6.535
A_24_P301557		7.976	8.348	8.339	8.301	8.049	8.719	7.697	8.801	8.292	7.196	8.119	8.432	8.802	8.54	8.38	7.653	7.954	7.942	7.878	8.064	8.487	8.906	8.258	8.777	9.048	8.475	8.327	7.717	9.427	8.309	8.927	8.298	8.351	8.301	7.879	8.011	8.702	7.878	9.246
A_23_P71117		6.855	6.97	7.245	6.522	6.395	7.245	6.845	7.268	6.558	6.979	7.079	6.939	6.667	7.279	7.296	6.729	6.723	7.022	6.953	6.914	6.759	7.028	7.412	7.058	6.568	7.259	6.984	6.525	6.818	6.881	7.049	6.972	7.193	7.086	6.756	6.994	6.589	6.656	7.121
A_23_P120316		6.517	6.436	7.042	5.847	6.196	6.986	7.175	7.632	6.65	7.161	6.918	7.009	7.088	7.616	7.039	6.595	6.022	6.977	6.583	6.664	6.86	6.729	7.259	6.898	7.057	7.353	6.457	6.81	6.699	6.313	6.742	6.496	6.751	6.421	6.38	6.132	6.248	6.099	6.868
A_23_P4435		6.08	6.658	6.504	6.871	6.778	6.511	6.173	6.553	6.381	6.36	7.19	6.631	6.548	7.092	6.724	6.738	6.579	6.559	6.423	7.325	6.308	6.801	6.769	6.306	6.405	6.18	7.025	6.868	6.577	7.246	6.569	6.822	6.371	6.826	6.455	6.423	6.813	7.206	6.235
A_23_P35943		15.447	15.279	15.485	15.655	14.907	15.579	16.428	15.965	16.189	14.059	14.377	15.67	15.662	15.479	16.316	16.137	15.69	15.655	15.882	14.735	15.479	15.479	16.117	15.823	14.313	15.269	15.114	14.882	15.69	15.171	15.374	15.769	15.734	15.308	15.22	15.83	15.763	15.381	16.207
A_32_P213210		6.144	6.318	6.744	5.739	6.579	6.89	6.672	6.616	6.612	6.344	6.606	6.369	6.695	6.585	6.579	6.196	6.604	6.708	6.564	6.67	6.725	6.523	6.596	6.599	6.406	6.677	6.156	6.444	6.824	6.471	6.556	6.675	6.515	6.758	6.381	6.372	6.572	6.315	6.587
A_23_P141100		6.266	6.506	6.609	6.339	6.681	6.229	6.632	6.518	6.76	5.788	7.134	6.267	6.895	6.619	6.713	6.25	6.683	6.755	7.126	6.56	7.487	6.735	6.884	6.827	7.007	6.664	6.302	6.093	7.395	6.503	6.829	6.858	6.492	6.593	6.42	6.44	6.727	6.53	6.893
A_32_P164917		6.208	6.49	6.217	6.429	6.181	6.611	6.393	6.308	6.119	6.067	6.477	6.121	6.094	6.567	6.343	6.267	6.259	6.46	6.183	6.488	6.168	6.201	6.442	6.336	6.259	6.101	6.408	6.224	6.512	6.649	6.108	6.503	6.36	6.662	6.077	6.808	6.373	6.734	5.945
A_23_P204079		8.273	8.293	8.531	8.566	8.348	8.779	9.029	8.567	8.574	8.666	9.024	8.553	8.405	8.355	8.285	8.484	9.132	8.967	8.847	8.336	9.006	8.581	8.341	9.094	8.991	8.427	8.305	8.395	9.553	8.107	8.332	9.026	8.419	8.482	8.414	8.875	8.849	8.618	8.858
A_23_P433690		6.746	6.441	6.521	6.178	6.424	6.599	6.757	6.909	6.532	6.278	6.486	6.591	6.677	7.04	7.026	6.584	6.917	6.927	7.242	6.564	7.53	6.695	6.504	6.613	6.555	6.449	6.063	6.165	6.785	6.198	6.523	6.385	6.451	6.557	6.382	6.151	6.526	6.539	6.513
A_24_P38446		6.14	6.464	6.093	5.936	6.282	6.508	6.399	6.108	6.259	6.377	6.429	6.104	6.178	6.403	6.263	6.196	6.171	6.297	6.275	6.329	6.564	6.219	6.285	6.389	6.328	6.034	6.108	5.946	6.925	6.222	6.186	6.342	6.117	6.292	6.126	6.128	6.115	6.505	6.3
A_32_P40327		7.174	7.545	7.673	8.863	8.038	8.373	7.775	7.774	7.379	7.764	7.264	6.998	7.742	7.326	7.927	7.346	8.26	8	7.968	8.712	7.76	7.723	7.249	7.495	8.436	6.898	7.916	7.682	8.556	8.318	7.442	8.069	7.962	7.966	7.216	7.987	8.298	8.354	7.211
A_23_P129118		7.36	7.396	7.662	7.347	7.74	7.832	7.86	8.09	7.672	8.057	7.574	8.147	7.31	7.991	7.795	7.5	8.09	7.93	8.287	7.644	7.98	7.307	7.577	7.929	6.941	7.207	7.371	7.765	7.287	7.405	7.438	7.786	7.659	7.446	7.307	7.767	7.528	7.993	7.524
A_23_P116286		9.192	8.08	8.658	8.102	7.758	8.87	8.569	8.557	8.083	8.538	8.334	8.147	8.448	8.895	9.07	7.809	7.805	8.238	8.296	8.138	8.321	8.404	8.743	8.332	8.765	8.288	8.951	7.647	9.092	8.369	8.96	8.434	8.831	8.369	7.747	7.673	7.647	7.21	8.493
A_24_P37409		5.779	6.193	6.627	6.487	6.425	6.196	5.972	6.38	6.266	6.385	6.301	6.421	6.42	6.594	6.324	6.12	6.641	6.842	6.914	6.502	6.835	6.285	6.842	6.558	6.891	7.456	6.169	5.893	7.075	6.144	6.175	6.209	6.213	6.33	6.313	6.268	6.524	6.411	6.378
A_23_P34835		7.438	7.895	7.967	8.848	8.74	8.311	7.983	7.774	7.244	9.23	8.646	8.167	7.187	6.775	7.373	7.961	8.376	7.493	7.414	7.923	8.737	8.268	7.426	8.377	8.048	7.819	7.937	8.039	9.392	7.743	8.381	8.531	8.236	7.944	7.594	8.584	8.136	8.475	8.353
A_23_P168584		9.168	11.856	11.262	12.476	12.726	11.802	8.836	8.965	10.128	9.518	8.931	10.258	11.401	9.833	9.538	9.105	11.733	10.163	9.829	12.172	10.495	11.7	9.848	10.354	12.562	11.121	11.466	12.052	12.102	11.743	11.782	10.923	10.556	11.687	10.515	10.931	12.169	12.037	10.673
A_23_P82950		8.471	7.982	8.773	7.96	7.937	8.402	8.814	9.294	8.422	8.516	8.306	8.367	8.611	9.237	9.529	8.577	8.239	8.765	8.717	8.362	9.274	8.568	8.329	8.603	8.95	8.487	8.019	7.775	8.651	7.801	8.776	8.332	8.845	8.291	8.099	8	8.137	8.065	8.367
A_23_P201790		9.546	9.352	9.198	9.165	8.511	9.891	9.416	8.656	8.962	9.5	9.465	8.183	9.125	9.045	9.68	7.906	8.325	8.536	8.691	9.222	8.112	9.155	10.019	9.511	9.714	9.038	9.208	7.719	9.791	9.33	9.625	9.451	9.441	9.978	8.654	8.785	9.182	7.947	9.892
A_23_P147121		6.566	5.753	6.712	6.271	6.178	6.42	6.737	6.925	6.627	6.766	6.778	6.939	6.686	6.92	7.073	6.486	6.317	6.793	6.78	6.473	6.977	6.62	6.688	6.642	6.564	6.59	6.318	6.578	6.166	6.237	6.586	6.607	6.632	6.473	6.386	6.247	6.354	6.316	6.604
A_23_P71989		7.117	6.934	6.995	7.371	6.542	6.866	7.239	6.783	6.865	6.486	7.07	7.108	6.612	6.825	6.623	6.683	6.758	6.871	6.814	6.555	6.852	6.805	6.903	7.113	6.441	7.218	6.946	6.614	7.17	6.647	6.845	6.928	7.099	6.374	6.845	6.525	6.811	6.85	6.874
A_32_P96692		6.887	6.145	6.57	5.913	6.519	6.421	6.836	6.751	6.617	6.088	6.061	6.65	6.587	6.818	6.841	6.655	6.231	6.558	6.541	6.553	7.173	6.486	6.328	6.821	6.544	6.6	6.473	6.169	7.14	6.33	6.406	6.769	6.619	6.437	6.507	5.969	6.282	6.254	6.642
A_23_P54968		6.836	5.855	6.531	5.82	6.218	6.281	6.11	6.203	6.204	5.849	5.931	6.061	6.006	6.254	6.448	6.762	5.855	6.043	6.266	6.444	6.477	6.125	6.255	6.432	5.81	6.228	6.149	6.271	6.545	6.213	6.052	6.479	6.447	6.272	6.641	6.003	6.422	6.388	6.32
A_23_P401700		13.008	12.15	11.527	12.655	11.685	12.688	13.405	11.65	11.922	12.178	12.393	10.598	11.917	10.621	11.271	11.538	11.596	10.939	11.317	11.953	11.831	11.847	11.397	13.002	11.661	11.796	11.765	10.709	13.386	12.55	12.667	13.016	12.726	12.692	12.393	11.791	11.93	11.705	12.492
A_23_P114282		8.247	7.695	9.54	7.599	7.944	8.593	9.212	9.87	8.9	9.456	8.915	9.218	9.011	10.215	10.101	8.709	8.594	9.621	8.61	8.807	9.35	9.026	9.555	9.085	8.913	9.039	8.605	7.561	8.719	7.904	8.456	8.747	8.723	8.407	8.026	7.897	8.226	7.862	8.209
A_23_P357717		12.606	12.669	10.069	8.4	12.287	10.356	9.286	11.339	11.522	12.082	10.398	12.267	11.369	12.341	11.952	11.269	10.166	7.541	11.266	10.723	11.451	8.965	7.845	12.047	9.588	7.996	11.041	12.123	10.893	11.246	12.441	9.165	11.646	10.457	11.751	10.456	10.947	9.497	11.407
A_23_P390157		6.373	6.512	6.607	6.627	6.063	6.911	6.381	6.4	6.554	6.369	6.536	6.307	6.67	6.58	6.739	5.952	6.839	6.257	6.373	6.376	6.184	7.16	6.639	6.78	6.446	7.06	6.106	5.98	6.71	6.42	6.534	6.766	6.398	6.335	6.763	7.053	6.773	6.529	7.308
A_24_P105721		7.046	7.85	7.52	7.675	7.461	7.752	7.333	7.395	7.671	7.97	7.755	7.615	7.138	7.251	7.729	7.061	7.348	7.401	7.444	7.321	6.833	7.435	7.458	7.361	6.591	7.059	7.451	7.665	6.475	7.702	7.289	7.664	7.482	7.274	7.383	7.446	7.142	7.396	7.36
A_23_P408353		12.475	13.197	12.915	13.568	13.209	12.854	13.144	13.191	13.402	13.249	14.019	12.533	13.146	13.197	13.186	12.747	12.867	13.466	13.326	13.146	12.719	13.613	13.426	13.808	11.675	12.5	12.826	11.846	12.655	13.144	13.089	13.747	13.419	13.33	13.128	13.24	12.915	12.515	13.616
A_24_P306704		6.065	6.168	6.197	6.194	6.123	6.077	5.992	6.158	6.155	5.765	6.27	6.014	6.178	6.185	6.204	6.3	5.925	6.234	6.294	6.184	6.122	6.25	6.228	6.028	5.801	6.107	5.861	5.986	6.636	6.185	6.203	6.283	6.152	6.168	6.283	6.348	6.153	6.178	6.319
A_24_P349547		8.281	8.087	8.146	7.128	7.689	8.327	8.243	8.484	8.189	6.534	6.531	8.596	8.007	8.462	7.959	8.274	7.973	8.089	8.209	7.775	8.405	7.662	7.878	8.048	6.776	8.093	8.186	8.189	6.695	7.981	7.763	8.264	8.173	7.692	7.964	8.203	7.847	7.6	8.073
A_23_P200551		8.513	7.81	8.315	8.279	8.282	7.977	8.301	8.577	8.1	8.495	8.344	8.263	8.502	8.846	8.631	8.316	7.682	8.09	8.105	8.211	8.178	7.993	8.516	8.399	8.7	8.378	8.545	7.761	8.543	8.161	8.152	7.874	8.401	7.999	7.746	7.828	7.847	7.643	8.167
A_23_P81973		6.976	6.872	7.413	6.855	7.322	7.088	6.887	7.015	7.834	7.031	6.871	7.406	7.415	7.421	7.461	7.324	7.703	7.668	8.106	7.528	8.413	7.334	6.926	7.364	7.299	7.496	6.921	7.458	7.806	6.876	7.166	7.217	7.041	7.291	7.341	7.75	7.619	7.434	7.452
A_23_P93383		8.646	9.141	9.27	9.633	8.768	8.927	8.928	8.945	9.726	9.191	10.683	8.924	9.429	9.478	9.651	8.738	8.898	9.263	9.335	8.868	8.58	9.934	10.123	9.123	9.201	9.532	8.529	8.286	9.611	8.819	9.297	9.009	8.84	9.026	9.399	9.243	9.29	8.897	10.112
A_23_P142560		7.959	8.427	8.691	8.216	7.821	8.493	8.344	8.923	8.477	9.956	9.286	8.581	8.09	8.747	9.102	8.425	8.214	9.148	8.22	8.144	7.939	8.668	8.512	8.543	7.517	8.372	8.115	7.553	7.173	7.891	8.408	8.139	8.54	8.166	7.786	8.622	7.803	7.996	8.399
A_24_P229199		7.333	7.152	7.202	6.154	6.811	7.421	7.377	7.281	7.174	7.494	7.093	7.366	6.983	7.357	7.011	7.053	7.282	7.127	7.158	7.017	7.323	6.841	6.905	7.197	6.476	7.077	7.02	6.702	6.985	6.866	6.815	7.178	6.841	6.818	7.016	7.444	6.859	7.196	7.074
A_24_P123325		6.406	7.213	7.004	6.639	6.825	7.16	6.481	7.201	6.817	6.937	6.903	6.667	6.906	6.798	6.756	6.423	6.402	6.718	6.494	6.984	6.499	7.086	7.222	7.101	6.321	6.825	6.819	6.387	6.135	6.843	7.075	7.106	6.845	7.019	6.522	6.985	6.53	6.627	6.952
A_23_P205686		8.067	7.823	8.669	8.049	8.064	7.713	8.411	8.317	8.558	7.932	9.625	7.941	8.5	7.91	8.456	7.589	7.839	8.302	7.883	8.238	8.189	8.894	8.513	8.667	8.343	8.934	7.812	7.453	8.977	8.1	8.717	8.406	7.931	8.473	8.086	7.932	8.093	7.387	8.853
A_23_P253723		6.392	6.665	7.125	7.237	7.485	7.18	6.225	6.629	6.589	5.984	6.346	6.538	7.01	6.388	6.545	6.562	7.324	6.829	6.64	7.201	6.807	7.087	6.782	6.546	7.152	6.795	6.992	6.551	7.208	7.11	7.245	7.155	6.764	7.386	6.471	7.047	7.245	7.548	6.862
A_23_P115534		6.932	8.15	7.618	8.896	8.122	7.866	7.362	7.249	7.683	7.525	9.364	6.978	8.138	7.054	7.555	6.736	7.863	7.692	7.22	8.274	7.242	8.451	8.124	8.155	7.586	7.638	7.299	7.073	8.194	7.923	8.088	8.001	7.286	8.418	7.3	8.598	8.246	7.785	8.29
A_23_P74609		6.633	7.332	6.708	6.353	6.1	6.376	6.998	7.018	6.404	7.008	6.881	6.155	6.284	6.178	6.675	5.797	6.389	6.76	6.37	6.448	5.922	6.789	7.268	6.645	6.334	6.787	6.332	5.866	6.357	6.89	6.896	6.698	6.918	8.348	6.338	6.518	6.537	6.308	6.671
A_24_P296689		7.96	7.182	7.661	7.782	7.151	7.676	6.864	7.815	7.569	7.227	7.779	7.535	7.703	7.403	7.589	7.452	6.588	6.983	8.032	7.388	7.677	7.442	7.219	7.672	7.564	7.423	7.257	6.475	8.613	7.755	7.717	7.144	7.602	7.711	7.717	6.941	7.122	6.81	8.231
A_24_P7887		7.168	8.306	7.361	8.072	7.577	8.062	7.748	7.508	7.678	7.484	7.688	7.055	7.237	6.819	6.936	6.859	7.857	7.33	7.329	7.494	6.936	7.422	7.443	7.611	6.534	6.777	7.239	7.149	7.352	7.7	7.79	8.169	7.418	8.046	7.233	8.06	7.618	8.226	7.791
A_23_P256148		9.243	9.636	9.374	9.457	9.309	10.051	9.192	9.337	8.447	9.666	9.112	9.321	8.539	8.769	9.52	9.003	9.11	9.323	9.607	9.484	8.341	8.781	9.242	8.802	8.059	8.231	8.9	8.813	8.379	9.607	8.829	9.369	9.262	9.182	9.157	9.342	8.855	9.409	8.47
A_24_P238819		5.904	6.236	6.029	6.488	6.539	6.069	5.903	6.121	5.949	6.149	6.148	5.825	6.276	5.933	6.214	6.059	6.428	6.118	6.139	6.484	6.095	6.458	6.244	6.167	6.306	6.146	6.263	6.02	6.54	6.087	6.267	6.388	6.044	6.299	6.16	6.36	6.269	6.457	6.191
A_23_P18939		7.911	7.778	7.76	7.261	7.474	7.838	7.799	7.66	7.401	7.603	7.304	8.066	7.322	7.624	8.333	7.947	8.002	7.641	8.16	7.558	7.468	7.705	7.424	7.435	6.938	7.572	7.635	7.854	7.048	7.572	7.588	7.911	7.529	7.471	7.841	7.643	7.685	7.846	7.672
A_32_P46351		6.883	7.409	7.232	7.009	7.019	7.925	7.04	6.995	6.911	7.569	7.497	6.946	7.008	6.945	7.297	6.582	7.047	7.481	6.843	7.299	6.903	7.473	7.422	7.25	7.053	6.969	6.964	7.15	7.697	7.118	6.984	7.356	6.977	7.479	6.843	7.5	7.417	7.353	6.912
A_24_P384099		9.455	10.334	10.017	10.833	10.762	10.35	9.143	9.195	9.444	8.767	9.033	9.552	10.148	9.231	9.721	9.237	10.666	9.825	9.635	10.69	10.158	10.585	9.639	9.401	10.86	10.04	9.823	10.116	11.614	10.379	10.537	10.309	9.588	10.845	9.329	10.233	10.501	10.692	9.852
A_23_P333802		6.66	6.489	6.541	6.809	6.573	6.714	6.988	6.715	6.752	6.286	6.928	6.107	6.657	6.494	6.346	6.006	6.005	6.455	6.224	6.924	6.482	6.547	6.524	7.114	6.38	6.529	6.3	6.153	6.844	6.445	7.247	6.853	6.426	6.752	6.372	6.52	6.626	6.222	7.155
A_23_P401014		7.067	7.372	7.2	7.406	7.287	7.774	7.278	7.449	6.863	8.131	7.996	7.378	7.092	7.14	7.518	7.214	7.418	7.428	7.368	7.213	7.185	7.11	7.317	7.204	6.912	6.535	7.005	7.295	7.102	7.293	7.038	7.47	7.326	7.48	6.873	7.387	7.073	7.525	6.872
A_23_P502425		7.383	6.635	8.414	6.056	6.612	6.967	8.318	9.088	7.659	7.884	7.282	8.389	8.383	9.27	8.608	7.298	6.89	8.721	7.173	7.252	8.27	7.294	8.408	7.914	7.779	7.949	7.532	6.676	6.708	6.518	7.44	7.757	7.039	7.273	6.784	7.017	6.77	6.94	6.823
A_24_P930442		7.269	9.735	9.343	10.803	10.619	9.517	6.901	7.429	8.045	7.268	8.19	8.182	9.639	8.118	7.914	7.758	9.75	8.474	7.509	10.546	8.592	9.733	8.092	7.926	10.515	8.953	9.747	10.054	10.095	9.841	9.774	9.097	8.663	9.817	8.73	8.677	10.35	9.878	8.586
A_24_P218688		7.13	7.817	7.315	8.511	7.521	7.909	7.249	7.066	7.155	7.352	8.668	6.555	7.732	7.135	7.478	7.414	7.676	7.359	7.505	7.732	7.138	7.891	7.902	7.294	7.619	7.089	7.433	7.644	8.723	7.997	7.546	7.651	7.642	8.027	7.372	7.916	7.756	7.56	7.525
A_32_P540991		6.193	6.423	6.595	5.886	6.284	6.021	6.107	6.932	6.522	6.092	6.219	6.751	6.366	7.077	6.784	6.497	6.312	6.619	6.635	6.611	6.78	6.374	6.573	6.368	6.515	6.481	6.376	6.266	6.416	6.182	6.402	6.423	6.418	6.074	6.382	6.044	6.305	6.358	6.316
A_23_P68007		9.893	10.016	10.603	9.794	9.953	10.548	10.408	11.179	10.233	11.105	10.439	10.388	10.444	10.976	10.498	10.033	9.895	10.656	10.264	10.182	10.835	9.833	10.618	11.22	9.992	10.078	10.631	9.837	10.4	9.828	10.286	10.658	10.833	10.067	9.53	9.791	9.737	9.459	10.769
A_23_P128408		6.014	6.011	6.598	5.786	6.14	6.398	6.39	7.12	6.318	6.993	6.564	6.473	6.549	7.295	7.105	6.524	6.156	6.648	6.485	6.213	6.771	6.559	6.802	6.535	6.643	6.757	6.374	6.295	6.444	5.895	6.375	6.291	6.289	6.114	6.218	6.046	6.053	5.972	6.237
A_23_P106798		7.069	7.39	7.061	7.263	7.075	7.754	7.049	7.189	6.74	7.218	7.383	6.834	6.691	6.944	7.413	7.147	7.074	6.93	7.013	7.015	6.567	7	7.325	6.906	6.394	6.848	6.664	6.961	6.889	7.43	7.067	7.008	7.132	7.312	6.872	6.911	6.78	7.097	6.892
A_24_P915522		6.934	8.527	8.791	9.079	8.816	8.309	6.378	7.231	7.458	7.464	7.233	8.712	8.834	9.54	7.962	7.413	8.625	8.458	7.246	9.324	7.664	9.686	7.654	7.953	8.856	8.754	9.476	9.405	8.109	8.426	8.641	8.228	8.113	8.302	8.318	7.349	9.48	8.696	7.701
A_24_P401582		9.817	9.87	9.39	9.422	9.422	10.267	9.43	8.943	9.173	6.686	7.106	8.716	9.334	8.542	8.958	9.265	9.67	9.515	9.094	9.514	9.496	9.839	9.95	9.064	8.709	10.067	9.673	9.525	9.766	10.212	9.749	10.086	10.038	10.17	9.436	9.956	9.588	10.009	9.438
A_23_P138262		6.887	7.621	7.348	7.575	6.851	6.723	7.841	6.668	6.743	6.018	7.639	6.197	6.841	6.442	6.361	6.039	6.594	6.532	6.373	6.574	6.263	7.961	7.685	7.59	6.706	7.862	6.38	6.47	7.507	7.263	7.838	7.451	6.808	8.139	6.529	7.07	7.267	6.729	7.845
A_32_P80587		8.284	8.779	8.304	8.781	8.7	9.395	8.817	9.12	7.533	8.985	9.273	7.871	7.854	8.652	8.967	8.59	8.675	9.09	8.855	8.951	8.279	8.761	8.605	8.058	8.628	6.922	7.571	7.865	9.159	8.138	7.793	8.563	8.754	9.185	8.163	8.887	8.342	8.816	7.53
A_24_P932208		6.488	6.715	6.721	6.71	6.572	6.957	6.773	6.488	6.672	5.848	6.054	6.609	6.419	6.325	6.663	6.286	6.601	6.576	6.599	6.448	6.293	6.643	6.745	6.434	6.117	6.461	6.515	6.733	6.067	6.649	6.563	6.792	6.701	6.568	6.466	6.217	6.541	6.493	6.559
A_24_P237389		6.476	6.096	7.184	5.864	6.476	6.736	6.381	8.047	6.499	6.842	6.282	7.134	6.438	7.593	7.061	7.114	6.602	6.667	7.156	7.101	7.548	6.639	6.934	6.509	6.977	7.131	6.42	6.177	6.607	6.187	6.576	6.256	6.579	6.343	6.746	6.148	6.392	6.542	6.46
A_24_P159845		6.929	6.482	7.115	7.851	7.276	7.085	6.673	6.943	6.766	7.092	6.409	6.916	6.984	7.017	7.009	6.857	7.226	6.83	6.897	6.969	6.812	6.978	6.766	6.745	7.526	6.68	7.226	7.031	7.41	7.016	6.872	6.825	7.088	6.98	6.706	6.258	8.225	7.216	6.35
A_23_P152651		7.511	7.122	7.626	6.674	6.927	7.446	7.653	8.084	7.619	7.021	7.664	6.798	7.412	7.939	7.633	6.955	6.725	7.363	7.355	7.025	7.529	7.384	7.618	8.065	7.083	7.087	7.305	6.906	7.462	6.933	7.764	7.531	7.435	7.328	6.905	6.907	7.079	6.718	7.533
A_24_P943283		6.647	6.841	7.083	6.652	6.347	7.039	6.667	7.387	6.901	7.511	7.58	6.841	6.591	7.532	7.226	6.827	6.008	7.181	6.809	6.555	7.011	7.114	6.983	7.274	6.629	7.139	7.151	6.675	6.572	6.282	6.945	6.823	7.029	6.435	6.544	6.123	6.345	6.191	7.103
A_32_P211080		6.913	6.415	6.709	6.132	6.589	6.533	6.951	7.055	7.027	6.566	6.832	6.995	6.753	6.65	6.762	6.66	6.713	6.731	7.064	6.509	6.717	6.417	6.407	6.862	6.342	6.983	6.69	6.356	6.69	6.413	6.852	6.863	6.613	6.505	6.734	6.357	6.705	6.867	7.044
A_24_P681563		7.906	7.522	8.904	7.922	8.094	8.15	8.054	8.719	8.205	5.952	5.863	8.254	8.384	8.441	9.025	8.168	8.705	8.872	8.319	8.378	8.698	8.432	8.466	7.608	7.985	8.596	7.804	7.731	8.648	8.34	8.084	8.442	8.017	7.863	7.288	8.158	8.492	8.281	7.98
A_32_P2925		6.508	6.325	6.82	6.034	6.374	6.59	6.559	7.02	6.231	6.167	6.468	6.163	6.248	6.799	6.708	6.282	5.921	6.696	6.136	6.439	6.474	6.713	6.674	6.312	6.261	6.373	6.405	6.129	6.268	5.908	6.327	6.486	6.179	6.364	6.387	5.995	5.945	6.233	6.149
A_23_P400036		6.421	6.358	6.251	6.127	6.199	6.095	6.519	6.389	6.743	6.129	6.23	7.064	6.343	6.113	6.346	6.781	6.385	6.365	7.02	6.319	6.907	6.209	6.159	6.192	6.168	6.448	6.174	6.459	6.614	6.099	6.202	6.371	6.343	6.182	6.543	6.341	6.144	6.671	6.802
A_24_P930337		9.664	9.605	8.86	9.411	9.058	9.771	10.734	9.844	9.818	9.597	9.763	9.643	9.187	8.946	8.899	10.491	9.629	8.977	10.674	9.184	9.411	8.949	8.414	9.516	8.455	8.555	8.91	9.225	9.624	8.472	8.845	9.676	9.246	9.034	9.836	10.228	9.66	9.439	10.549
A_23_P146077		8.834	8.556	8.263	7.439	8.563	8.295	7.934	8.716	9.199	9.134	8.294	8.963	8.542	8.763	9.117	9.032	8.591	8.375	9.511	8.459	9.225	8.206	8.118	8.908	8.207	8.466	8.401	8.754	8.841	8.471	8.898	8.336	8.65	8.498	8.543	9.371	8.816	8.598	9.029
A_24_P403501		9.494	9.26	9.105	8.763	8.82	8.958	9.247	8.817	9.278	8.519	9.849	8.999	8.891	8.722	9.074	8.743	8.835	8.891	9.406	8.836	8.983	9.12	8.842	9.209	9.241	9.126	8.43	8.99	9.287	9.195	9.404	9.196	8.638	9.517	9.066	9.336	9.102	9.047	9.548
A_24_P16071		6.267	6.9	6.383	6.579	6.552	6.186	6.609	6.215	6.307	5.969	6.029	6.178	6.711	6.2	6.457	6.44	6.533	6.635	6.414	6.492	6.36	7.007	6.625	6.331	6.164	6.909	6.485	6.205	7.109	6.336	6.534	6.607	6.509	6.73	6.712	6.929	6.669	6.514	6.772
A_32_P209094		6.153	6.578	6.52	6.989	6.424	6.382	6.447	6.46	6.564	6.62	6.899	6.36	6.71	6.439	6.466	6.238	6.462	6.444	6.561	6.687	6.629	6.81	6.883	7.073	6.782	6.705	6.25	6.081	7.124	6.66	6.497	6.493	6.426	6.573	6.33	6.251	6.535	6.289	6.609
A_32_P524014		8.201	7.664	8.54	7.753	7.726	7.903	7.839	9.047	8.192	8.701	8.596	8.374	8.104	9.123	9.177	8.286	7.962	8.337	8.386	8.189	8.444	8.245	7.873	8.241	8.316	8.312	8.03	7.912	8.074	7.482	7.941	7.97	8.124	7.83	7.765	7.993	7.505	7.695	8.499
A_23_P360215		10	11.037	10.671	11.546	11.272	10.687	9.877	9.908	10.518	10.967	11.844	10.478	10.794	10.366	10.408	10.468	11.029	10.675	10.537	11.201	10.792	11.092	10.097	10.246	12.149	10.741	10.799	11.178	11.782	11.071	11.009	10.43	10.363	11.179	10.709	10.744	11.223	11.012	10.551
A_32_P128701		6.428	5.817	6.39	6.006	5.982	6.43	5.764	6.446	5.945	6.17	6.142	6.267	6.052	6.702	6.825	6.299	5.965	6.155	6.134	6.509	6.281	6.156	6.249	6.356	6.416	6.267	6.301	6.167	6.178	6.251	6.248	6.075	6.041	5.806	6.035	6.351	6.232	6.331	6.097
A_23_P135769		12.244	12.963	12.714	13.515	12.915	12.552	12.103	12.514	12.884	13.767	13.323	12.536	12.316	12.385	12.28	11.62	12.798	12.319	12.817	12.658	12.21	12.738	12.347	13.638	11.304	12.019	12.755	12.578	11.379	12.961	12.954	13.328	12.856	13.101	11.797	12.819	12.482	12.99	13.364
A_23_P218144		5.779	5.865	6.403	6.859	6.303	6.252	5.764	6.114	6.135	6.775	6.724	6.04	6.567	6.378	6.359	5.975	6.338	6.252	6.001	7.406	6.083	6.661	6.375	6.093	6.305	6.311	7.558	6.691	5.99	6.758	6.127	6.199	5.847	6.131	6.513	5.733	6.959	6.388	6.103
A_32_P11216		6.244	6.744	6.292	6.737	6.496	6.839	6.766	6.357	6.588	6.664	7.011	6.088	6.723	6.179	6.431	6.072	6.586	6.683	6.312	6.628	6.332	6.766	6.607	6.365	6.655	5.98	6.049	6.259	7.456	6.153	6.33	6.672	6.294	6.862	6.397	7.375	6.938	6.762	6.546
A_23_P163506		12.118	12.706	12.13	12.824	12.532	12.706	12.011	11.756	12.287	12.854	13.761	11.669	12.308	11.596	12.071	11.727	12.642	12.581	12.13	12.573	11.993	12.9	12.428	12.632	11.75	12.19	11.772	11.572	12.749	12.484	12.535	12.63	12.449	13.177	12.17	12.928	12.701	12.307	12.564
A_23_P153441		6.19	6.125	6.31	6.238	6.154	6.131	6.578	6.407	6.583	6.746	6.637	6.542	6.612	6.575	6.481	6.417	6.287	6.643	6.68	6.417	6.661	6.585	6.519	6.578	6.25	6.327	6.284	6.044	6.878	6.022	6.554	6.646	6.28	6.532	6.37	6.701	6.589	6.432	6.644
A_23_P74330		8.979	11.685	11.333	12.81	11.964	11.869	8.022	8.945	9.904	8.374	10.032	9.861	11.597	10.153	9.321	8.676	11.729	10.17	9.218	12.156	10.595	11.934	9.849	10.091	12.502	10.882	11.822	11.504	12.109	11.733	11.348	10.893	10.202	11.761	10.517	10.517	12.214	11.974	10.702
A_23_P203841		6.954	7.579	7.323	7.548	7.345	7.571	7.152	7.317	7.667	6.194	7.3	7.108	7.4	7.061	7.093	6.567	7.019	7.133	7.251	7.196	7.149	7.746	7.296	7.647	7.143	7.146	7.075	7.288	7.515	6.778	7.703	7.68	6.796	7.73	7.17	7.717	7.51	7.08	8.12
A_23_P76573		8.482	8.962	8.505	8.78	8.502	8.811	8.781	7.862	8.202	8.413	9.395	7.807	8.394	7.859	8.684	7.576	8.383	8.725	7.832	8.396	7.301	8.94	9.164	8.27	7.905	8.727	8.112	7.856	8.453	8.65	8.546	8.771	8.519	8.598	8.628	8.588	8.433	7.934	8.657
A_32_P23360		7.112	7.968	7.2	7.845	7.565	7.94	7.181	7.1	7.361	6.993	7.722	7.325	7.055	6.961	7.287	6.9	7.721	7.266	7.463	7.357	7.193	7.35	7.346	7.258	7.032	7.138	7.18	7.616	6.923	7.338	7.55	7.538	7.311	7.698	7.083	7.893	7.394	7.667	7.599
A_23_P251359		6.658	7.175	6.704	6.834	6.671	7.387	6.851	6.816	6.827	7.175	7.622	6.693	6.57	6.528	6.919	6.536	6.573	6.804	6.835	6.753	6.69	6.839	6.877	7.047	6.366	6.801	6.7	6.917	6.518	6.923	7.121	7.067	7.029	7.254	6.732	7.075	6.543	6.726	7.068
A_24_P289865		6.068	7.01	7.675	7.546	7.164	7.12	6.198	6.983	6.583	5.889	6.015	7.949	6.696	7.424	6.804	6.117	7.416	6.627	6.153	6.476	7.152	7.257	6.67	6.186	7.833	7.823	8.422	7.665	6.551	6.557	6.901	6.361	7.175	6.649	6.463	6.512	6.679	7.337	6.821
A_23_P41765		8.843	10.261	9.686	10.616	10.165	10.209	9.484	9.721	9.89	9.73	10.377	9.339	10.056	9.302	9.949	8.429	10.016	10.355	9.853	10.23	9.407	10.298	10.274	10.052	9.357	9.367	9.444	9.379	10.33	9.817	10.145	10.519	9.726	10.72	9.802	10.308	9.856	10.345	10.397
A_23_P106056		10.792	10.803	11.903	10.909	11.071	11.544	11.175	11.512	11.437	11.97	11.866	11.734	11.485	11.519	11.557	11.013	11.366	11.726	11.551	11.2	11.493	11.661	11.116	11.847	10.564	11.208	10.765	10.445	10.969	10.877	11.192	11.492	11.188	11.094	10.776	11.255	11.295	10.971	11.501
A_32_P88719		6.018	6.038	6.147	6.105	6.263	6.059	6.222	6.176	5.995	5.847	5.919	6.131	6.072	6.233	6.211	6.143	6.019	6.168	6.077	6.418	6.122	6.194	6.177	6.035	6.262	6.064	6.039	5.954	6.057	6.045	6.203	6.264	6.085	6.135	6.151	6.296	6.113	7.118	6.061
A_23_P44932		6.9	6.933	7.712	6.13	6.687	7.512	7.293	8.341	7.267	7.939	7.331	8.143	7.541	8.504	8.257	7.299	7.505	7.744	7.502	7.435	7.625	7.62	7.739	7.473	7.233	7.42	7.171	7.493	6.931	6.683	7.267	7.514	7.17	7.248	7.076	6.668	7.148	7.25	7.222
A_24_P839239		7.229	7.138	7.267	7.414	6.808	7.854	7.715	7.344	7.13	7.421	7.855	7.137	7.181	7.296	7.232	7.041	6.746	7.288	6.863	7.269	7.424	7.634	7.411	7.62	7.615	7.412	7.234	6.73	8.41	7.838	7.661	7.406	7.684	7.563	6.884	7.134	7.061	6.749	7.848
A_23_P28652		7.375	7.169	8.037	7.451	7.609	7.643	7.43	7.882	8.128	6.987	7.987	7.609	8.042	7.973	7.989	7.619	8.116	8.095	8.003	7.888	7.891	8.266	7.457	8.072	7.665	8.273	6.918	7.217	7.936	7.26	8.219	7.834	7.393	7.838	7.671	7.858	8.421	7.444	8.42
A_23_P64090		6.11	6.618	6.287	6.568	6.695	6.759	6.168	6.412	6.495	6.661	7.369	6.339	6.464	6.236	6.448	6.103	6.358	6.453	6.119	6.706	6.403	6.803	6.58	6.65	6.385	6.644	6.305	6.086	6.496	6.531	6.874	6.513	6.239	6.937	6.602	6.423	6.694	6.395	6.885
A_24_P88554		7.711	7.078	8.002	7.021	7.549	7.956	7.663	7.723	7.689	7.49	7.715	7.681	7.913	7.958	8.282	7.486	7.918	8.045	7.92	7.778	8.668	8.003	7.755	7.866	8.148	7.839	7.407	7.249	8.577	7.263	7.718	7.701	7.621	7.838	7.281	7.752	8.05	7.474	7.864
A_24_P190894		11.65	11.681	11.967	12.124	11.417	12.433	11.683	11.553	11.504	10.226	10.44	11.363	11.566	11.383	11.341	10.912	11.214	11.3	11.546	11.62	11.535	11.425	11.649	11.985	11.433	11.599	12.461	11.251	12.386	11.806	11.956	12.067	11.874	11.75	11.215	11.405	11.472	10.794	12.55
A_23_P9214		6.735	7.328	7.681	7.172	7.783	6.135	7.78	7.485	7.369	6.864	8.093	7.296	7.782	7.386	7.557	7.057	7.852	7.459	6.871	7.348	7.78	8.111	8.155	7.707	7.955	7.912	7.391	7.298	8.356	7.289	7.559	7.467	7.156	7.746	7.168	7.83	7.717	7.097	7.65
A_32_P207986		6.424	6.918	6.624	7.059	6.798	6.422	7.853	6.602	7.003	6.048	6.78	6.581	6.883	6.294	6.5	6.52	6.752	7.097	6.743	6.519	6.934	6.709	6.965	6.791	6.705	6.835	6.584	6.813	7.44	6.425	6.666	7.08	6.702	6.976	6.807	7.027	6.67	6.913	7.304
A_23_P86182		8.623	8.273	9.562	7.681	8.607	8.581	9.269	10.409	8.254	9.476	8.549	10.043	9.777	10.727	10.485	9.467	9.315	10.334	9.142	9.004	10.134	9.025	9.666	9.121	9.193	9.47	8.739	8.926	9.118	8.099	8.929	9.213	8.896	8.785	8.684	8.9	8.847	8.803	8.437
A_24_P713729		8.353	7.572	7.954	7.427	7.551	8.444	8.159	8.235	7.761	8.125	7.625	7.804	7.748	8.317	8.516	8.371	7.817	7.97	8.39	7.867	7.973	7.98	7.783	8.472	7.848	7.876	7.54	7.72	8.181	7.815	8.054	7.941	8.257	8.052	7.638	8.112	7.684	7.708	8.049
A_23_P90280		7.351	8.696	8.294	9.141	8.593	8.434	7.474	7.867	7.824	7.772	7.974	8.495	8.037	8.549	8.214	7.879	9.135	8.645	8.433	8.946	7.805	8.295	7.953	8.093	8.159	7.482	8.684	8.928	8.174	8.921	8.13	9.001	8.593	9.121	7.74	8.877	8.713	9.839	7.697
A_23_P379864		7.267	7.676	7.525	7.038	7.417	7.962	7.641	7.847	7.596	8.249	7.834	6.747	7.597	7.247	7.219	7.906	7.449	7.624	7.213	7.162	7.397	7.433	7.926	7.798	7.715	7.454	8.145	7.324	8.636	7.686	7.564	7.749	7.722	7.564	6.715	8.019	7.346	7.067	7.72
A_24_P58054		8.094	8.007	8.003	8.353	7.685	8.143	8.479	7.387	8.051	7.248	8.842	7.345	8.083	7.531	7.649	6.995	7.648	7.996	7.801	7.866	7.876	8.62	7.889	8.943	8.338	8.037	7.934	7.332	8.98	7.731	8.9	8.346	7.974	8.608	7.748	7.797	8.019	7.517	8.436
A_24_P379693		6.369	6.386	6.471	6.826	6.769	6.717	6.458	6.615	6.516	6.135	6.494	6.42	6.488	6.595	6.398	6.311	7.031	6.873	6.804	6.733	6.897	6.632	6.354	6.851	6.477	6.482	6.38	6.431	6.903	6.399	6.488	6.851	6.35	6.639	6.542	6.63	6.876	6.815	6.631
A_24_P687582		6.317	6.231	6.398	6.223	6.399	6.284	6.515	6.402	6.302	6.053	6.498	6.138	6.442	6.189	6.307	6.038	6.057	6.334	6.234	6.267	6.38	6.363	6.572	6.348	6.43	6.422	6.223	6.172	6.776	6.284	6.667	6.428	6.179	6.773	6.099	6.286	6.128	6.08	6.379
A_23_P48886		6.746	6.934	7.088	7.082	6.571	7.199	7.22	7.046	6.709	7.133	7.489	6.908	6.843	6.989	7.387	6.802	7.054	7.025	6.959	6.737	6.66	7.337	7.32	6.946	6.955	6.927	6.884	6.621	7.068	6.914	7.089	7.145	7.125	7.04	6.691	6.679	6.702	6.825	7.099
A_23_P218608		6.248	6.022	6.508	5.98	6.356	6.418	6.593	6.932	6.441	6.388	6.117	6.542	6.466	6.747	6.793	6.409	6.629	6.504	6.966	6.678	7.156	6.634	6.282	6.783	6.608	6.494	6.315	5.902	6.453	6.246	6.575	6.807	6.534	6.471	6.36	6.653	6.338	6.504	6.41
A_23_P158297		9.365	9.969	9.765	10.413	9.023	9.721	10.038	9.008	8.603	8.557	10.003	7.754	10.27	8.772	5.672	7.311	8.506	8.991	8.368	5.728	7.496	10.185	5.731	5.775	9.402	10.723	5.679	8.085	10.214	5.664	5.741	9.772	9.027	10.204	5.693	5.696	10.226	8.804	9.173
A_24_P312164		6.877	6.398	7.281	6.076	6.441	7.215	7.054	7.518	6.576	6.674	6.711	6.884	6.616	7.751	7.404	6.698	6.403	6.888	6.835	6.824	7.227	6.951	7.156	7.16	7.345	7.553	7.062	5.811	7.182	6.167	6.759	6.658	6.968	6.898	6.313	6.477	6.41	6.287	6.996
A_23_P38181		8.022	7.836	8.277	8.248	8.137	8.385	8.694	8.229	8.549	7.393	8.173	7.568	8.476	7.765	8.091	7.871	8.208	8.013	8.202	8.082	8.892	8.315	8.092	8.625	8.705	8.511	7.772	7.349	9.769	8.286	8.651	8.581	8.361	8.741	7.901	7.905	8.703	8.118	8.963
A_32_P118655		6.422	6.334	6.434	5.914	6.327	7	6.698	6.858	6.268	6.314	6.088	6.318	6.152	6.399	6.433	6.265	5.99	6.797	6.523	6.402	6.271	6.127	6.423	6.351	5.935	6.204	6.152	6.255	6.163	6.456	6.101	6.511	6.655	6.29	6.181	6.312	6.313	6.566	6.138
A_32_P196142		6.734	8.194	9.026	8.398	7.902	8.466	6.944	7.881	6.468	6.904	8.859	7.941	7.482	6.941	7.758	7.051	8.045	7.608	7.159	8.141	7.264	8.524	7.253	8.075	7.542	8.039	7.61	7.798	8.681	7.717	7.949	8.73	7.781	8.282	6.881	7.968	7.397	7.544	8.089
A_23_P209269		7.155	6.425	7.341	6.628	6.095	7.115	6.948	7.788	6.611	7.017	7.16	6.838	6.772	7.991	7.436	6.779	6.13	6.891	6.544	6.75	6.759	6.89	7.631	6.984	7.191	7.122	7.469	6.425	6.745	6.505	7.011	6.537	7.45	6.836	6.384	6.061	7.523	6.391	6.789
A_23_P84496		5.779	6.245	6.342	6.572	6.497	6.245	6.101	6.145	6.079	6.103	6.295	6.12	6.329	6.254	6.369	6.075	6.157	6.116	6.128	6.265	6.092	6.542	6.185	6.164	6.17	6.162	6.559	6.241	6.361	6.177	6.271	6.168	6.325	5.806	6.15	5.987	6.48	6.355	6.105
A_24_P391468		6.482	7.125	6.566	6.591	6.645	7.132	6.793	6.837	6.746	6.797	6.409	6.496	6.166	6.54	6.641	6.355	6.619	6.542	6.57	6.645	6.471	6.546	6.609	6.752	5.91	6.33	6.419	6.47	6.279	6.909	6.553	7.007	6.648	6.567	6.313	6.41	6.375	6.993	6.457
A_23_P95879		15.815	14.917	15.778	15.062	15.143	15.891	15.225	16.7	15.69	16.757	14.996	15.592	15.453	16.92	16.082	16.559	15.358	15.958	15.98	15.778	15.636	15.153	15.572	16.475	14.711	15.127	15.755	15.029	15.423	15.505	15.279	15.748	16.417	15.447	15.518	15.114	15.062	15.193	15.097
A_23_P251686		7.764	8.163	7.653	7.861	8.029	7.944	8.077	8.144	8.006	8.045	8.276	7.451	7.713	7.236	7.837	7.644	8.252	7.623	8.007	7.834	7.534	7.827	7.668	7.83	7.22	7.569	7.514	8.337	7.669	7.915	8.334	8.373	7.937	8.264	7.626	8.597	7.931	8.351	8.267
A_24_P44462		6.311	7.175	7.049	7.541	7.014	7.143	6.22	6.768	6.667	6.874	7.705	7.017	6.737	6.37	6.844	6.155	6.689	6.628	6.08	6.633	6.586	6.8	6.491	6.585	7.3	7.11	6.554	7.27	6.728	6.387	6.933	6.925	6.629	6.703	6.311	6.825	6.702	6.593	7.329
A_24_P18020		7.217	7.278	7.251	7.051	7.318	7.409	7.444	7.764	7.806	7.709	7.964	7.681	7.794	7.534	7.746	7.746	7.291	7.684	8.018	7.523	8.19	7.592	7.355	7.929	7.19	7.499	7.14	7.254	7.644	7.015	7.553	7.398	7.439	7.371	7.64	7.562	7.507	7.163	7.904
A_23_P128073		11.662	10.936	10.571	10.994	10.625	11.214	11.684	10.906	11.274	10.719	10.675	10.425	10.67	10.157	10.073	11.133	10.908	10.315	11.381	10.526	11.393	10.123	10.02	11.227	10.486	10.539	10.723	10.585	11.588	10.944	10.498	11.026	11.167	11.078	10.884	11.67	11.011	11.169	11.635
A_23_P99974		6.433	7.102	6.984	7.234	7.336	6.607	6.562	6.832	7.247	6.537	7.635	6.756	6.89	6.782	6.697	6.396	7.149	7.087	6.659	6.739	7.273	7.11	6.902	6.815	7.536	7.029	6.74	7.392	7.558	6.532	7.154	6.832	6.606	7.053	6.966	6.781	6.988	6.858	7.418
A_23_P28688		6.755	7.081	7.017	6.547	6.794	6.759	6.985	7.226	7.185	7.189	6.916	7.101	7.006	6.857	6.858	6.841	6.838	6.964	6.987	6.781	7.474	6.722	6.872	7.29	6.688	7.129	6.89	6.852	7.061	6.753	7.167	7.117	6.978	7.068	6.593	6.97	6.862	6.976	7.3
A_32_P216809		5.963	7.739	7.528	9.021	8.819	7.647	5.969	6.141	6.46	5.958	7.034	6.459	7.812	6.105	6.312	6.121	7.962	6.744	6.226	8.782	7.748	8.349	6.54	6.837	10.685	7.982	7.83	8.367	9.42	7.987	7.741	6.895	6.578	7.889	6.745	6.826	8.606	7.968	6.576
A_24_P102981		11.29	12.841	11.591	12.97	12.714	12.401	10.5	11.043	12.018	12.874	13.605	12.199	11.423	11.522	11.405	11.515	12.319	11.95	11.786	11.772	11.756	12.04	10.792	11.423	12.234	11.802	13.001	12.355	12.846	12.002	11.777	11.558	12.009	11.987	12.322	12.187	12.247	11.7	11.817
A_24_P229807		6.32	6.085	6.826	5.847	6.01	6.1	6.169	6.802	6.21	5.952	5.842	6.387	7.178	6.228	6.602	6.258	6.744	6.576	6.238	6.331	6.564	6.475	6.32	5.905	6.218	6.879	6.416	5.824	6.017	6.323	6.414	6.846	5.945	5.806	6.126	6.319	6.657	7.088	6.353
A_24_P725630		6.687	7.531	7.046	7.119	7.413	7.814	6.812	7.398	7.259	7.605	6.757	7.362	6.803	7.136	6.997	6.735	7.656	7.4	7.529	7.255	6.943	6.819	6.981	7.158	6.42	6.48	7.018	7.091	6.516	10.011	6.746	7.601	7.16	7.36	6.813	8.032	6.911	7.857	7.058
A_24_P330366		7.839	8.314	8.287	8.38	7.692	8.394	8.372	8.233	8.086	8.685	9.411	7.682	8.274	8.287	8.554	7.866	8.249	7.621	7.877	8.102	7.595	9.057	8.27	8.449	7.932	8.005	7.943	7.381	8.39	7.985	8.68	8.549	8.136	8.569	7.949	8.186	8.189	7.859	9.054
A_23_P136595		6.041	6.121	6.336	7.381	6.286	6.408	6.311	6.267	6.388	7.105	7.787	6.316	6.825	6.763	6.338	6.603	6.701	6.344	6.215	7.098	6.248	6.761	6.338	6.55	6.363	6.387	7.036	5.878	6.837	6.878	6.355	6.555	6.248	6.581	6.596	6.449	7.105	6.816	6.586
A_32_P228601		6.702	7.947	7.54	8.963	8.278	7.915	6.587	7.197	7.269	8.615	8.076	7.638	7.856	7.701	7.641	7.675	8.028	7.778	7.031	8.918	6.89	7.808	7.709	7.297	7.599	7.163	8.223	8.12	7.642	8.552	7.535	7.831	7.453	8.023	7.439	7.434	8.386	8.299	7.02
A_32_P96845		6.585	7.166	6.934	6.975	6.968	6.956	6.366	6.782	6.928	7.034	7.076	7.378	6.762	6.866	7.141	6.884	7.038	6.867	7.334	7.232	6.938	6.925	6.753	6.699	6.605	6.617	6.674	7.01	6.606	6.698	6.803	6.804	6.739	6.812	7.093	6.765	7.002	6.986	6.617
A_24_P662086		9.304	9.096	9.257	9.265	9.281	9.606	9.164	8.954	9.11	8.501	7.778	9.22	9.512	8.832	9.03	9.085	9.915	9.252	9.425	9.359	9.726	9.828	9.295	9.009	8.763	9.74	9.051	8.705	9.684	9.531	9.359	9.766	9.406	9.749	8.648	9.578	9.681	9.989	9.534
A_24_P203479		7.044	6.86	7.131	6.215	6.805	7.47	7.205	7.332	7.213	7.342	6.89	7.297	7.008	7.332	7.602	6.791	6.879	7.176	7.129	7.144	7.256	6.748	7.481	6.978	6.758	6.745	6.818	6.539	6.34	6.709	7.084	7.158	6.986	7.023	7.055	6.675	6.658	6.738	7.038
A_23_P93499		7.049	6.82	6.936	6.728	6.946	7.239	6.912	7.384	7.186	7.39	6.889	7.464	7.083	7.467	7.384	7.376	7.112	7.156	7.697	7.05	7.3	6.799	6.789	7.292	6.433	6.883	6.658	6.613	6.805	6.767	7.102	7.097	7.044	6.953	7.069	7.336	6.947	6.921	7.049
A_23_P152926		6.38	7.913	7.305	8.131	7.351	7.967	6.278	7.584	6.318	6.27	8.496	7.427	6.786	6.12	7.253	6.385	7.31	6.404	6.288	7.067	6.791	7.112	6.614	8.025	6.687	6.799	7.007	7.258	8.726	7.466	7.823	8.279	6.825	7.612	6.425	8.069	6.807	7.198	9.075
A_23_P216610		7.315	7.161	7.714	7.369	7.389	7.932	7.268	8.01	7.736	7.464	8.38	7.578	7.903	7.549	7.604	7.376	7.607	7.787	7.259	7.732	8.394	7.738	7.619	8.241	7.975	7.774	7.682	7.038	8.714	7.809	7.799	7.688	7.822	7.579	7.011	7.622	7.77	7.431	8.304
A_24_P232365		10.705	11.562	10.653	11.492	10.842	11.066	11.316	10.756	11.177	10.355	11.266	10.484	11.029	9.755	10.692	9.773	10.748	10.295	10.534	11.04	10.281	10.629	11.055	11.49	9.598	10.443	10.349	10.045	10.258	10.879	11.734	11.769	10.867	11.545	10.929	11.225	10.938	10.806	11.828
A_23_P94501		10.103	9.239	11.824	9.522	9.657	10.06	11.733	12.821	10.961	11.913	11.915	11.368	11.756	12.614	12.118	11.112	10.6	12.001	10.678	10.508	11.284	11.8	11.937	11.258	10.995	11.456	10.15	9.029	9.466	9.356	10.576	11.258	11.123	9.943	9.769	10.662	10.384	10.437	9.805
A_23_P164228		8.5	8.562	8.927	8.547	8.746	8.644	8.891	8.803	9.203	8.86	8.915	9.487	9.183	9.14	9.345	9.213	9.561	9.428	9.441	8.931	9.593	9.07	8.926	9.256	8.886	9.005	8.07	8.14	9.483	8.545	8.718	8.762	8.8	8.823	8.805	9.494	9.319	8.609	9.244
A_24_P104512		9.482	12.173	11.763	12.83	12.776	12.049	9.137	9.531	10.292	10.61	11.635	10.776	11.918	10.704	10.261	9.704	12.129	10.801	10.37	12.453	11.611	12.22	10.22	9.963	13.526	11.565	12.041	12.622	12.562	12.046	11.958	11.337	10.778	12.352	10.571	11.221	12.543	12.538	11.066
A_23_P83192		9.109	9.17	9.34	8.825	9.37	9.683	9.318	9.163	9.641	9.364	9.265	9.692	9.522	9.63	9.032	9.873	10.053	10.252	9.739	9.423	10.238	9.499	9.282	10.085	9.248	9.944	9.233	9.186	10.446	9.34	9.212	9.568	9.594	9.468	9.286	9.937	9.731	9.317	9.58
A_24_P221424		8.165	7.997	8.149	9.222	8.208	7.979	8.473	8.175	7.103	7.652	6.895	7.923	7.95	7.933	8.884	7.445	9.041	7.966	7.957	8.33	7.842	7.977	7.685	7.168	7.566	7.038	7.281	8.753	8.23	8.527	7.455	8.279	7.767	8.708	7.146	7.661	8.254	9.082	7.248
A_23_P60166		6.024	6.228	5.996	6.003	6.237	6.21	6.017	6.092	6.079	6.502	5.986	6.131	6.191	6.357	6.142	6.1	5.982	6.003	6.252	6.411	6.114	6.104	6.092	6.121	6.101	6.088	5.999	5.89	6.353	6.033	6.205	6.223	5.946	6.162	6.004	6.247	6.094	6.291	6.133
A_23_P365719		11.616	11.94	11.187	12.123	11.814	11.926	12.228	11.333	11.895	11.826	12.092	10.992	11.5	10.912	11.343	10.968	11.553	11.417	11.629	11.596	12.285	11.637	11.213	12.504	11.312	11.495	11.708	11.424	12.63	11.536	12.336	12.42	11.853	12.394	11.336	12.155	11.831	11.709	12.744
A_23_P102965		8.428	9.593	9.129	9.783	8.998	9.525	8.892	8.65	8.971	9.199	9.223	9.275	8.23	8.919	8.794	7.944	9.639	8.919	9.33	8.891	8.801	9.049	8.917	9.179	8.721	8.493	9.72	9.827	8.189	9.044	9.05	9.496	9.238	8.985	8.555	9.162	8.866	9.302	8.83
A_23_P77847		12.316	12.371	12.078	12.625	12.002	12.778	12.798	11.964	11.937	12.833	13.024	11.433	12.141	11.569	12.139	11.342	12.038	12.065	11.871	12.318	11.77	12.495	12.416	12.644	11.564	11.764	12.057	11.535	12.714	12.41	12.783	12.934	12.418	12.908	11.973	12.762	12.294	12.277	12.578
A_32_P199321		6.018	6.223	6.294	6.379	6.317	6.55	6.113	6.107	6.016	5.938	5.935	6.133	6.289	6.133	6.074	5.981	6.23	6.169	6.129	6.378	6.182	6.144	6.197	6.052	7.269	6.086	6.158	6.119	7.146	5.98	6.112	6.149	6.068	6.15	6.131	5.996	6.404	6.252	6.069
A_32_P202778		6.76	7.098	7.418	6.638	6.914	7.146	7.392	7.573	7.093	6.288	6.372	7.182	6.948	7.237	7.105	6.72	7.344	7.439	7.355	6.869	7.618	6.685	7.147	7.316	6.817	7.25	6.763	7.157	6.761	6.607	6.971	7.315	6.785	7.084	6.662	7.554	7.125	7.184	6.9
A_23_P33154		6.207	6.337	6.639	5.765	6.186	6.805	6.361	6.955	6.128	6.572	6.488	6.434	6.202	6.961	6.778	6.275	6.051	6.65	6.413	6.308	6.431	6.379	6.789	6.382	6.282	6.601	6.329	5.987	6.327	6.241	6.323	6.223	6.471	6.215	6.108	5.922	6.032	6.261	6.241
A_23_P75129		6.837	7.6	7.504	7.21	6.734	7.909	7.461	7.336	6.627	8.755	8.313	7.158	6.787	7.22	7.764	6.894	6.874	7.168	6.801	6.972	6.424	7.448	7.76	7.317	6.794	7.161	7.789	6.965	6.285	7.475	7.663	7.504	7.125	7.342	6.904	6.548	6.452	7.06	7.127
A_23_P207939		6.267	6.093	6.486	6.053	6.065	6.177	6.295	6.521	6.162	6.051	6.291	6.401	6.266	6.371	6.312	6.266	6.165	6.244	6.279	6.068	6.233	6.26	6.576	6.293	6.144	6.324	6.201	6.177	6.44	6.224	6.44	6.358	6.39	5.959	6.046	5.95	6.123	6.094	6.315
A_23_P410613		7.015	6.355	6.755	6.102	6.235	6.764	6.707	8.233	6.442	7.497	6.471	7.015	6.731	8.406	7.656	6.654	6.155	6.781	6.854	6.797	7.21	6.285	6.786	6.712	6.826	6.952	6.799	6.467	6.349	6.186	6.7	6.363	6.757	6.125	6.4	6.011	6.062	5.927	6.601
A_23_P217487		6.62	7.812	7.369	8.438	7.868	8.056	7.15	6.723	6.55	7.805	7.46	7.04	6.614	6.676	6.743	6.309	7.577	6.987	6.793	7.352	6.849	7.196	6.865	6.674	7.313	6.515	7.464	8.498	6.788	7.237	7.006	7.305	6.93	7.742	6.751	7.376	7.098	8.003	6.461
A_23_P107974		5.958	6.845	7.526	7.661	7.529	7.221	6.138	6.461	6.483	6.465	7.187	7.003	7.522	7.639	6.685	6.248	7.253	6.99	6.529	7.849	6.779	8.332	6.919	6.84	8.009	7.295	7.54	7.528	7.382	6.826	7.145	6.76	6.832	7.273	6.751	6.452	7.904	7.329	6.506
A_32_P161166		9.682	9.573	10.213	9.058	9.996	10.643	9.788	10.24	8.974	10.378	9.045	9.589	8.825	10.392	9.796	8.836	10.05	10.167	10.123	10.227	8.897	9.768	9.267	9.835	9.236	9.019	9.636	9.73	9.001	9.074	8.85	10.041	9.452	10.313	8.335	9.826	9.396	10.418	8.884
A_24_P30314		11.115	10.86	10.708	11.126	10.924	11.634	11.097	10.567	11.069	11.262	11.201	10.144	10.873	10.506	10.777	10.887	10.768	10.653	10.748	10.75	11.164	10.993	10.967	11.519	11.379	10.937	10.955	10.314	12.578	11.329	11.114	11.272	11.401	11.482	10.876	11.15	11.221	10.661	11.625
A_32_P139311		5.996	5.822	6.23	7.898	6.567	6.346	6.383	6.293	6.346	6.197	7.214	6.46	6.318	6.187	6.211	6.161	6.268	6.393	6.63	6.161	6.74	6.409	6.407	6.478	6.282	6.537	5.964	5.888	6.857	5.827	6.157	6.209	6.316	6.228	6.167	6.29	6.715	6.262	6.413
A_23_P130648		6.46	6.495	6.77	7.123	7.385	6.537	6.813	6.616	6.892	5.822	6.394	6.754	6.904	6.748	6.795	6.395	7.322	6.957	6.948	7.085	7.75	7.143	6.597	6.907	7.503	6.934	6.653	6.625	7.431	6.501	7.025	6.999	6.789	7.074	6.792	6.816	7.246	7.173	6.806
A_32_P76122		6.562	6.259	6.378	6.219	6.385	6.681	6.619	6.592	6.441	6.469	6.533	6.422	6.161	6.44	6.441	6.689	6.696	6.763	6.789	6.724	6.564	6.407	6.475	6.722	6.376	6.19	6.332	5.847	6.698	6.257	6.316	6.805	6.738	6.779	6.542	6.233	6.36	6.557	6.367
A_24_P307665		7.674	7.455	7.616	6.753	7.569	7.848	7.943	7.702	7.832	7.284	7.362	7.532	7.722	7.415	7.507	8.073	7.783	8.004	8.113	7.451	8.364	7.555	7.169	8.124	7.391	7.482	7.451	6.998	8.317	7.221	7.617	7.863	7.532	7.681	7.968	7.618	7.845	7.234	7.896
A_23_P4922		7.77	7.616	7.861	7.86	7.783	8.086	8.391	8.006	8.239	7.263	7.042	7.578	7.654	7.536	7.397	7.543	7.893	7.789	8.255	7.508	8.676	7.259	7.588	8.422	7.851	7.552	7.667	7.245	8.455	7.61	7.764	8.207	7.959	8.151	7.153	8.432	7.806	7.972	8.352
A_23_P414895		6.595	6.682	6.687	6.935	6.673	6.722	7.118	6.747	6.983	6.361	6.948	6.547	6.659	6.614	6.826	7.071	7.073	6.893	6.978	6.674	6.827	6.971	6.822	6.718	6.567	6.929	6.415	6.418	6.64	6.639	6.892	6.818	6.653	6.537	6.885	6.852	7.117	6.763	7.005
A_23_P48029		8.573	8.403	9.79	8.252	8.064	8.595	9.618	9.841	9.19	9.395	9.924	8.375	9.759	10.159	10.355	8.556	8.282	9.469	8.477	8.631	8.091	9.618	10.241	9.164	9.358	9.535	8.849	7.658	9.097	8.082	8.983	9.399	8.6	8.555	8.268	7.899	8.465	7.769	8.985
A_23_P11224		8.739	8.703	9.371	10.076	8.722	8.896	8.063	9.682	9.109	9.888	9.232	9.407	9.443	9.312	9.335	8.874	9.152	9.282	9.149	10.2	9.642	9.344	9.243	9.163	9.417	9.371	9.347	9.115	9.364	9.64	9.02	9.208	9.33	8.869	8.757	8.456	9.487	9.014	9.008
A_32_P80016		7.253	8.986	8.013	7.762	7.448	8.006	7.122	7.199	10.446	7.625	6.206	7.334	6.712	7.662	7.713	6.595	6.822	7.941	8.369	8.914	6.847	6.52	6.756	7.028	6.846	7.713	6.381	10.373	7.017	7.671	6.429	8.842	6.787	7.208	6.899	8.045	6.589	9.032	7.1
A_24_P225448		6.12	5.968	6.301	5.868	5.857	6.278	6.271	6.169	6.408	6.325	6.559	6.095	6.251	6.241	6.083	6.098	6.022	6.249	6.055	6.161	6.3	6.266	6.376	6.116	5.902	6.326	6.312	6.355	6.388	6.227	6.294	6.32	6.355	6.205	6.217	6.398	6.248	6.222	6.508
A_24_P241373		6.174	5.996	6.129	5.742	6.227	5.793	6.13	6.207	6.356	6.435	6.524	6.242	6.351	6.666	6.223	6.153	6.119	6.249	7.136	6.106	6.343	6.514	6.331	6.484	6.119	6.166	5.98	5.735	6.481	6.151	6.295	6.18	6.132	6.357	6.44	7.498	6.101	5.835	6.291
A_23_P49810		9.257	9.383	8.731	9.678	8.909	9.261	8.504	7.855	7.841	9.852	9.298	9.247	8.102	8.8	8.713	8.873	9.42	9.373	9.038	9.357	8.822	8.095	8.506	7.352	9.499	7.415	8.56	9.929	9.683	9.69	7.675	8.71	8.54	9.481	8.277	9.334	8.517	10.763	7.281
A_24_P124325		6.302	5.965	6.628	5.807	5.761	6.355	6.157	6.94	6.262	6.947	6.517	6.889	6.307	7.095	6.763	6.391	5.992	6.518	6.225	6.029	6.315	6.351	6.701	6.18	6.274	6.745	6.382	6.287	5.793	6.237	6.349	6.194	6.421	5.806	6.161	6.114	5.894	5.944	6.364
A_23_P134851		6.926	7.992	8.056	8.19	8.181	7.232	7.625	7.897	8.59	7.806	9.212	8.049	8.287	8.374	7.817	7.699	8.5	8.591	8.547	7.772	8.922	8.203	8.351	7.918	8.237	8.384	7.353	8.05	8.65	7.63	7.746	7.765	7.455	7.893	7.932	8.457	8.287	7.854	8.749
A_32_P97192		6.12	6.375	6.474	6.452	6.36	6.523	6.211	6.539	6.694	6.434	6.513	6.784	6.431	6.64	6.498	6.232	6.33	6.671	6.649	6.354	6.588	6.458	6.617	6.435	6.252	6.305	6.291	6.222	6.487	6.16	6.237	6.47	6.083	6.487	6.534	6.316	6.3	6.66	6.631
A_23_P144684		6.724	6.97	7.511	7.242	6.804	7.003	6.829	7.335	6.974	7.659	7.54	7.769	6.928	7.509	7.406	6.845	6.93	7.294	7.298	6.898	7.209	7.006	7.295	7.036	6.621	7.098	7.243	6.699	6.676	6.628	7.042	7.082	6.961	6.784	6.836	7.087	6.527	6.818	6.977
A_23_P329772		9.417	9.464	9.436	10.002	9.771	9.462	9.014	9.035	9.496	9.846	9.818	9.379	9.55	8.993	9.409	9.401	9.844	9.708	9.744	9.944	10.096	9.75	9.127	9.627	9.822	9.543	9.552	9.112	10.139	9.701	9.546	9.53	9.592	9.886	9.408	9.685	10.078	9.64	9.387
A_24_P33197		6.478	7.007	6.89	6.457	6.514	7.275	6.652	7.017	6.826	6.235	6.303	7.132	6.733	6.878	6.399	6.428	6.494	6.575	6.794	6.591	6.44	6.282	6.709	6.256	5.95	6.194	6.128	6.153	6.003	6.502	6.362	7.041	6.447	6.359	6.281	6.556	6.061	6.984	6.677
A_23_P385673		6.522	6.202	6.142	6.373	6.406	6.926	6.556	6.608	6.421	7.032	6.476	6.648	6.15	6.459	6.299	6.805	6.506	6.456	6.575	6.427	6.454	6.01	6.239	6.293	6.141	5.986	6.147	6.6	6.204	6.631	6.053	6.621	6.729	6.711	6.278	7.137	6.45	7.03	6.152
A_32_P152696		5.979	5.753	5.985	7.003	6.381	7.715	6.834	6.31	6.577	6.355	7.101	6.996	6.578	6.337	6.036	5.819	6.661	5.987	6.739	6.579	7.159	7.506	7.184	7.032	6.095	6.889	6.077	6.409	7.844	6.769	6.567	7.228	6.802	6.824	6.446	7.601	7.747	7.006	7.354
A_23_P81262		6.008	6.302	7.078	9.01	7.017	7.534	5.91	6.28	6.016	5.754	5.799	6.028	7.317	6.028	6.173	6.003	7.16	6.539	5.888	8.194	6.502	7.279	6.439	6.732	7.452	6.412	8.113	6.424	7.393	7.775	7.038	6.799	6.503	7.043	6.731	6.26	7.97	7.278	6.317
A_23_P338325		6.474	6.39	6.25	6.296	6.392	6.478	6.345	6.235	6.184	6.353	6.427	6.401	6.139	6.118	6.322	6.417	6.728	6.318	6.287	6.189	6.472	6.172	6.237	6.242	5.957	6.139	6.132	6.137	6.025	6.562	6.371	6.487	6.332	5.806	6.316	6.442	6.166	6.626	6.248
A_32_P150449		7.383	8.676	8.139	8.936	8.508	8.96	8.753	8.261	8.056	8.354	9.153	7.985	8.14	7.767	8.785	7.862	8.752	8.308	8.815	8.534	8.182	9.408	8.195	8.796	8.402	7.604	7.957	7.386	9.085	7.642	8.5	8.694	8.208	8.738	8.055	8.993	8.696	8.046	9.197
A_24_P810735		6.593	6.124	6.271	5.672	6.37	6.318	6.396	6.36	6.283	6.029	5.937	6.723	6.324	6.377	6.652	6.323	6.2	6.354	6.35	6.149	6.448	6.076	6.224	6.105	5.955	6.265	6.201	5.862	6.076	6.474	6.161	6.237	6.314	6.075	6.179	6.113	6.065	6.693	6.238
A_24_P161382		6.401	7.805	7.783	8.962	8.525	7.858	6.085	6.392	6.664	6.566	7.141	6.668	7.862	6.946	6.66	6.483	8.172	7.052	6.612	8.553	7.302	8.13	6.686	6.772	9.346	7.347	8.095	8.051	8.396	7.887	7.631	7.482	6.934	8.189	6.968	7.479	8.621	8.317	6.987
A_24_P184931		6.166	6.371	6.539	6.026	6.434	6.488	6.424	6.568	6.701	6.215	6.486	6.407	6.319	6.621	6.55	6.421	6.304	6.598	6.341	6.421	6.65	6.66	6.661	6.363	6.066	6.592	6.257	6.405	6.518	5.999	6.517	6.469	6.048	6.286	6.24	6.691	6.389	6.483	6.471
A_24_P683861		6.308	6.619	6.826	7.28	6.505	6.749	6.789	7.539	6.635	6.761	6.42	7.432	6.685	7.386	7.791	6.64	6.791	6.841	6.728	7.113	6.777	6.962	6.592	6.808	6.727	6.585	6.749	6.799	6.998	6.84	6.86	6.672	6.275	6.603	6.578	6.862	6.938	6.799	6.534
A_23_P146444		7.056	6.857	7.119	6.007	6.579	6.867	6.894	7.195	6.795	6.767	7.352	6.832	6.899	7.013	6.607	6.736	6.293	6.602	6.805	6.752	7.262	6.684	6.696	7.292	6.652	6.916	7.21	6.153	7.271	6.792	6.956	6.841	7.042	6.734	6.564	6.624	6.686	6.461	7.142
A_23_P28105		6.779	6.892	6.996	6.778	6.608	7.06	7.059	7.113	6.976	7.214	6.861	7.264	7.119	7.336	7.251	6.744	6.86	7.006	7.169	6.916	7.167	6.811	7.143	7.283	6.694	7.067	6.86	6.815	6.65	6.927	7.003	7.131	7.095	7.071	6.509	6.928	6.942	6.864	6.927
A_23_P400847		9.286	9.492	9.909	10.137	9.704	10.223	9.511	9.766	9.37	10.261	10.196	9.292	9.539	9.009	10.204	9.125	9.148	9.782	9.575	10.018	9.052	10.295	10.172	9.813	9.138	9.535	9.022	9.397	9.582	10.074	10.47	10.171	9.658	9.931	9.599	9.341	9.706	9.577	9.563
A_23_P76622		7.454	8.785	10.416	10.98	9.327	9.954	6.924	9.093	7.711	5.911	7.928	8.502	10.017	9.881	8.658	7.441	9.917	8.992	7.019	10.645	9.158	10.574	8.974	9.233	10.546	9.15	10.973	8.946	9.893	9.898	8.757	9.124	8.802	9.596	8.922	7.907	10.546	9.83	8.303
A_23_P400984		7.587	8.206	7.442	8.03	7.798	8.192	8.317	7.34	7.232	7.486	7.755	7.47	7.017	7.048	7.759	7.993	8.501	7.536	8.476	7.786	7.063	7.677	7.08	7.139	6.864	6.827	7.403	7.453	7.096	7.624	7.42	8.16	7.567	7.88	7.915	8.267	7.765	8.127	7.59
[truncated: 20,492 more rows]
