# Supplementary material for: Familial and sporadic idiopathic pulmonary fibrosis: making the diagnosis from peripheral blood
Source: BMC Genomics. 2014 Oct 16;15(1):902. doi: 10.1186/1471-2164-15-902 (PMC4288625; doi:10.1186/1471-2164-15-902)
Supplement: Supplementary file 4 — Additional file 4: Intercept and coefficients of the regression equation. (XLS 23 KB) [file 12864_2014_6786_MOESM4_ESM.xls]

## Sheet: S4_regression.fourmula
GENE	COEF
Intercept	-13.1924
A_23_P56091	0.00938686
A_23_P30634	0.0209926
A_23_P303851	0.0114277
A_23_P49708	-0.0244688
A_24_P229164	0.00963613
A_32_P222060	0.0189962
A_23_P416191	0.00797128
A_23_P105495	0.0142374
A_23_P302018	0.0239901
A_24_P37020	0.0346558
A_23_P39814	-0.0141688
A_24_P564824	0.0110436
A_23_P371254	0.00960859
A_32_P71876	0.0350608
A_24_P680704	0.0152664
A_23_P85269	0.0216526
A_23_P77328	0.0157632
A_32_P69475	0.021095
A_24_P194017	0.0229226
A_23_P141394	-0.0193024
A_32_P219657	0.035955
A_32_P105940	0.0347441
A_23_P84399	0.020203
A_24_P393141	0.0306239
A_23_P37623	0.0177213
A_32_P146508	0.0324795
A_23_P35349	-0.017059
A_23_P255016	-0.0101901
A_24_P375949	0.0345344
A_23_P130113	-0.0174208
A_32_P226009	0.00551662
A_23_P138125	0.0267244
A_24_P384588	0.0199514
A_32_P164573	0.018094
A_24_P783122	-0.0130052
A_24_P358164	0.0374966
A_23_P426565	-0.0112652
A_23_P161190	-0.015312
A_24_P605233	0.0133734
A_32_P33304	0.0211447
A_24_P109941	0.025508
A_24_P41180	0.0314331
A_24_P931428	0.0141791
A_24_P349743	0.0286101
A_24_P392790	0.032577
A_24_P212605	0.0314665
A_32_P179526	0.0182207
A_32_P14544	0.0316066
A_23_P108604	-0.0173812
A_23_P207201	0.0327544
A_24_P465772	0.0336226
A_32_P212343	0.00292275
A_24_P32085	0.0142114
A_23_P69810	-0.0201871
A_32_P76853	0.0269567
A_32_P94618	0.0152841
A_32_P205329	0.0225998
A_23_P334709	-0.0183856
A_24_P861009	0.0109627
A_24_P341408	0.0238352
A_24_P319647	0.0220124
A_32_P17343	0.0297245
A_24_P780052	0.0391377
A_32_P19797	0.00580304
A_23_P48676	-0.0275338
A_24_P289188	0.0259978
A_32_P107002	0.0151228
A_24_P363087	0.018386
A_24_P850428	0.0383883
A_24_P189516	0.0134094
A_32_P167459	0.00680615
A_23_P148768	-0.0180847
A_24_P328259	0.00977946
A_23_P40174	-0.0508214
A_32_P37461	-0.0101663
A_23_P80086	0.0127726
A_23_P116371	0.0430054
A_23_P39067	0.0273524
A_24_P940348	0.0372966
A_23_P154605	-0.0118291
A_32_P117186	0.0302132
A_24_P127950	0.00595611
A_23_P33720	0.0131731
A_32_P4337	0.0139714
A_32_P49350	0.0281814
A_24_P918673	0.011994
A_23_P80883	0.0205603
A_24_P290293	0.0379457
A_32_P61975	0.0170706
A_24_P190168	0.00810592
A_23_P502312	-0.0211417
A_32_P85880	0.00785803
A_24_P24142	0.0266039
A_23_P376211	-0.0174106
A_24_P110082	0.0273666
A_32_P134846	0.0252635
A_24_P144275	0.0273924
A_32_P84333	-0.010283
A_24_P54390	0.00895899
A_23_P217901	0.0178634
A_23_P140035	-0.00262804
A_24_P341386	0.0357875
A_23_P151459	0.0139631
A_23_P162589	-0.0157214
A_23_P201193	-0.016825
A_23_P61623	-0.0177452
A_23_P107959	0.0249622
A_24_P377499	0.0059021
