# Supplementary material for: Familial and sporadic idiopathic pulmonary fibrosis: making the diagnosis from peripheral blood
Source: BMC Genomics. 2014 Oct 16;15(1):902. doi: 10.1186/1471-2164-15-902 (PMC4288625; doi:10.1186/1471-2164-15-902)
Supplement: Supplementary file 5 — Additional file 5: The gene list. This file includes gene names; average expression values across all the IPF samples and normals; log-fold change in expression value between the IPF samples and normals; and the FDR-adjusted p-values for Student’s t-test comparing the IPF samples to the normal controls. (XLS 46 KB) [file 12864_2014_6786_MOESM5_ESM.xls]

## Sheet: Sheet1
ID	Gene Symbol	Gene Name	AveExpr	logFC *	t-statistic*	P.Value	adj.P.Val
A_23_P56091	TMIGD2	transmembrane and immunoglobulin domain containing 2	6.92753	0.394173	5.59277	3.45894e-07	0.00416091
A_23_P30634	BACH2	BTB and CNC homology 1, basic leucine zipper transcription factor 2	6.97841	0.609899	5.57161	3.76928e-07	0.00416091
A_23_P303851	TAS2R45	taste receptor, type 2, member 45	6.56487	0.390399	5.34059	9.55478e-07	0.0057703
A_23_P49708	GRN	granulin	14.6467	-0.892406	-5.30205	1.11422e-06	0.0057703
A_24_P229164	HIP1R	huntingtin interacting protein 1 related	6.43622	0.35448	5.24966	1.37212e-06	0.0057703
A_32_P222060			8.32407	0.597383	5.21595	1.56816e-06	0.0057703
A_23_P416191	TAS2R31	taste receptor, type 2, member 31	7.53543	0.407098	5.02718	3.29076e-06	0.0100681
A_23_P105495	TAS2R14	taste receptor, type 2, member 14	7.25724	0.532453	5.00068	3.64821e-06	0.0100681
A_23_P302018	TXK	TXK tyrosine kinase	7.84512	0.723173	4.91798	5.02553e-06	0.010865
A_24_P37020			8.49226	0.811868	4.88113	5.79197e-06	0.010865
A_23_P39814	CIR1	corepressor interacting with RBPJ, 1	8.57839	-0.575699	-4.88001	5.81716e-06	0.010865
A_24_P564824	SNORD22	small nucleolar RNA, C/D box 22	6.68251	0.495574	4.85553	6.39064e-06	0.010865
A_23_P371254	TAS2R43	taste receptor, type 2, member 43	6.55703	0.303057	4.85525	6.39756e-06	0.010865
A_32_P71876			7.41407	1.01618	4.78899	8.24246e-06	0.0124073
A_24_P680704			6.71129	0.466841	4.77105	8.82558e-06	0.0124073
A_23_P85269	TTN	titin	7.13907	0.572378	4.76615	8.99159e-06	0.0124073
A_23_P77328	GCHFR	GTP cyclohydrolase I feedback regulator	8.16432	0.519773	4.70383	1.13892e-05	0.0147912
A_32_P69475			9.3517	0.510264	4.62212	1.54918e-05	0.0177092
A_24_P194017	NOSIP	nitric oxide synthase interacting protein	8.60621	0.593408	4.62036	1.55939e-05	0.0177092
A_23_P141394	WIPI1	WD repeat domain, phosphoinositide interacting 1	8.63647	-0.626871	-4.6092	1.62601e-05	0.0177092
A_32_P219657			11.8871	0.784769	4.59648	1.70524e-05	0.0177092
A_32_P105940			9.09253	0.880104	4.58732	1.76466e-05	0.0177092
A_23_P84399	CNTNAP2	contactin associated protein-like 2	6.8612	0.686322	4.54931	2.03334e-05	0.0192035
A_24_P393141			12.1593	0.753902	4.5214	2.25548e-05	0.0192035
A_23_P37623	GOLGA8A	golgin A8 family, member A	6.77193	0.517764	4.51675	2.29466e-05	0.0192035
A_32_P146508			11.3466	0.781851	4.4968	2.47064e-05	0.0192035
A_23_P35349	SVIL	supervillin	7.32616	-0.502273	-4.48158	2.61358e-05	0.0192035
A_23_P255016	UGGT1	UDP-glucose glycoprotein glucosyltransferase 1	7.40826	-0.355637	-4.47584	2.6696e-05	0.0192035
A_24_P375949			8.74174	0.836415	4.47371	2.69064e-05	0.0192035
A_23_P130113	ASGR2	asialoglycoprotein receptor 2	9.37228	-0.742474	-4.47178	2.70984e-05	0.0192035
A_32_P226009	C5orf42	chromosome 5 open reading frame 42	6.76338	0.252286	4.46714	2.75666e-05	0.0192035
A_23_P138125	FAIM3	Fas apoptotic inhibitory molecule 3	8.2933	0.674517	4.46453	2.78336e-05	0.0192035
A_24_P384588	GOLGA8F	golgin A8 family, member F	7.78483	0.557983	4.45313	2.90268e-05	0.0194198
A_32_P164573			9.01076	0.653163	4.43566	3.09529e-05	0.0200994
A_24_P783122	LOC100288432	hypothetical LOC100288432	7.26405	-0.418257	-4.38194	3.76838e-05	0.0232567
A_24_P358164			11.6556	0.809382	4.37661	3.84255e-05	0.0232567
A_23_P426565	C17orf55	chromosome 17 open reading frame 55	6.57257	-0.321399	-4.37271	3.89754e-05	0.0232567
A_23_P161190	VIM	vimentin	15.2798	-0.636632	-4.36338	4.03239e-05	0.0234282
A_24_P605233			7.25913	0.376421	4.34512	4.30952e-05	0.0239354
A_32_P33304	ANK3	ankyrin 3, node of Ranvier (ankyrin G)	7.35375	0.596653	4.31886	4.7405e-05	0.0239354
A_24_P109941			11.3571	0.606904	4.3099	4.89695e-05	0.0239354
A_24_P41180	RPS5	ribosomal protein S5	9.99161	0.70474	4.29959	5.08308e-05	0.0239354
A_24_P931428	TCF4	transcription factor 4	6.72322	0.405626	4.29407	5.18553e-05	0.0239354
A_24_P349743			10.9856	0.704537	4.2884	5.29274e-05	0.0239354
A_24_P392790			9.81246	0.763802	4.2835	5.38727e-05	0.0239354
A_24_P212605			9.99647	0.706652	4.28025	5.45079e-05	0.0239354
A_32_P179526	ZBTB20	zinc finger and BTB domain containing 20	9.26305	0.511549	4.27712	5.51282e-05	0.0239354
A_32_P14544	RPS2	ribosomal protein S2	10.1371	0.74908	4.27285	5.59834e-05	0.0239354
A_23_P108604	MAP4K4	mitogen-activated protein kinase kinase kinase kinase 4	9.4222	-0.49846	-4.26544	5.74968e-05	0.0239354
A_23_P207201	CD79B	CD79b molecule, immunoglobulin-associated beta	7.71666	0.804237	4.24936	6.09214e-05	0.0239354
A_24_P465772	RPSAP52	ribosomal protein SA pseudogene 52	10.5577	0.734762	4.24869	6.10691e-05	0.0239354
A_32_P212343			6.18339	0.158841	4.24698	6.14446e-05	0.0239354
A_24_P32085	MOBKL2B	MOB1, Mps One Binder kinase activator-like 2B (yeast)	6.90382	0.377282	4.24691	6.14596e-05	0.0239354
A_23_P69810	AGPAT9	1-acylglycerol-3-phosphate O-acyltransferase 9	9.56839	-0.582897	-4.24161	6.26403e-05	0.0239354
A_32_P76853			8.98804	0.745628	4.23726	6.36272e-05	0.0239354
A_32_P94618			6.56105	0.384327	4.23657	6.37854e-05	0.0239354
A_32_P205329			7.65699	0.664619	4.23405	6.43644e-05	0.0239354
A_23_P334709	FKBP9	FK506 binding protein 9, 63 kDa	7.19059	-0.603686	-4.23242	6.47419e-05	0.0239354
A_24_P861009	BRWD1	bromodomain and WD repeat domain containing 1	7.32847	0.333472	4.23183	6.48793e-05	0.0239354
A_24_P341408			11.2426	0.619639	4.2263	6.61776e-05	0.0239354
A_24_P319647	FCRL2	Fc receptor-like 2	7.10159	0.60845	4.22038	6.75959e-05	0.0239354
A_32_P17343			7.91989	0.77279	4.21576	6.87227e-05	0.0239354
A_24_P780052			11.8288	0.826883	4.21544	6.88021e-05	0.0239354
A_32_P19797	TCF4	transcription factor 4	6.22088	0.195343	4.21009	7.0131e-05	0.0239354
A_23_P48676	PYGL	phosphorylase, glycogen, liver	10.9078	-0.769621	-4.20699	7.09137e-05	0.0239354
A_24_P289188			11.205	0.556281	4.20448	7.15525e-05	0.0239354
A_32_P107002	RUNDC2B	RUN domain containing 2B	7.35397	0.440879	4.17823	7.85774e-05	0.025893
A_24_P363087			9.11809	0.451487	4.17014	8.08733e-05	0.0259003
A_24_P850428			10.8601	0.808199	4.16919	8.11473e-05	0.0259003
A_24_P189516	ACADSB	acyl-CoA dehydrogenase, short/branched chain	7.03053	0.331131	4.16496	8.23775e-05	0.0259003
A_32_P167459			6.25742	0.213819	4.16186	8.32919e-05	0.0259003
A_23_P148768	F5	coagulation factor V (proaccelerin, labile factor)	7.88601	-0.613094	-4.15683	8.47934e-05	0.0260009
A_24_P328259	FCRL1	Fc receptor-like 1	6.23493	0.355156	4.14875	8.72616e-05	0.0261698
A_23_P40174	MMP9	matrix metallopeptidase 9 (gelatinase B, 92kDa gelatinase, 92kDa type IV collagenase)	12.1083	-1.26717	-4.14729	8.77145e-05	0.0261698
A_32_P37461			6.90524	-0.393338	-4.137	9.09746e-05	0.0263292
A_23_P80086	N6AMT1	N-6 adenine-specific DNA methyltransferase 1 (putative)	6.99001	0.356797	4.13641	9.11651e-05	0.0263292
A_23_P116371	MS4A1	membrane-spanning 4-domains, subfamily A, member 1	8.61245	1.05274	4.13307	9.22473e-05	0.0263292
A_23_P39067	SPIB	Spi-B transcription factor (Spi-1/PU.1 related)	8.65595	0.766281	4.13072	9.3019e-05	0.0263292
A_24_P940348	FAM129C	family with sequence similarity 129, member C	8.69203	0.912042	4.12481	9.49841e-05	0.0265451
A_23_P154605	SULF2	sulfatase 2	11.2205	-0.617695	-4.10611	0.000101473	0.0278651
A_32_P117186			7.93762	0.673201	4.104	0.000102232	0.0278651
A_24_P127950	U2AF1L4	U2 small nuclear RNA auxiliary factor 1-like 4	6.35912	0.18981	4.09673	0.000104885	0.0282396
A_23_P33720	FARS2	phenylalanyl-tRNA synthetase 2, mitochondrial	7.21196	0.325722	4.08629	0.000108814	0.0285278
A_32_P4337			6.951	0.425312	4.08315	0.000110024	0.0285278
A_32_P49350	RPS4XP6	ribosomal protein S4X pseudogene 6	11.2559	0.629714	4.08064	0.000111001	0.0285278
A_24_P918673			6.94096	0.373383	4.08032	0.000111124	0.0285278
A_23_P80883	BTLA	B and T lymphocyte associated	6.69334	0.484732	4.06975	0.000115332	0.0287113
A_24_P290293			10.9531	0.778875	4.06623	0.000116764	0.0287113
A_32_P61975			7.99332	0.471051	4.06609	0.00011682	0.0287113
A_24_P190168	TMEM97	transmembrane protein 97	6.26058	0.230134	4.06556	0.00011704	0.0287113
A_23_P502312	CD97	CD97 molecule	13.5513	-0.685493	-4.06081	0.000119005	0.0288723
A_32_P85880			7.41382	0.315073	4.0471	0.000124862	0.0299643
A_24_P24142			11.0979	0.721365	4.04309	0.000126627	0.0300609
A_23_P376211	FKBP9	FK506 binding protein 9, 63 kDa	7.05668	-0.488403	-4.02875	0.000133139	0.0312708
A_24_P110082			11.6452	0.588575	4.01701	0.000138707	0.0322355
A_32_P134846	C9orf123	chromosome 9 open reading frame 123	8.96729	0.561709	4.00942	0.000142424	0.0324613
A_24_P144275			9.48387	0.697884	4.00715	0.000143554	0.0324613
A_32_P84333			7.38243	-0.415945	-4.00388	0.000145196	0.0324613
A_24_P54390	RASGRP3	RAS guanyl releasing protein 3 (calcium and DAG-regulated)	6.22976	0.264752	4.00317	0.00014556	0.0324613
A_23_P217901			9.60624	0.420233	3.99992	0.000147211	0.0325013
A_23_P140035	WBP4	WW domain binding protein 4 (formin binding protein 21)	6.66638	-0.327981	-3.99082	0.000151946	0.0332144
A_24_P341386			9.67649	0.786045	3.98493	0.000155082	0.0332585
A_23_P151459	MYCBP2	MYC binding protein 2	10.3326	0.380391	3.98208	0.000156624	0.0332585
A_23_P162589	VDR	vitamin D (1,25- dihydroxyvitamin D3) receptor	8.23762	-0.474755	-3.97922	0.000158188	0.0332585
A_23_P201193	TSPAN2	tetraspanin 2	8.5638	-0.524775	-3.97706	0.000159377	0.0332585
A_23_P61623	SLCO3A1	solute carrier organic anion transporter family, member 3A1	8.50692	-0.545613	-3.97651	0.000159679	0.0332585
A_23_P107959	NOSIP	nitric oxide synthase interacting protein	11.4181	0.581908	3.96684	0.000165123	0.0340709
A_24_P377499	OSBPL3	oxysterol binding protein-like 3	6.22751	0.195893	3.96055	0.000168757	0.0344983
* A positive logFC and t-statistic indicates up-regulation of gene expression in normal controls relative to IPF. A negative logFC and t-statistic indicates down-regulation of gene expression in normal controls relative to IPF.
